# Supplementary material for: Chrom-seq identifies RNAs at chromatin marks
Source: Sci Adv. 2024 Jul 31;10(31):eadn1397. doi: 10.1126/sciadv.adn1397 (PMC11290522; doi:10.1126/sciadv.adn1397)
Supplement: Supplementary file 2 — Data S1 to S6 [file sciadv.adn1397_data_s1_to_s6.zip]

Archive with 6 entries (6 files):
- adn1397_data_s1.xlsx
- adn1397_data_s2.xlsx
- adn1397_data_s3.xlsx
- adn1397_data_s4.xlsx
- adn1397_data_s5.xlsx
- adn1397_data_s6.xlsx
