# Supplementary material for: Chrom-seq identifies RNAs at chromatin marks
Source: Sci Adv. 2024 Jul 31;10(31):eadn1397. doi: 10.1126/sciadv.adn1397 (PMC11290522; doi:10.1126/sciadv.adn1397)
Supplement: Supplementary file 2 — Data S1 to S6 [file sciadv.adn1397_data_s1_to_s6.zip › adn1397_data_s1.xlsx]

## Sheet: Data S1
Data S1. Sequences of amino acid and oligonucleotide used in this study.
Amino acids sequence of reader domain：
Reader name	Amino acids sequence (aa)	Reader domain
mCBX1	EEEYVVEKVLDRRVVKGKVEYLLKWKGFSDEDNTWEPEENLDCPDLIAEFLQSQKTAHETDKSEG	18-82 aa
mCBX7	ELSAIGEQVFAVESIRKKRVRKGKVEYLVKWKGWPPKYSTWEPEEHILDPRLVMAYEEKEERDRASGYRKRGPKP	2-76 aa
mTAF3	SAKAPVRSVVTETVSTYVIRDEWGNQIWICPGCNKPDDGSPMIGCDDCDDWYHWPCVGIMAAPPEEMQWFCPKCANKIKKDKKHKKRKHRAH	841-932 aa
dPC	TGRGKGSKGKLGRDNATDDPVDLVYAAEKIIQKRVKKGVVEYRVKWKGWNQRYNTWEPEVNILDRRLIDIYEQTNKSSGTPSKRGIKKKEKEPDPEPES	2-100 aa
Primers for plasmid construction and RT-qPCR：	Sequence (5'->3')	Remarks
scFv-Nhe1F	GACCCAAGCTGGCTAGCGCCACCATGGGCCCCGACATCGTGATGA	Cloning of ACT-scFv-APEX2-P2A-EGFP plasmid.
scFv-APEX2-R	GCACCTTTCTTTTCTTCTTTGGGGTACCACCGCTTCCACCTCCACCT	Cloning of ACT-scFv-APEX2-P2A-EGFP plasmid.
scFv-APEX2-F	AGGTGGAGGTGGAAGCGGTGGTACCCCAAAGAAGAAAAGAAAGGTGC	Cloning of ACT-scFv-APEX2-P2A-EGFP plasmid.
APEX2-EGFP-XhoIR	GCTTCCTCTAGACTCGAGGGCATCAGCAAACCCAAGC	Cloning of ACT-scFv-APEX2-P2A-EGFP plasmid.
CMV-enhancer-NdeIHF	CAGTACATCAAGTGTATCATATGCC	Cloning of ACT-scFv-APEX2-P2A-EGFP plasmid.
Hybrid intron-HR	CCCATGGTGGCGCTAGCACCGGTCCAACCTGAAAAAAAGTG	Cloning of ACT-scFv-APEX2-P2A-EGFP plasmid.
APEX2-43R	CGTCCTGGTAATCAGCACTC	Cloning of ACT-scFv-APEX2-P2A-EGFP plasmid.
scFv-149R	AACAGCTTGCCGGGCTTCT	Cloning of ACT-scFv-APEX2-P2A-EGFP plasmid.
EGFP-96R	GCCGGACACGCTGAACTTGT	Cloning of ACT-scFv-APEX2-P2A-EGFP plasmid.
KOZAK-GCN4-BamHIHF	TACCGAGCTCGGATCCGCCACCATGCTCGAGTCTAGAGACTACAAAGACCATGACG	Cloning of pcDNA3.1-10×GCN4-P2A-mCherry plasmid.
GCN4-mCherryR	TCACCATGGTGGCGACCGGTGGCCCGGGATTCTCTTCGA	Cloning of pcDNA3.1-10×GCN4-P2A-mCherry plasmid.
GCN4-mCherryF	TCGAAGAGAATCCCGGGCCACCGGTCGCCACCATGGTGA	Cloning of pcDNA3.1-10×GCN4-P2A-mCherry plasmid.
mCherry-ApaIHR	CGGGTTTAAACGGGCCCTTACTTGTACAGCTCGTCCA	Cloning of pcDNA3.1-10×GCN4-P2A-mCherry plasmid.
p3.1FLAG-HF	AGCTTGGTACCGAGCTCG GATCCGCCACCATGGACTACAAAGA	Cloning of pcDNA3.1-readers-10×GCN4-P2A-mCherry plasmid.
p3.1dPC-HF	TAAGCTTGGTACCGAGCTCG GATCCGCCACCATGACTGGTCGAGGCAAGGGGA	Cloning of pcDNA3.1-readers-10×GCN4-P2A-mCherry plasmid.
p3.1NLS-HR	TCTTTGTAGTCTCTAGAC TCGAGAACCTTGCGTTTCTTTTTGG	Cloning of pcDNA3.1-readers-10×GCN4-P2A-mCherry plasmid.
AC005943.5-qRT5F	AAGTCAAGTGCCCATCCAGG	Quantitative PCR to assess the enrichment of AC005943.5.
AC005943.5-qRT5R	AGCCTGGTTCCTGTTCATGG	Quantitative PCR to assess the enrichment of AC005943.5.
SETD5-AS1-qRT7F	ACTGCTGAATGTCTCTGCTGG	Quantitative PCR to assess the enrichment of SETD5-AS1.
SETD5-AS1-qRT7R	GCTTTATCACTCAACAGCGGC	Quantitative PCR to assess the enrichment of SETD5-AS1.
LINC00641-qRT4F	AGAAACATGGCTCTGAAGCTCT	Quantitative PCR to assess the enrichment of LINC00641.
LINC00641-qRT4R	TTAAAAGCCCATCCCCCTGCT	Quantitative PCR to assess the enrichment of LINC00641.
LINC00893-qRT5F	GAGACAAAACGGCTCCTCGT	Quantitative PCR to assess the enrichment of LINC00893.
LINC00893-qRT5R	TTCCTGCTTCCTCGAGCTTC	Quantitative PCR to assess the enrichment of LINC00893.
AC004158.2-qRT1F	TTTGAATTTGTGGCGCTTGG	Quantitative PCR to assess the enrichment of AC004158.2.
AC004158.2-qRT1R	TGAGATCCCTGGTTCCACTG	Quantitative PCR to assess the enrichment of AC004158.2.
RP11-500G22.2-qRT1F	GATGGTGGTCGTGTCCCCAA	Quantitative PCR to assess the enrichment of RP11-500G22.2.
RP11-500G22.2-qRT1R	AATGGGGCTGATAACGCACA	Quantitative PCR to assess the enrichment of RP11-500G22.2.
LINC00662-qRT1F	GTCGGCTTCATGACTTGTGC	Quantitative PCR to assess the enrichment of LINC00662.
LINC00662-qRT1R	AGCGTGTAGGCACGCTTTAT	Quantitative PCR to assess the enrichment of LINC00662.
AP001347.6-qRT144F	TAAGACTCCAGGACACCCCT	Quantitative PCR to assess the enrichment of AP001347.6.
AP001347.6-qRT314R	GCGGAGTTAGATGGCAGCAA	Quantitative PCR to assess the enrichment of AP001347.6.
NUTM2A-AS1-qRT389F	TGCTGTCAGTTTTGATGCACTG	Quantitative PCR to assess the enrichment of NUTM2A-AS1.
NUTM2A-AS1-qRT528R	AACACGTTGCCTGTCTTTCTG	Quantitative PCR to assess the enrichment of NUTM2A-AS1.
RP11-531A24.5-qRT178F	GGCCTGTGATCTCGATACCC	Quantitative PCR to assess the enrichment of RP11-531A24.5.
RP11-531A24.5-qRT336R	GCTTGATGCCATGCCAACTG	Quantitative PCR to assess the enrichment of RP11-531A24.5.
RP11-106M3.2-qRT95F	ACTTCCAAACCTCCGACCAG	Quantitative PCR to assess the enrichment of RP11-106M3.2.
RP11-106M3.2-qRT232R	AACCGAAAAGCAGGTCACGA	Quantitative PCR to assess the enrichment of RP11-106M3.2.
RP11-453F18_B.1-qRT2709F	TGGTCTGCCACAATCCTTTTCT	Quantitative PCR to assess the enrichment of RP11-453F18_B.1.
RP11-453F18_B.1-qRT2873R	ATGAGGTCCACAGCAAGCATA	Quantitative PCR to assess the enrichment of RP11-453F18_B.1.
PARGP1-qRT995F	TGCAGGACTTGTGCAAGAAGA	Quantitative PCR to assess the enrichment of PARGP1.
PARGP1-qRT1129R	AACGGGGAATCCAAAGCCA	Quantitative PCR to assess the enrichment of PARGP1.
GMDS-AS1-qRT7064F	ACTGCAAGACCAGAGTGACG	Quantitative PCR to assess the enrichment of GMDS-AS1.
GMDS-AS1-qRT7195R	TCGTATCTGCGAGACCTGGA	Quantitative PCR to assess the enrichment of GMDS-AS1.
STX18-AS1-qRT999F	CCTGTTAGCTCTGTCGTGCTT	Quantitative PCR to assess the enrichment of STX18-AS1.
STX18-AS1-qRT1148R	ACCATGGTGGACAAAGTGCT	Quantitative PCR to assess the enrichment of STX18-AS1.
RP11-222A11.1-qRT492F	AGACCAACTCCGTTTCCCGA	Quantitative PCR to assess the enrichment of RP11-222A11.1.
RP11-222A11.1-qRT633R	TTCAAGGGCCCAGCCTTATT	Quantitative PCR to assess the enrichment of RP11-222A11.1.
LL22NC03-2H8.5-qRT2755F	ATAGGCGGAAAGGAAGGCAAG	Quantitative PCR to assess the enrichment of LL22NC03-2H8.5.
LL22NC03-2H8.5-qRT2894R	AGAGGTAATGGTTTTGATTGGTCC	Quantitative PCR to assess the enrichment of LL22NC03-2H8.5.
LINC00669-qRT430F	CCTCTGGGCATGGGTACAAG	Quantitative PCR to assess the enrichment of LINC00669.
LINC00669-qRT589R	TCTCCGCTGAACTTTTGCCA	Quantitative PCR to assess the enrichment of LINC00669.
JPX-qRT76F	TTGCAAGGCGTCCGAAGTAT	Quantitative PCR to assess the enrichment of JPX.
JPX-qRT187R	AGGCGATCAGCGAGAAAGAA	Quantitative PCR to assess the enrichment of JPX.
RP11-267A15.1-qRT723F	CCCAAGGCCCCTCAGAATTT	Quantitative PCR to assess the enrichment of RP11-267A15.1.
RP11-267A15.1-qRT829R	CCAGCTCTTGGAAGTCTGGT	Quantitative PCR to assess the enrichment of RP11-267A15.1.
DDX11-AS1-qPCR69F	CGGGAACTGGGATCTCAACC	Quantitative PCR to assess the enrichment of DDX11-AS1.
DDX11-AS1-qPCR188R	GGAACCATCCAGCGCTTAGT	Quantitative PCR to assess the enrichment of DDX11-AS1.
FAM157A-qPCR2350F	CAAGCTGCCACATACTGTTGA	Quantitative PCR to assess the enrichment of FAM157A.
FAM157A-qPCR2535R	TAGATCCAGCTCCAGCTCTGT	Quantitative PCR to assess the enrichment of FAM157A.
ILF3-AS1-qPCR492F	AGCGTGGTGTTCTTGAATGC	Quantitative PCR to assess the enrichment of ILF3-AS1.
ILF3-AS1-qPCR636R	AACAGGCGGACATCTGTCAA	Quantitative PCR to assess the enrichment of ILF3-AS1.
RP11-34P13.13-qPCR2936F	ACCCTGCCTACTGAGAACCA	Quantitative PCR to assess the enrichment of RP11-34P13.13.
RP11-34P13.13-qPCR3037R	ACAGCCCAATAACCAGCTCC	Quantitative PCR to assess the enrichment of RP11-34P13.13.
MCM3AP-AS1-qPCR497F	ACATCCAACAAGGGGCTGAA	Quantitative PCR to assess the enrichment of MCM3AP-AS1.
MCM3AP-AS1-qPCR656R	AGGTGCTGTCTGGTGGAGAT	Quantitative PCR to assess the enrichment of MCM3AP-AS1.
RP11-357C3.3-qPCR27F	GAGACCAGCAGCCTGAACTG	Quantitative PCR to assess the enrichment of RP11-357C3.3.
RP11-357C3.3-qPCR235R	AGTCACCGCCATCCAACTG	Quantitative PCR to assess the enrichment of RP11-357C3.3.
Primers for library construction：
Illumina-Random primer	GTGACTGGAGTTCAGACGTGTGCTCTTCCGATCTNNNNNN	Construction of Chrom-seq libraries. N means A, T, C or G.
Illumina-RNA-seq TSO	/5Biosg/CTACACGACGCTCTTCCGATCTNNNNNNNNrGrGrG	Construction of Chrom-seq libraries.N means A, T, C or G./5Biosg/ indicates the Biotin modification at 5'-end.
N501	AATGATACGGCGACCACCGAGATCTACAC TAGATCGC ACACTCTTTCCCTACACGAC GCTCTTCCGATCT	Construction of Chrom-seq and ChIP-seq libraries.
N502	AATGATACGGCGACCACCGAGATCTACAC CTCTCTAT ACACTCTTTCCCTACACGAC GCTCTTCCGATCT	Construction of Chrom-seq and ChIP-seq libraries.
N503	AATGATACGGCGACCACCGAGATCTACAC TATCCTCT ACACTCTTTCCCTACACGAC GCTCTTCCGATCT	Construction of Chrom-seq and ChIP-seq libraries.
N504	AATGATACGGCGACCACCGAGATCTACAC AGAGTAGA ACACTCTTTCCCTACACGAC GCTCTTCCGATCT	Construction of Chrom-seq and ChIP-seq libraries.
N505	AATGATACGGCGACCACCGAGATCTACAC GTAAGGAG ACACTCTTTCCCTACACGAC GCTCTTCCGATCT	Construction of Chrom-seq and ChIP-seq libraries.
N506	AATGATACGGCGACCACCGAGATCTACAC ACTGCATA ACACTCTTTCCCTACACGAC GCTCTTCCGATCT	Construction of Chrom-seq and ChIP-seq libraries.
N507	AATGATACGGCGACCACCGAGATCTACAC AAGGAGTA ACACTCTTTCCCTACACGAC GCTCTTCCGATCT	Construction of Chrom-seq and ChIP-seq libraries.
N508	AATGATACGGCGACCACCGAGATCTACAC CTAAGCCT ACACTCTTTCCCTACACGAC GCTCTTCCGATCT	Construction of Chrom-seq and ChIP-seq libraries.
N701	CAAGCAGAAGACGGCATACGAGAT TCGCCTTA GTGACTGGAGTTCAGACGTGT	Construction of Chrom-seq and ChIP-seq libraries.
N702	CAAGCAGAAGACGGCATACGAGAT CTAGTACG GTGACTGGAGTTCAGACGTGT	Construction of Chrom-seq and ChIP-seq libraries.
N703	CAAGCAGAAGACGGCATACGAGAT TTCTGCCT GTGACTGGAGTTCAGACGTGT	Construction of Chrom-seq and ChIP-seq libraries.
N704	CAAGCAGAAGACGGCATACGAGAT GCTCAGGA GTGACTGGAGTTCAGACGTGT	Construction of Chrom-seq and ChIP-seq libraries.
N705	CAAGCAGAAGACGGCATACGAGAT AGGAGTCC GTGACTGGAGTTCAGACGTGT	Construction of Chrom-seq and ChIP-seq libraries.
N706	CAAGCAGAAGACGGCATACGAGAT CATGCCTA GTGACTGGAGTTCAGACGTGT	Construction of Chrom-seq and ChIP-seq libraries.
N707	CAAGCAGAAGACGGCATACGAGAT GTAGAGAG GTGACTGGAGTTCAGACGTGT	Construction of Chrom-seq and ChIP-seq libraries.
N708	CAAGCAGAAGACGGCATACGAGAT CCTCTCTG GTGACTGGAGTTCAGACGTGT	Construction of Chrom-seq and ChIP-seq libraries.
N709	CAAGCAGAAGACGGCATACGAGAT AGCGTAGC GTGACTGGAGTTCAGACGTGT	Construction of Chrom-seq and ChIP-seq libraries.
N710	CAAGCAGAAGACGGCATACGAGAT CAGCCTCG GTGACTGGAGTTCAGACGTGT	Construction of Chrom-seq and ChIP-seq libraries.
N711	CAAGCAGAAGACGGCATACGAGAT TGCCTCTT GTGACTGGAGTTCAGACGTGT	Construction of Chrom-seq and ChIP-seq libraries.
N712	CAAGCAGAAGACGGCATACGAGAT TCCTCTAC GTGACTGGAGTTCAGACGTGT	Construction of Chrom-seq and ChIP-seq libraries.
ASOs (antisense oligonucleotides) sequence：
SETD5-AS1-ASO-1	ATCAATGAGGATGTCATCAC	Knocking down the SETD5-AS1.
SETD5-AS1-ASO-2	TCTTGCTATCATGACAATAG	Knocking down the SETD5-AS1.
SETD5-AS1-ASO-3	CTTACGCAACGGATAAAGCC	Knocking down the SETD5-AS1.
LINC00641-ASO-1	GATGTGGAGCAACAGAAATG	Knocking down the LINC00641.
LINC00641-ASO-2	GATAGTGGTATAGTAACTGG	Knocking down the LINC00641.
LINC00662-ASO-1	TGTAGTCTCTTATCTGCACC	Knocking down the LINC00662.
LINC00662-ASO-2	ACTCTGTCTCAAATAACTTG	Knocking down the LINC00662.
LINC00662-ASO-3	CATAGTGTTGGAAGTTCTAG	Knocking down the LINC00662.
ASOXNC23	TTCTCCGAACGTGTCACGTT	Negative control.
