# Supplementary material for: Chrom-seq identifies RNAs at chromatin marks
Source: Sci Adv. 2024 Jul 31;10(31):eadn1397. doi: 10.1126/sciadv.adn1397 (PMC11290522; doi:10.1126/sciadv.adn1397)
Supplement: Supplementary file 2 — Data S1 to S6 [file sciadv.adn1397_data_s1_to_s6.zip › adn1397_data_s2.xlsx]

## Sheet: CBX7
Data S2. RNAs enriched by CBX7 reader module.
"Gene ID", "Gene name" and "Gene type" are annotated according to the GENCODE database.
"Log2 Fold Change" indicates the log2 transformed RNA abundance enriched by CBX7 reader module compared to empty vector control.
"Adjusted p value" is the Benjamini-Hochberg procedure corrected p value calculated by Wald Chi-Squared Test.
Gene ID	Log2 Fold Change	Adjusted p value	Gene name	Gene type
ENSG00000257499.2	1.39817	0.0111398	RP11-571M6.8	3prime_overlapping_ncrna
ENSG00000271725.1	3.10962	0.0333833	RP11-761I4.4	3prime_overlapping_ncrna
ENSG00000267174.1	1.35274	0.0476696	CTC-510F12.4	3prime_overlapping_ncrna
ENSG00000206573.4	1.31599	4.93e-24	SETD5-AS1	antisense
ENSG00000188206.5	1.13554	3.39e-13	HNRNPU-AS1	antisense
ENSG00000248774.1	1.62299	4.4e-13	RP11-798M19.3	antisense
ENSG00000228436.2	1.38373	4.98e-13	RP5-864K19.4	antisense
ENSG00000241769.3	1.59502	3.72e-12	LINC00893	antisense
ENSG00000228393.3	1.35812	1.27e-11	LINC01004	antisense
ENSG00000270681.1	1.45001	1.03e-10	RP11-372K14.2	antisense
ENSG00000225450.1	1.12603	2.45e-10	RP3-508I15.14	antisense
ENSG00000236886.2	2.68338	1.78e-09	AC007563.5	antisense
ENSG00000273237.1	1.7521	2e-09	CTB-119C2.1	antisense
ENSG00000273373.1	1.29114	8.73e-09	RP5-1074L1.4	antisense
ENSG00000233930.3	0.921553	1.03e-08	KRTAP5-AS1	antisense
ENSG00000254815.1	1.67281	1.96e-08	RP11-496I9.1	antisense
ENSG00000259972.1	0.888827	2e-08	AC009120.6	antisense
ENSG00000224905.2	0.927274	4.58e-08	AP001347.6	antisense
ENSG00000213904.4	0.887393	1.8e-07	LIPE-AS1	antisense
ENSG00000227598.1	0.832395	3.49e-07	RP1-167A14.2	antisense
ENSG00000228544.1	0.969937	3.97e-07	KIAA1984-AS1	antisense
ENSG00000233818.1	2.07349	5.92e-07	AP000695.4	antisense
ENSG00000258727.1	0.795053	6.68e-07	RP11-66N24.3	antisense
ENSG00000224660.1	1.1516	8.18e-07	SH3BP5-AS1	antisense
ENSG00000267121.1	1.19481	9.38e-07	CTD-2020K17.1	antisense
ENSG00000237805.1	2.11892	1.22e-06	AC015849.2	antisense
ENSG00000237781.2	1.76263	1.41e-06	RP11-54A4.2	antisense
ENSG00000269821.1	0.793311	1.84e-06	KCNQ1OT1	antisense
ENSG00000250195.1	1.33124	3.35e-06	RP11-371F15.3	antisense
ENSG00000228486.5	1.0984	4.38e-06	AC017099.3	antisense
ENSG00000239636.1	1.67419	4.87e-06	RP4-728D4.2	antisense
ENSG00000260852.1	0.795848	5.81e-06	FBXL19-AS1	antisense
ENSG00000254459.1	1.81752	7.19e-06	RP11-91P24.7	antisense
ENSG00000272145.1	1.16595	7.36e-06	RP4-739H11.4	antisense
ENSG00000215039.2	1.12784	7.38e-06	CD27-AS1	antisense
ENSG00000229127.1	1.15135	9.14e-06	AC007038.7	antisense
ENSG00000182109.3	0.939049	1e-05	RP11-69E11.4	antisense
ENSG00000266957.1	2.36275	1.6e-05	RP11-49K24.4	antisense
ENSG00000238287.1	1.36865	1.62e-05	RP11-656D10.3	antisense
ENSG00000238260.1	1.46532	2.22e-05	RP11-46F15.2	antisense
ENSG00000258378.1	1.56678	2.58e-05	RP11-517O13.1	antisense
ENSG00000267080.1	0.839485	2.7e-05	ASB16-AS1	antisense
ENSG00000267747.1	3.09179	3.09e-05	RP11-392O1.4	antisense
ENSG00000234477.1	3.70267	3.18e-05	AC004231.2	antisense
ENSG00000259172.1	1.04628	3.35e-05	RP11-299G20.2	antisense
ENSG00000262668.1	1.34148	3.7e-05	AJ003147.9	antisense
ENSG00000255520.1	1.74076	3.73e-05	RP11-390K5.3	antisense
ENSG00000233527.4	1.00979	4.5e-05	AC092295.7	antisense
ENSG00000260773.1	0.952707	5.36e-05	RP11-352G18.2	antisense
ENSG00000249906.1	1.54463	5.44e-05	RP5-1029K10.2	antisense
ENSG00000232656.3	1.3496	6.27e-05	IDI2-AS1	antisense
ENSG00000248367.1	0.86239	6.63e-05	CTB-129O4.1	antisense
ENSG00000261971.2	0.848923	7.14e-05	RP11-473M20.7	antisense
ENSG00000227110.2	1.04021	7.84e-05	LMCD1-AS1	antisense
ENSG00000255946.1	1.94307	0.000112795	RP11-173P15.7	antisense
ENSG00000259805.1	1.14983	0.000137576	RP11-382A20.5	antisense
ENSG00000250410.1	1.19983	0.000139664	RP11-714G18.1	antisense
ENSG00000245275.3	0.9228	0.000139787	SAP30L-AS1	antisense
ENSG00000235703.1	1.32619	0.000147437	LINC00894	antisense
ENSG00000255847.1	1.3148	0.000187927	RP11-167N4.2	antisense
ENSG00000256824.1	2.91812	0.000236223	RP11-21A7A.2	antisense
ENSG00000265393.1	1.48911	0.000244096	CTD-2517M22.17	antisense
ENSG00000255202.1	2.17313	0.000254693	RP4-541C22.5	antisense
ENSG00000197585.5	1.83296	0.000255386	AC107218.3	antisense
ENSG00000250101.1	1.89827	0.000268405	RP11-1252I4.2	antisense
ENSG00000226711.2	1.08214	0.000268454	FAM66C	antisense
ENSG00000230148.4	0.753773	0.000307056	HOXB-AS1	antisense
ENSG00000267571.1	2.15575	0.000313569	AC104532.4	antisense
ENSG00000267082.1	1.34544	0.000321875	CTC-510F12.2	antisense
ENSG00000261962.1	0.97102	0.000359756	AC009133.20	antisense
ENSG00000228506.1	0.871936	0.000412141	RP11-98I9.4	antisense
ENSG00000250616.2	1.45897	0.000468223	RP11-455F5.3	antisense
ENSG00000229153.1	2.24706	0.000529299	EPHA1-AS1	antisense
ENSG00000249637.1	0.760029	0.000536463	CTC-329D1.2	antisense
ENSG00000253931.1	1.34939	0.000547135	RP11-909N17.2	antisense
ENSG00000264125.1	2.33415	0.000572194	RP11-354P11.4	antisense
ENSG00000227617.4	1.79571	0.000585749	CERS6-AS1	antisense
ENSG00000157306.10	0.86017	0.0006112	RP11-66N24.4	antisense
ENSG00000257176.1	1.40007	0.000627449	RP11-996F15.2	antisense
ENSG00000232828.1	0.919871	0.000707997	AF196970.3	antisense
ENSG00000261505.1	1.52423	0.000712969	LA16c-358B7.3	antisense
ENSG00000261335.1	2.69552	0.000723551	RP11-318A15.2	antisense
ENSG00000264098.1	1.30277	0.000743044	CTD-2350C19.1	antisense
ENSG00000269235.1	1.33906	0.000759062	HCCAT3	antisense
ENSG00000229299.2	2.29774	0.000854816	RP4-583P15.10	antisense
ENSG00000226864.1	0.856221	0.000877052	RP11-500G22.2	antisense
ENSG00000260350.1	1.8654	0.000912592	RP11-152P23.2	antisense
ENSG00000265073.1	1.82371	0.00102294	AC010761.6	antisense
ENSG00000215196.4	1.7719	0.00110819	AC091878.1	antisense
ENSG00000229869.1	1.48318	0.00143772	RP11-363N22.2	antisense
ENSG00000228629.2	1.33813	0.00155093	AC092295.4	antisense
ENSG00000224888.3	1.30043	0.00155403	RP5-1142A6.2	antisense
ENSG00000273247.1	0.782884	0.00174298	RP11-83A24.2	antisense
ENSG00000228389.1	1.72355	0.00175826	AC068039.4	antisense
ENSG00000254578.1	1.69012	0.00185983	CTD-2517M22.16	antisense
ENSG00000263307.1	1.07262	0.00191206	RP11-166B2.8	antisense
ENSG00000237640.1	1.49797	0.00197134	RP4-604G5.1	antisense
ENSG00000235381.1	1.14295	0.00197931	RP11-477D19.2	antisense
ENSG00000253766.1	3.46525	0.00209391	RP11-804N13.1	antisense
ENSG00000270067.1	1.06973	0.00211833	CTC-487M23.5	antisense
ENSG00000263320.1	1.59831	0.00267588	RP11-498D10.6	antisense
ENSG00000250938.1	0.982934	0.00287122	RP11-679C8.2	antisense
ENSG00000269068.1	1.46006	0.00352954	RP11-256I23.2	antisense
ENSG00000267282.1	1.1233	0.00395539	CTB-129P6.4	antisense
ENSG00000267871.1	1.27987	0.00405958	CTC-444N24.6	antisense
ENSG00000261286.1	0.932158	0.004331	RP11-517C16.2	antisense
ENSG00000226471.2	0.971957	0.00454573	CTA-292E10.6	antisense
ENSG00000271845.1	1.73958	0.0047148	RP4-790G17.7	antisense
ENSG00000230532.1	1.2388	0.00514889	AC091133.1	antisense
ENSG00000267395.1	1.17526	0.00597827	AC074212.6	antisense
ENSG00000249650.1	1.09086	0.00597911	RP11-310P5.1	antisense
ENSG00000224729.4	0.823582	0.00600728	PCOLCE-AS1	antisense
ENSG00000258657.1	2.10846	0.00618548	RP11-104E19.1	antisense
ENSG00000273253.1	0.864772	0.00642926	RP3-402G11.26	antisense
ENSG00000256690.1	2.11137	0.00648554	RP11-727F15.9	antisense
ENSG00000235092.1	0.958311	0.00683092	AC011747.7	antisense
ENSG00000249898.3	0.920408	0.00709135	CTD-2541M15.1	antisense
ENSG00000239653.1	0.89992	0.00723346	PSMD6-AS2	antisense
ENSG00000253344.1	3.83931	0.00724524	RP11-346L1.2	antisense
ENSG00000263327.2	1.07025	0.0073796	TAPT1-AS1	antisense
ENSG00000267265.1	1.52243	0.00755124	CTC-550B14.7	antisense
ENSG00000225855.2	0.874214	0.00860029	RUSC1-AS1	antisense
ENSG00000272660.1	4.24637	0.00876401	RP11-145M9.6	antisense
ENSG00000250116.2	0.848814	0.00878974	RP11-417F21.1	antisense
ENSG00000225083.1	4.2598	0.009964	GRTP1-AS1	antisense
ENSG00000224043.3	0.82352	0.0103455	AC016725.4	antisense
ENSG00000231154.1	0.754232	0.0104095	MORF4L2-AS1	antisense
ENSG00000258891.1	1.57878	0.0112519	RP5-1021I20.5	antisense
ENSG00000226648.1	1.01176	0.0117261	RP1-1J6.2	antisense
ENSG00000251179.1	2.0097	0.0118322	RP11-893F2.9	antisense
ENSG00000225465.6	1.11323	0.0121416	RFPL1S	antisense
ENSG00000272782.1	1.21773	0.0122116	RP4-607J23.2	antisense
ENSG00000225891.1	2.61844	0.0131923	RP3-476K8.3	antisense
ENSG00000231064.1	1.28594	0.0136691	RP11-263K19.4	antisense
ENSG00000250326.1	0.773412	0.0136834	RP11-284M14.1	antisense
ENSG00000177133.6	0.903652	0.0137946	LINC00982	antisense
ENSG00000242349.1	0.91619	0.0138094	NPPA-AS1	antisense
ENSG00000267707.1	0.906256	0.0139463	RP11-95O2.5	antisense
ENSG00000260121.1	1.34476	0.0139903	RP5-1142A6.9	antisense
ENSG00000248240.1	1.30305	0.0148681	RP11-159F24.5	antisense
ENSG00000230289.1	1.13718	0.0148906	RP11-334J6.6	antisense
ENSG00000255966.1	1.60862	0.0154578	RP5-940J5.3	antisense
ENSG00000246982.2	0.763628	0.015546	RP1-179N16.6	antisense
ENSG00000228323.2	2.60416	0.0159506	AC008753.6	antisense
ENSG00000272183.1	1.41339	0.0163723	RP11-523H20.3	antisense
ENSG00000234352.5	2.21636	0.0165112	hsa-mir-490	antisense
ENSG00000267020.1	1.95172	0.0169372	AC011558.5	antisense
ENSG00000267546.2	1.03771	0.0170896	RP11-666A8.8	antisense
ENSG00000248211.1	1.33096	0.0173395	TRPC7-AS1	antisense
ENSG00000226699.1	1.46792	0.0174243	RP11-122K13.7	antisense
ENSG00000225361.3	0.849353	0.0178635	PPP1R26-AS1	antisense
ENSG00000227165.3	0.785631	0.0182278	WDR11-AS1	antisense
ENSG00000231806.2	2.97549	0.0183583	PCAT7	antisense
ENSG00000248890.1	1.35138	0.018637	HHIP-AS1	antisense
ENSG00000268006.1	0.820979	0.0187308	PTOV1-AS1	antisense
ENSG00000267424.1	1.0777	0.0189386	CTD-2265O21.3	antisense
ENSG00000249502.1	1.25725	0.0189428	AC006160.5	antisense
ENSG00000225521.1	0.853346	0.0201515	AC005237.4	antisense
ENSG00000243410.1	1.04303	0.0203429	RP11-245J9.4	antisense
ENSG00000227407.1	1.04864	0.0205629	AC008746.3	antisense
ENSG00000271826.1	1.38471	0.0209912	RP1-93I3.1	antisense
ENSG00000223356.1	1.08384	0.0213137	RP11-66D17.5	antisense
ENSG00000256943.1	0.79452	0.0235775	RP13-895J2.2	antisense
ENSG00000227487.3	2.73546	0.0236119	NCAM1-AS1	antisense
ENSG00000250061.1	1.20652	0.0238848	RP11-541P9.3	antisense
ENSG00000234915.1	1.4589	0.0247695	RP11-384C4.7	antisense
ENSG00000238273.3	1.1631	0.0253698	AC012360.6	antisense
ENSG00000227963.1	0.859435	0.0259089	RP5-1074L1.1	antisense
ENSG00000267892.1	1.24296	0.0259634	CTD-2540F13.2	antisense
ENSG00000224613.2	1.62248	0.0270075	RP11-153F1.1	antisense
ENSG00000254338.1	1.09705	0.0270292	RP11-909N17.3	antisense
ENSG00000258673.1	0.762126	0.0277446	RP4-773N10.6	antisense
ENSG00000224505.2	1.05859	0.0277471	AC002117.1	antisense
ENSG00000261766.1	1.1768	0.0292622	RP11-22P6.2	antisense
ENSG00000233806.3	0.92131	0.0294354	AC131097.3	antisense
ENSG00000263080.1	1.05455	0.0298149	RP11-485G7.5	antisense
ENSG00000269019.1	2.56486	0.0301452	AC005932.1	antisense
ENSG00000239569.2	0.914057	0.0304092	KMT2E-AS1	antisense
ENSG00000265474.1	1.13792	0.0305516	AC010761.9	antisense
ENSG00000234772.1	2.2907	0.0309198	LINC00412	antisense
ENSG00000255027.2	1.77617	0.031608	RP11-680F20.9	antisense
ENSG00000258525.1	2.01359	0.0333142	RP11-829H16.3	antisense
ENSG00000262227.1	0.911615	0.0342883	RP5-1050D4.5	antisense
ENSG00000261744.1	1.37514	0.0343581	RP11-21B21.4	antisense
ENSG00000230479.1	1.54632	0.0346494	AP000695.6	antisense
ENSG00000255159.1	3.27679	0.0356099	RP11-318C2.1	antisense
ENSG00000265334.1	2.27382	0.0365487	CTD-2349P21.11	antisense
ENSG00000270589.1	2.07466	0.0369741	RP11-348N5.7	antisense
ENSG00000233175.2	0.814861	0.0370326	CTD-2020K17.3	antisense
ENSG00000224897.2	0.970314	0.0372834	RP11-3B12.1	antisense
ENSG00000253258.1	2.52674	0.0377577	RP11-539E17.5	antisense
ENSG00000235189.1	1.03861	0.0380269	RP4-537K23.4	antisense
ENSG00000268549.1	3.19973	0.0394349	RP11-295P9.8	antisense
ENSG00000269293.2	0.757752	0.0394561	ZSCAN16-AS1	antisense
ENSG00000227954.2	0.857482	0.0394561	RP3-323P13.2	antisense
ENSG00000224509.1	1.15395	0.0397937	AC010884.1	antisense
ENSG00000204581.2	2.49441	0.0398459	AC096670.3	antisense
ENSG00000256694.1	2.89689	0.0398751	RP11-598F7.5	antisense
ENSG00000253347.1	1.13097	0.0406138	CTD-2026D20.2	antisense
ENSG00000260589.1	0.813902	0.0408477	RP11-390B4.5	antisense
ENSG00000235530.2	1.1607	0.0412293	AC087294.2	antisense
ENSG00000260927.1	2.02359	0.0416684	RP11-459F6.3	antisense
ENSG00000222035.2	2.2976	0.042301	AC079354.3	antisense
ENSG00000179141.5	1.3953	0.0423753	MTUS2-AS1	antisense
ENSG00000235927.2	0.75758	0.0429999	NEXN-AS1	antisense
ENSG00000262482.1	1.54454	0.0431452	LA16c-321D4.2	antisense
ENSG00000258099.1	1.66306	0.0440032	RP11-686G8.2	antisense
ENSG00000215159.3	0.955894	0.0440499	RP11-629N8.3	antisense
ENSG00000267328.1	1.29565	0.0454244	AC002398.12	antisense
ENSG00000268896.1	1.05552	0.0469505	RP11-256I23.1	antisense
ENSG00000251562.3	1.23658	6.63e-26	MALAT1	lincRNA
ENSG00000245532.4	1.39623	1.99e-16	NEAT1	lincRNA
ENSG00000261341.1	2.77134	6.97e-16	CTD-2568A17.1	lincRNA
ENSG00000236255.1	1.20005	2.37e-13	AC009404.2	lincRNA
ENSG00000230606.6	1.35817	1.22e-11	AC159540.1	lincRNA
ENSG00000230590.3	1.18829	5.93e-10	FTX	lincRNA
ENSG00000230131.1	1.64182	2.03e-09	RP11-282I1.1	lincRNA
ENSG00000227082.1	1.54257	7.62e-09	AL592494.5	lincRNA
ENSG00000269946.1	1.51203	1.23e-08	RP11-2B6.3	lincRNA
ENSG00000267405.1	2.07958	2.22e-08	CTC-296K1.4	lincRNA
ENSG00000257759.2	1.97426	6.19e-08	RP11-486O13.4	lincRNA
ENSG00000232903.2	1.04129	1.57e-07	RP13-137A17.4	lincRNA
ENSG00000268205.1	0.970198	1.86e-07	CTC-444N24.11	lincRNA
ENSG00000223764.2	1.02445	2.08e-07	RP11-54O7.3	lincRNA
ENSG00000230323.1	3.03414	9.63e-07	LINC00159	lincRNA
ENSG00000232224.1	1.21365	1.19e-06	LINC00202-1	lincRNA
ENSG00000272275.1	1.50511	1.21e-06	RP11-791G15.2	lincRNA
ENSG00000260804.2	0.941824	1.66e-06	RP11-566E18.3	lincRNA
ENSG00000235888.1	2.53312	3.38e-06	AF064858.8	lincRNA
ENSG00000230417.6	1.71309	6.99e-06	LINC00856	lincRNA
ENSG00000248174.1	1.65118	1.28e-05	RP11-148L24.1	lincRNA
ENSG00000272512.1	1.35273	1.56e-05	RP11-54O7.17	lincRNA
ENSG00000270127.1	1.91026	1.58e-05	RP11-526I2.5	lincRNA
ENSG00000249917.2	3.39135	2.75e-05	LINC00536	lincRNA
ENSG00000249550.2	1.41401	3.24e-05	RP11-438N16.1	lincRNA
ENSG00000235244.3	0.948122	3.29e-05	RP11-761E20.1	lincRNA
ENSG00000236066.1	1.17618	3.56e-05	RP11-389O22.1	lincRNA
ENSG00000232310.2	3.10284	3.56e-05	RP11-557H15.4	lincRNA
ENSG00000233143.1	6.22791	5.04e-05	AC009492.1	lincRNA
ENSG00000261886.1	1.94011	5.63e-05	RP11-63A1.1	lincRNA
ENSG00000186594.8	1.43304	6.82e-05	MIR22HG	lincRNA
ENSG00000261008.2	0.933896	7.31e-05	AC004158.2	lincRNA
ENSG00000260911.1	2.11823	0.000113384	RP11-196G11.2	lincRNA
ENSG00000271850.1	5.67823	0.000124254	RP11-16D22.2	lincRNA
ENSG00000232931.1	0.832881	0.000127069	LINC00342	lincRNA
ENSG00000248150.1	2.01021	0.000128623	RP1-167G20.1	lincRNA
ENSG00000256249.1	2.02121	0.000131106	RP11-324E6.6	lincRNA
ENSG00000262877.3	1.40468	0.00013443	RP11-1055B8.4	lincRNA
ENSG00000225218.1	1.25505	0.000139221	AP001628.6	lincRNA
ENSG00000226995.3	4.2438	0.000192087	LINC00658	lincRNA
ENSG00000250974.1	3.12949	0.000300808	RP11-122F24.1	lincRNA
ENSG00000272438.1	1.03171	0.000303965	RP11-54O7.16	lincRNA
ENSG00000260778.2	1.15387	0.000388456	MIR940	lincRNA
ENSG00000273230.1	1.08684	0.00040437	RP11-1246C19.1	lincRNA
ENSG00000225793.2	1.45892	0.000414242	RP1-234P15.4	lincRNA
ENSG00000261386.2	1.63818	0.000487019	CTD-2012K14.6	lincRNA
ENSG00000185168.5	1.72135	0.000524401	LINC00482	lincRNA
ENSG00000248489.1	0.79142	0.000524671	CTD-2007H13.3	lincRNA
ENSG00000240770.1	1.67305	0.000666278	C21orf91-OT1	lincRNA
ENSG00000257585.1	3.13763	0.000716737	LINC00609	lincRNA
ENSG00000223573.2	0.911919	0.000724385	TINCR	lincRNA
ENSG00000224853.1	2.58557	0.000859844	LINC00393	lincRNA
ENSG00000245857.2	1.69872	0.000864719	GS1-24F4.2	lincRNA
ENSG00000175873.3	1.13419	0.000868882	AC004840.9	lincRNA
ENSG00000197813.4	0.764201	0.000939991	CTC-301O7.4	lincRNA
ENSG00000260657.1	2.48482	0.000961325	RP11-315D16.4	lincRNA
ENSG00000262772.1	2.1949	0.00102224	RP11-353N14.2	lincRNA
ENSG00000266753.2	0.842246	0.00104903	RP11-690G19.3	lincRNA
ENSG00000265728.1	2.17634	0.00105676	RP11-883A18.3	lincRNA
ENSG00000256150.1	1.29043	0.00110854	RP11-885B4.1	lincRNA
ENSG00000224592.1	1.22825	0.00118196	RP5-884C9.2	lincRNA
ENSG00000272216.1	0.95415	0.00147093	LL22NC03-2H8.5	lincRNA
ENSG00000258479.1	1.03951	0.00149389	LINC00640	lincRNA
ENSG00000260646.1	2.55351	0.00151045	LA16c-385E7.1	lincRNA
ENSG00000247982.2	1.35327	0.00154302	LINC00926	lincRNA
ENSG00000263033.1	1.88912	0.00155935	RP11-396B14.2	lincRNA
ENSG00000258929.2	1.80117	0.00157604	RP11-58E21.3	lincRNA
ENSG00000272341.1	1.14125	0.0016124	RP1-151F17.2	lincRNA
ENSG00000214546.3	1.26567	0.0016124	AC087491.2	lincRNA
ENSG00000229180.4	0.795197	0.0016422	GS1-124K5.11	lincRNA
ENSG00000234773.2	1.92711	0.0016523	CTD-2666L21.1	lincRNA
ENSG00000260257.1	1.00654	0.0016924	RP5-1085F17.3	lincRNA
ENSG00000234630.1	1.38528	0.00181095	LL22NC03-2H8.4	lincRNA
ENSG00000272091.1	1.18624	0.00186424	RP4-758J24.5	lincRNA
ENSG00000265542.1	1.40765	0.00189781	RP11-60A24.3	lincRNA
ENSG00000258048.1	2.07499	0.00224395	RP11-530C5.1	lincRNA
ENSG00000260637.1	2.18928	0.0022621	RP11-46C24.5	lincRNA
ENSG00000236204.1	1.16896	0.0024806	AC092594.1	lincRNA
ENSG00000269038.1	2.58754	0.00259046	AP001462.6	lincRNA
ENSG00000224843.2	1.37898	0.00263276	LINC00240	lincRNA
ENSG00000229618.1	2.09776	0.00271242	AC011288.2	lincRNA
ENSG00000254226.1	2.01965	0.00281961	CTB-12O2.1	lincRNA
ENSG00000235450.1	1.73164	0.00285509	RP11-142A5.1	lincRNA
ENSG00000249476.1	1.74762	0.00292382	CTD-2587M2.1	lincRNA
ENSG00000261404.1	1.21625	0.00305673	AC009120.4	lincRNA
ENSG00000248596.2	0.819408	0.00313625	RP11-844P9.2	lincRNA
ENSG00000256540.1	2.53741	0.00327146	RP11-598F7.6	lincRNA
ENSG00000245149.3	1.0714	0.00328823	RNF139-AS1	lincRNA
ENSG00000259579.1	2.57049	0.00362302	RP11-66B24.5	lincRNA
ENSG00000235664.1	1.44905	0.00364552	AC005682.8	lincRNA
ENSG00000257086.1	0.786023	0.00379667	RP11-783K16.13	lincRNA
ENSG00000229983.1	1.34139	0.00393104	RP11-15I11.2	lincRNA
ENSG00000226029.1	1.38547	0.00400988	RP4-798A10.2	lincRNA
ENSG00000271978.1	0.807	0.00417362	RP11-428J1.4	lincRNA
ENSG00000266904.1	1.47004	0.00420347	LINC00663	lincRNA
ENSG00000224638.1	1.60163	0.00426167	AC106900.6	lincRNA
ENSG00000255910.1	3.36029	0.00427825	RP11-405A12.2	lincRNA
ENSG00000255931.1	4.02281	0.00450041	RP11-286N22.10	lincRNA
ENSG00000234323.1	1.45247	0.00499652	RP11-308N19.1	lincRNA
ENSG00000231971.1	4.61081	0.00507933	RP11-557H15.3	lincRNA
ENSG00000237899.1	1.19564	0.00516579	RP4-739H11.3	lincRNA
ENSG00000250337.1	2.55931	0.00520043	LINC01021	lincRNA
ENSG00000267519.2	1.30317	0.0067992	MIR24-2	lincRNA
ENSG00000272953.1	2.42656	0.00708762	RP11-1275H24.2	lincRNA
ENSG00000250490.1	2.99144	0.00711201	CTD-2324F15.2	lincRNA
ENSG00000272452.1	0.923577	0.00794158	RP11-391M1.4	lincRNA
ENSG00000254235.1	3.36467	0.00848151	RP11-115J16.1	lincRNA
ENSG00000263874.1	1.77403	0.00872005	LINC00672	lincRNA
ENSG00000272720.1	1.17554	0.00885846	CTA-228A9.3	lincRNA
ENSG00000251410.1	2.43315	0.0092344	AC007106.1	lincRNA
ENSG00000254039.1	1.28109	0.00995577	RP11-304F15.6	lincRNA
ENSG00000227359.1	1.03115	0.0106114	AC017074.2	lincRNA
ENSG00000231023.2	1.92364	0.0109879	LINC00326	lincRNA
ENSG00000251532.1	2.18304	0.0110004	CTD-2245E15.3	lincRNA
ENSG00000231966.1	1.64127	0.011279	RP11-12M5.4	lincRNA
ENSG00000261797.1	1.45623	0.0113622	RP11-744I24.3	lincRNA
ENSG00000273448.1	1.64256	0.0114121	RP11-166O4.6	lincRNA
ENSG00000204583.5	2.42405	0.0115011	LRCOL1	lincRNA
ENSG00000251615.3	1.10214	0.0115656	RP11-774O3.3	lincRNA
ENSG00000248954.1	1.71952	0.0117377	RP11-304F15.4	lincRNA
ENSG00000223749.3	0.805587	0.0120835	MIR503HG	lincRNA
ENSG00000257894.1	1.00939	0.0122111	RP1-78O14.1	lincRNA
ENSG00000224635.1	1.12893	0.0124057	RP4-564F22.5	lincRNA
ENSG00000262585.1	3.10769	0.0127068	RP11-353N14.5	lincRNA
ENSG00000226852.2	1.09381	0.0129884	RP1-212P9.2	lincRNA
ENSG00000260423.1	1.35839	0.0137798	RP13-735L24.1	lincRNA
ENSG00000272993.1	0.984593	0.0142252	RP11-196G18.24	lincRNA
ENSG00000185495.6	0.858711	0.0146623	RP11-504P24.4	lincRNA
ENSG00000258593.2	1.79057	0.0147946	CTD-3051D23.4	lincRNA
ENSG00000257595.2	1.06385	0.0152136	RP3-473L9.4	lincRNA
ENSG00000271344.1	2.30498	0.015381	RP11-274B21.9	lincRNA
ENSG00000272077.1	0.832437	0.0160198	RP11-348P10.2	lincRNA
ENSG00000272335.1	0.766723	0.0161976	RP11-53O19.3	lincRNA
ENSG00000232077.1	1.31977	0.0164852	LINC01031	lincRNA
ENSG00000263321.1	3.09096	0.0165112	RP11-388C12.5	lincRNA
ENSG00000260011.2	1.30905	0.0165946	RP13-20L14.1	lincRNA
ENSG00000261231.2	2.69955	0.016639	RP11-523L20.2	lincRNA
ENSG00000267161.1	1.07947	0.0168861	AC005943.5	lincRNA
ENSG00000260899.1	1.43118	0.0170896	RP11-2C24.4	lincRNA
ENSG00000267940.1	1.59784	0.0176589	RP11-290F24.6	lincRNA
ENSG00000261474.1	0.884714	0.0177253	RP11-452L6.1	lincRNA
ENSG00000261670.1	1.92358	0.0180793	RP11-1C8.5	lincRNA
ENSG00000273081.1	1.54352	0.0188886	RP4-813F11.4	lincRNA
ENSG00000263731.1	0.861815	0.0196649	RP11-498C9.15	lincRNA
ENSG00000227388.2	1.029	0.0203472	RP11-112J3.16	lincRNA
ENSG00000259976.1	1.63316	0.0205629	RP11-553L6.5	lincRNA
ENSG00000233060.1	1.49813	0.020948	AC016700.2	lincRNA
ENSG00000234828.3	0.849658	0.0210679	RP11-526A4.1	lincRNA
ENSG00000273342.1	2.9122	0.0212826	KB-1440D3.14	lincRNA
ENSG00000260563.2	1.17229	0.0222902	RP13-516M14.1	lincRNA
ENSG00000234542.1	2.24032	0.0225544	RP11-282I1.2	lincRNA
ENSG00000267473.1	1.23686	0.023898	AC005789.11	lincRNA
ENSG00000235475.1	1.62395	0.0239715	RP11-166O4.5	lincRNA
ENSG00000261159.1	2.53053	0.0242188	RP11-723O4.9	lincRNA
ENSG00000264968.1	1.0787	0.0244407	RP11-387H17.4	lincRNA
ENSG00000270346.1	1.8565	0.0249191	RP1-90J20.12	lincRNA
ENSG00000239815.1	1.64612	0.0272405	RP11-309L24.4	lincRNA
ENSG00000269959.1	2.09923	0.0272523	hsa-mir-125a	lincRNA
ENSG00000264198.1	1.34824	0.0273549	RP11-94L15.2	lincRNA
ENSG00000205181.5	2.93989	0.028139	LINC00654	lincRNA
ENSG00000232461.1	2.05757	0.0286466	RP11-644C3.1	lincRNA
ENSG00000231367.1	1.03153	0.0288615	AC016995.3	lincRNA
ENSG00000263745.1	2.1438	0.0288865	RP11-161I6.2	lincRNA
ENSG00000234199.2	1.94164	0.0288934	AC010982.1	lincRNA
ENSG00000185186.4	1.37833	0.0289359	LINC00313	lincRNA
ENSG00000251292.1	2.93916	0.0294354	RP11-380P13.2	lincRNA
ENSG00000222042.1	2.42977	0.0298405	AP000233.4	lincRNA
ENSG00000227356.2	1.81344	0.0298602	LINC00866	lincRNA
ENSG00000255992.1	0.986927	0.0298602	RP11-417L19.4	lincRNA
ENSG00000230027.1	2.16132	0.0300223	RP11-550H2.2	lincRNA
ENSG00000272744.1	3.14559	0.0300223	RP11-367N14.3	lincRNA
ENSG00000248508.2	0.788943	0.0303024	SRP14-AS1	lincRNA
ENSG00000232855.2	1.0154	0.0319527	AF131217.1	lincRNA
ENSG00000267586.2	1.38518	0.0334944	LINC00907	lincRNA
ENSG00000253476.1	1.52817	0.0340791	RP11-395I14.2	lincRNA
ENSG00000240875.1	2.16013	0.035214	LINC00886	lincRNA
ENSG00000236833.1	2.25803	0.0354272	AC024560.2	lincRNA
ENSG00000235499.1	1.85134	0.0366877	AC073046.25	lincRNA
ENSG00000254281.1	2.29429	0.0368525	KB-1507C5.4	lincRNA
ENSG00000229654.1	2.55325	0.0377657	RP1-60O19.2	lincRNA
ENSG00000234917.1	1.67755	0.0418302	RP5-994D16.3	lincRNA
ENSG00000267242.1	1.99992	0.0425439	AC069278.4	lincRNA
ENSG00000268266.1	2.51275	0.0432372	AC003005.2	lincRNA
ENSG00000272455.1	0.991095	0.0439491	RP4-758J18.13	lincRNA
ENSG00000256955.1	1.66027	0.0441637	RP11-417L19.2	lincRNA
ENSG00000249413.2	1.01588	0.0456206	RP11-25H12.1	lincRNA
ENSG00000214803.3	1.33427	0.0456206	RP11-37N22.1	lincRNA
ENSG00000233358.2	2.80675	0.0460415	RP1-209A6.1	lincRNA
ENSG00000261512.2	2.0558	0.04861	RP11-46D6.1	lincRNA
ENSG00000251026.1	1.556	0.0493806	RP11-138J23.1	lincRNA
ENSG00000199053.1	1.36688	0.0272376	MIR324	miRNA
ENSG00000264268.1	1.62913	0.0446333	MIR4767	miRNA
ENSG00000210151.2	1.49346	1.42e-08	MT-TS1	Mt_tRNA
ENSG00000210107.1	1.11572	6.21e-07	MT-TQ	Mt_tRNA
ENSG00000210127.1	0.827112	1.72e-05	MT-TA	Mt_tRNA
ENSG00000166473.12	1.83225	2.8e-10	PKD1L2	polymorphic_pseudogene
ENSG00000248746.1	2.47352	8.04e-06	ACTN3	polymorphic_pseudogene
ENSG00000167984.12	1.8659	0.012788	NLRC3	polymorphic_pseudogene
ENSG00000130600.11	2.38122	3.21e-39	H19	processed_transcript
ENSG00000258441.1	1.32311	7.8e-22	LINC00641	processed_transcript
ENSG00000231607.4	1.09526	7.91e-19	DLEU2	processed_transcript
ENSG00000251003.3	1.2068	2.29e-14	RP11-152P17.2	processed_transcript
ENSG00000260729.1	1.57187	4.87e-12	RP11-106M3.2	processed_transcript
ENSG00000182310.8	1.37227	8.32e-12	LINC00085	processed_transcript
ENSG00000273131.1	1.38887	1.06e-08	RP6-42F4.1	processed_transcript
ENSG00000272368.1	1.73022	1.14e-08	RP4-605O3.4	processed_transcript
ENSG00000255717.2	0.938393	1.32e-08	SNHG1	processed_transcript
ENSG00000197558.7	1.6908	1.89e-07	SSPO	processed_transcript
ENSG00000215769.4	1.02051	7.4e-07	hsa-mir-6080	processed_transcript
ENSG00000228315.7	0.854624	9.8e-07	GUSBP11	processed_transcript
ENSG00000259546.1	1.19525	5.41e-06	RP11-351M8.2	processed_transcript
ENSG00000196668.3	1.42179	3.21e-05	LINC00173	processed_transcript
ENSG00000012171.13	0.925972	4.36e-05	SEMA3B	processed_transcript
ENSG00000231290.1	1.43667	8.99e-05	APCDD1L-AS1	processed_transcript
ENSG00000266994.1	2.15026	0.000218508	RP11-127I20.7	processed_transcript
ENSG00000247137.4	0.89701	0.000308612	RP11-727A23.5	processed_transcript
ENSG00000225138.3	1.1105	0.000352559	CTD-2228K2.7	processed_transcript
ENSG00000272949.1	0.941894	0.000631205	RP11-514P8.8	processed_transcript
ENSG00000260803.1	0.904046	0.00299253	Z84812.4	processed_transcript
ENSG00000267419.1	0.844303	0.00308832	CTC-559E9.6	processed_transcript
ENSG00000269834.1	2.19271	0.00510165	CTD-3018O17.3	processed_transcript
ENSG00000198221.7	1.25805	0.00581019	MLLT4-AS1	processed_transcript
ENSG00000228643.1	1.37002	0.00930654	AC079779.4	processed_transcript
ENSG00000255182.1	0.769084	0.00990975	CTD-2517M22.14	processed_transcript
ENSG00000227543.3	0.927477	0.0102239	SPAG5-AS1	processed_transcript
ENSG00000250432.1	1.01396	0.0109309	RP11-834C11.5	processed_transcript
ENSG00000241472.2	0.800777	0.0136986	PTPRG-AS1	processed_transcript
ENSG00000270008.1	1.58681	0.0142019	RP11-298P3.4	processed_transcript
ENSG00000125804.9	1.62175	0.0170896	FAM182A	processed_transcript
ENSG00000259053.1	1.61957	0.0185688	RP11-33N16.3	processed_transcript
ENSG00000263212.2	2.53179	0.0189944	LA16c-306E5.3	processed_transcript
ENSG00000205054.2	2.30344	0.0205903	AC009236.1	processed_transcript
ENSG00000242288.6	0.946612	0.0210679	RP11-464F9.1	processed_transcript
ENSG00000204282.3	2.51724	0.0232302	TNRC6C-AS1	processed_transcript
ENSG00000250608.1	0.931637	0.0236552	RP11-933H2.4	processed_transcript
ENSG00000226869.2	3.27751	0.0279633	LHFPL3-AS1	processed_transcript
ENSG00000175147.7	0.996518	0.0325611	TMEM51-AS1	processed_transcript
ENSG00000214922.5	0.994005	0.0327991	HLA-F-AS1	processed_transcript
ENSG00000211683.3	1.1911	0.0400247	KB-1572G7.3	processed_transcript
ENSG00000259628.1	0.750529	0.0410557	RP11-467H10.2	processed_transcript
ENSG00000238184.1	0.786092	0.0472851	AC129929.5	processed_transcript
ENSG00000254363.2	1.01812	0.0488143	CTB-131B5.5	processed_transcript
ENSG00000255071.1	1.49386	0.0491967	SAA2-SAA4	processed_transcript
ENSG00000028277.16	3.06828	2.01e-65	POU2F2	protein_coding
ENSG00000139718.6	1.94322	5.06e-32	SETD1B	protein_coding
ENSG00000130203.5	1.81482	7.03e-32	APOE	protein_coding
ENSG00000115266.7	2.29152	4.19e-31	APC2	protein_coding
ENSG00000047662.4	2.70328	4.68e-30	FAM184B	protein_coding
ENSG00000068078.13	1.42642	8.79e-29	FGFR3	protein_coding
ENSG00000167702.7	1.23376	9.56e-29	KIFC2	protein_coding
ENSG00000114270.11	1.67512	6.32e-27	COL7A1	protein_coding
ENSG00000160685.9	1.73612	2.92e-25	ZBTB7B	protein_coding
ENSG00000167880.3	3.37373	5.89e-24	EVPL	protein_coding
ENSG00000130827.5	1.25217	1.51e-23	PLXNA3	protein_coding
ENSG00000268797.1	1.74986	5.61e-23	CTC-490E21.12	protein_coding
ENSG00000244242.1	2.19421	1.05e-22	IFITM10	protein_coding
ENSG00000172687.9	1.57611	1.47e-22	ZNF738	protein_coding
ENSG00000142235.4	1.47122	5.92e-22	LMTK3	protein_coding
ENSG00000151687.10	2.07625	6.51e-22	ANKAR	protein_coding
ENSG00000166863.7	1.98204	6.51e-22	TAC3	protein_coding
ENSG00000167470.8	1.51803	6.51e-22	MIDN	protein_coding
ENSG00000167363.9	1.96794	1.03e-21	FN3K	protein_coding
ENSG00000168071.17	1.57983	1.52e-21	CCDC88B	protein_coding
ENSG00000215067.5	2.45744	1.52e-21	AC027763.2	protein_coding
ENSG00000165949.8	1.73672	1.42e-20	IFI27	protein_coding
ENSG00000171282.9	1.27722	9.12e-20	RP11-1055B8.7	protein_coding
ENSG00000130844.12	1.0314	2.51e-19	ZNF331	protein_coding
ENSG00000149781.8	2.86799	3.19e-19	FERMT3	protein_coding
ENSG00000008735.10	0.864148	8.91e-19	MAPK8IP2	protein_coding
ENSG00000057468.6	1.99565	1.58e-17	MSH4	protein_coding
ENSG00000064687.8	1.23962	8.38e-17	ABCA7	protein_coding
ENSG00000126705.9	1.27753	1.27e-16	AHDC1	protein_coding
ENSG00000267270.1	1.49535	1.35e-16	AC139100.2	protein_coding
ENSG00000152926.10	1.86851	2.18e-16	ZNF117	protein_coding
ENSG00000110876.8	2.39627	2.57e-16	SELPLG	protein_coding
ENSG00000215277.4	2.92994	2.57e-16	C14orf164	protein_coding
ENSG00000197283.8	1.17479	2.89e-16	SYNGAP1	protein_coding
ENSG00000161180.6	3.11278	2.89e-16	CCDC116	protein_coding
ENSG00000125740.9	1.4478	4.04e-16	FOSB	protein_coding
ENSG00000204248.6	1.75607	5.5e-16	COL11A2	protein_coding
ENSG00000149115.9	0.947346	7.06e-16	TNKS1BP1	protein_coding
ENSG00000010219.9	1.59474	8.78e-16	DYRK4	protein_coding
ENSG00000128000.11	1.50033	1.03e-15	ZNF780B	protein_coding
ENSG00000183914.10	2.4447	1.23e-15	DNAH2	protein_coding
ENSG00000132510.6	1.26605	2.19e-15	KDM6B	protein_coding
ENSG00000099331.9	0.804496	2.22e-15	MYO9B	protein_coding
ENSG00000090581.5	0.942863	3.77e-15	GNPTG	protein_coding
ENSG00000269026.2	2.00761	4.22e-15	AC003006.7	protein_coding
ENSG00000172613.3	1.07231	4.82e-15	RAD9A	protein_coding
ENSG00000163009.4	1.10128	7.88e-15	C2orf48	protein_coding
ENSG00000157933.9	1.01897	9.95e-15	SKI	protein_coding
ENSG00000079432.3	1.0314	9.95e-15	CIC	protein_coding
ENSG00000257743.4	2.51163	1.74e-14	RP11-1220K2.2	protein_coding
ENSG00000072778.15	0.836188	2.86e-14	ACADVL	protein_coding
ENSG00000186174.8	1.13858	3.72e-14	BCL9L	protein_coding
ENSG00000214900.4	2.67569	3.72e-14	C14orf182	protein_coding
ENSG00000204677.6	4.08845	6.65e-14	FAM153C	protein_coding
ENSG00000126464.9	1.29547	7.51e-14	PRR12	protein_coding
ENSG00000225697.6	1.00229	8.19e-14	SLC26A6	protein_coding
ENSG00000214655.6	0.81155	8.59e-14	ZSWIM8	protein_coding
ENSG00000185950.7	1.10092	1.15e-13	IRS2	protein_coding
ENSG00000105655.14	1.23415	1.42e-13	ISYNA1	protein_coding
ENSG00000161681.11	1.2855	1.64e-13	SHANK1	protein_coding
ENSG00000187531.9	0.874954	4.29e-13	SIRT7	protein_coding
ENSG00000101665.4	1.23531	5.01e-13	SMAD7	protein_coding
ENSG00000167232.9	1.35894	5.76e-13	ZNF91	protein_coding
ENSG00000073350.9	1.03125	1e-12	LLGL2	protein_coding
ENSG00000127586.12	0.84704	1.59e-12	CHTF18	protein_coding
ENSG00000064300.4	1.2875	1.94e-12	NGFR	protein_coding
ENSG00000184402.10	1.05757	1.96e-12	SS18L1	protein_coding
ENSG00000144550.8	2.19507	2.35e-12	CPNE9	protein_coding
ENSG00000060491.12	0.802068	2.35e-12	OGFR	protein_coding
ENSG00000075826.12	0.981169	2.36e-12	SEC31B	protein_coding
ENSG00000100031.14	1.14455	3.22e-12	GGT1	protein_coding
ENSG00000082126.13	3.69762	3.34e-12	MPP4	protein_coding
ENSG00000139880.15	1.1758	3.35e-12	CDH24	protein_coding
ENSG00000188818.8	0.861393	3.4e-12	ZDHHC11	protein_coding
ENSG00000266086.1	0.889168	3.57e-12	RP11-159D12.5	protein_coding
ENSG00000188157.9	0.974854	4.53e-12	AGRN	protein_coding
ENSG00000157368.6	1.98986	4.8e-12	IL34	protein_coding
ENSG00000149591.12	1.57072	5.73e-12	TAGLN	protein_coding
ENSG00000171124.8	1.66003	6.07e-12	FUT3	protein_coding
ENSG00000130714.11	0.873264	8.38e-12	POMT1	protein_coding
ENSG00000099338.18	1.51239	8.38e-12	CATSPERG	protein_coding
ENSG00000185189.11	0.929716	8.97e-12	NRBP2	protein_coding
ENSG00000160957.8	0.781162	8.97e-12	RECQL4	protein_coding
ENSG00000182095.10	0.840966	1.4e-11	TNRC18	protein_coding
ENSG00000132002.3	0.778695	1.46e-11	DNAJB1	protein_coding
ENSG00000101049.10	1.73083	1.61e-11	SGK2	protein_coding
ENSG00000100302.6	1.75511	1.96e-11	RASD2	protein_coding
ENSG00000196739.10	0.821305	3.56e-11	COL27A1	protein_coding
ENSG00000272921.1	1.90167	3.56e-11	RP11-500M8.7	protein_coding
ENSG00000177932.6	4.12748	4.97e-11	ZNF354C	protein_coding
ENSG00000100918.8	1.85944	5.4e-11	REC8	protein_coding
ENSG00000117616.13	0.889502	6.86e-11	C1orf63	protein_coding
ENSG00000156194.13	2.6499	8.46e-11	PPEF2	protein_coding
ENSG00000186834.2	0.926419	1.06e-10	HEXIM1	protein_coding
ENSG00000099381.12	0.906351	1.35e-10	SETD1A	protein_coding
ENSG00000073605.14	1.14686	1.38e-10	GSDMB	protein_coding
ENSG00000104936.13	1.05302	1.38e-10	DMPK	protein_coding
ENSG00000172771.7	1.4097	1.44e-10	EFCAB12	protein_coding
ENSG00000196296.9	1.37299	1.58e-10	ATP2A1	protein_coding
ENSG00000183785.10	2.32882	1.93e-10	TUBA8	protein_coding
ENSG00000148343.14	0.813486	1.94e-10	FAM73B	protein_coding
ENSG00000111664.6	1.17408	2.26e-10	GNB3	protein_coding
ENSG00000130649.5	1.53045	2.52e-10	CYP2E1	protein_coding
ENSG00000196923.9	0.798566	3.06e-10	PDLIM7	protein_coding
ENSG00000146094.9	1.03534	3.25e-10	DOK3	protein_coding
ENSG00000162576.12	1.66437	3.29e-10	MXRA8	protein_coding
ENSG00000177169.5	1.15905	3.79e-10	ULK1	protein_coding
ENSG00000100867.10	1.84992	4.17e-10	DHRS2	protein_coding
ENSG00000168906.8	0.837685	4.19e-10	MAT2A	protein_coding
ENSG00000188037.6	2.87806	4.39e-10	CLCN1	protein_coding
ENSG00000197355.6	1.00158	4.42e-10	UAP1L1	protein_coding
ENSG00000196924.10	0.885895	5.01e-10	FLNA	protein_coding
ENSG00000148408.8	1.09626	5.14e-10	CACNA1B	protein_coding
ENSG00000189099.7	5.34848	6.12e-10	PRSS48	protein_coding
ENSG00000069424.10	1.06911	6.82e-10	KCNAB2	protein_coding
ENSG00000164713.5	1.17687	7.59e-10	BRI3	protein_coding
ENSG00000158286.8	1.01589	7.78e-10	RNF207	protein_coding
ENSG00000179111.4	1.51118	7.85e-10	HES7	protein_coding
ENSG00000132535.14	0.791949	9.48e-10	DLG4	protein_coding
ENSG00000187796.9	1.40738	1.08e-09	CARD9	protein_coding
ENSG00000182179.6	1.63593	1.11e-09	UBA7	protein_coding
ENSG00000215788.5	1.34268	1.14e-09	TNFRSF25	protein_coding
ENSG00000006283.13	1.1258	1.26e-09	CACNA1G	protein_coding
ENSG00000064601.12	0.767661	1.3e-09	CTSA	protein_coding
ENSG00000111181.8	1.8645	1.42e-09	SLC6A12	protein_coding
ENSG00000102387.11	1.72285	1.65e-09	TAF7L	protein_coding
ENSG00000130751.5	1.00969	1.67e-09	NPAS1	protein_coding
ENSG00000182326.10	0.983359	1.72e-09	C1S	protein_coding
ENSG00000012822.11	0.769818	2.05e-09	CALCOCO1	protein_coding
ENSG00000112139.10	1.12852	2.16e-09	MDGA1	protein_coding
ENSG00000198910.8	1.7351	2.36e-09	L1CAM	protein_coding
ENSG00000068137.10	0.985654	2.55e-09	PLEKHH3	protein_coding
ENSG00000010379.11	1.86684	2.73e-09	SLC6A13	protein_coding
ENSG00000141858.7	0.886881	2.73e-09	SAMD1	protein_coding
ENSG00000173933.15	1.33509	3.05e-09	RBM4	protein_coding
ENSG00000171368.10	0.927073	3.13e-09	TPPP	protein_coding
ENSG00000119943.6	1.65693	3.52e-09	PYROXD2	protein_coding
ENSG00000168477.13	1.02593	3.66e-09	TNXB	protein_coding
ENSG00000161082.8	1.22362	3.77e-09	CELF5	protein_coding
ENSG00000197124.7	1.63645	4.91e-09	ZNF682	protein_coding
ENSG00000221968.4	1.03471	5.72e-09	FADS3	protein_coding
ENSG00000143107.4	3.11374	5.79e-09	FNDC7	protein_coding
ENSG00000155265.6	2.04003	5.81e-09	GOLGA7B	protein_coding
ENSG00000167371.12	1.34403	6.45e-09	PRRT2	protein_coding
ENSG00000108515.13	0.889862	6.66e-09	ENO3	protein_coding
ENSG00000267041.1	0.888214	7.26e-09	ZNF850	protein_coding
ENSG00000181444.8	1.06356	8.22e-09	ZNF467	protein_coding
ENSG00000174827.9	2.01896	8.96e-09	PDZK1	protein_coding
ENSG00000167615.12	0.986407	9.27e-09	LENG8	protein_coding
ENSG00000134245.13	1.13749	9.55e-09	WNT2B	protein_coding
ENSG00000104983.4	0.891928	9.8e-09	CCDC61	protein_coding
ENSG00000242802.2	0.916129	1.04e-08	AP5Z1	protein_coding
ENSG00000145506.9	0.824832	1.23e-08	NKD2	protein_coding
ENSG00000126759.8	2.82789	1.25e-08	CFP	protein_coding
ENSG00000015520.10	1.59754	1.25e-08	NPC1L1	protein_coding
ENSG00000130158.9	0.815889	1.4e-08	DOCK6	protein_coding
ENSG00000141570.6	0.82091	1.42e-08	CBX8	protein_coding
ENSG00000142408.2	0.98555	1.43e-08	CACNG8	protein_coding
ENSG00000090238.7	0.936992	1.5e-08	YPEL3	protein_coding
ENSG00000179532.8	0.888633	1.68e-08	DNHD1	protein_coding
ENSG00000135424.11	0.912847	1.7e-08	ITGA7	protein_coding
ENSG00000258472.4	1.10279	1.78e-08	RP11-192H23.4	protein_coding
ENSG00000175197.6	0.792449	1.86e-08	DDIT3	protein_coding
ENSG00000146013.6	2.17638	1.88e-08	GFRA3	protein_coding
ENSG00000206561.8	1.14438	2.14e-08	COLQ	protein_coding
ENSG00000144134.14	0.813459	2.28e-08	RABL2A	protein_coding
ENSG00000151360.5	1.82748	2.89e-08	ALLC	protein_coding
ENSG00000159733.9	0.958823	2.91e-08	ZFYVE28	protein_coding
ENSG00000262526.2	2.03736	3.09e-08	CTD-2545G14.7	protein_coding
ENSG00000149782.7	0.75373	3.28e-08	PLCB3	protein_coding
ENSG00000039650.5	0.770778	3.29e-08	PNKP	protein_coding
ENSG00000178951.4	0.905736	3.39e-08	ZBTB7A	protein_coding
ENSG00000068903.15	0.834355	3.39e-08	SIRT2	protein_coding
ENSG00000187244.6	1.01794	3.82e-08	BCAM	protein_coding
ENSG00000112116.9	2.56193	3.93e-08	IL17F	protein_coding
ENSG00000105327.11	0.967847	3.97e-08	BBC3	protein_coding
ENSG00000129437.5	2.53135	3.99e-08	KLK14	protein_coding
ENSG00000102057.5	1.38237	3.99e-08	KCND1	protein_coding
ENSG00000169242.7	0.951171	4.3e-08	EFNA1	protein_coding
ENSG00000184368.11	1.3327	4.52e-08	MAP7D2	protein_coding
ENSG00000181085.10	1.05524	4.7e-08	MAPK15	protein_coding
ENSG00000183379.4	2.49207	4.77e-08	SYNDIG1L	protein_coding
ENSG00000174282.7	0.790057	6.23e-08	ZBTB4	protein_coding
ENSG00000267318.1	2.54308	6.5e-08	RP11-178C3.1	protein_coding
ENSG00000176182.5	0.933961	7.24e-08	MYPOP	protein_coding
ENSG00000163874.8	1.23052	8.22e-08	ZC3H12A	protein_coding
ENSG00000115556.9	2.31772	8.77e-08	PLCD4	protein_coding
ENSG00000114779.15	2.07496	1.13e-07	ABHD14B	protein_coding
ENSG00000184465.11	0.772846	1.15e-07	WDR27	protein_coding
ENSG00000187726.4	1.34036	1.15e-07	DNAJB13	protein_coding
ENSG00000270800.1	1.3062	1.32e-07	RPS10-NUDT3	protein_coding
ENSG00000186642.11	1.7642	1.47e-07	PDE2A	protein_coding
ENSG00000214063.6	0.921965	1.47e-07	TSPAN4	protein_coding
ENSG00000164463.8	0.84674	1.5e-07	CREBRF	protein_coding
ENSG00000116819.6	1.35092	1.54e-07	TFAP2E	protein_coding
ENSG00000213901.6	2.30099	1.58e-07	SLC23A3	protein_coding
ENSG00000222017.1	1.20971	1.71e-07	AC011997.1	protein_coding
ENSG00000105419.13	0.872804	1.71e-07	MEIS3	protein_coding
ENSG00000132010.11	7.40122	2e-07	ZNF20	protein_coding
ENSG00000267680.1	0.818114	2.05e-07	ZNF224	protein_coding
ENSG00000090924.10	0.758729	2.11e-07	PLEKHG2	protein_coding
ENSG00000213139.3	1.61151	2.44e-07	CRYGS	protein_coding
ENSG00000130635.11	0.785289	2.44e-07	COL5A1	protein_coding
ENSG00000186732.9	1.91918	2.48e-07	MPPED1	protein_coding
ENSG00000105270.10	1.04615	2.6e-07	CLIP3	protein_coding
ENSG00000181135.11	0.79343	2.67e-07	ZNF707	protein_coding
ENSG00000213023.5	0.966006	2.8e-07	SYT3	protein_coding
ENSG00000104081.9	1.0451	2.85e-07	BMF	protein_coding
ENSG00000198695.2	0.880603	3.01e-07	MT-ND6	protein_coding
ENSG00000189001.6	2.1533	3.31e-07	SBSN	protein_coding
ENSG00000130511.11	0.859897	3.45e-07	SSBP4	protein_coding
ENSG00000205853.6	1.3745	3.58e-07	RFPL3S	protein_coding
ENSG00000099625.8	0.968962	3.6e-07	C19orf26	protein_coding
ENSG00000108797.7	0.94548	3.96e-07	CNTNAP1	protein_coding
ENSG00000186517.9	2.82353	4.05e-07	ARHGAP30	protein_coding
ENSG00000130528.7	2.13037	4.05e-07	HRC	protein_coding
ENSG00000131480.4	0.755453	4.32e-07	AOC2	protein_coding
ENSG00000131759.13	0.753085	4.37e-07	RARA	protein_coding
ENSG00000165841.5	1.98923	4.6e-07	CYP2C19	protein_coding
ENSG00000181045.10	0.779585	4.61e-07	SLC26A11	protein_coding
ENSG00000164972.8	2.13682	4.78e-07	C9orf24	protein_coding
ENSG00000171595.9	3.01939	5.91e-07	DNAI2	protein_coding
ENSG00000166922.4	1.10963	5.92e-07	SCG5	protein_coding
ENSG00000251247.5	1.05728	6.1e-07	ZNF345	protein_coding
ENSG00000099822.2	0.942343	6.21e-07	HCN2	protein_coding
ENSG00000159335.11	0.872871	6.28e-07	PTMS	protein_coding
ENSG00000239665.4	0.779718	6.63e-07	RP11-295P9.3	protein_coding
ENSG00000131471.2	0.993876	7.08e-07	AOC3	protein_coding
ENSG00000121068.9	0.77066	7.42e-07	TBX2	protein_coding
ENSG00000114859.10	0.883178	7.62e-07	CLCN2	protein_coding
ENSG00000179832.13	0.996156	9.38e-07	MROH1	protein_coding
ENSG00000089820.11	1.05023	9.57e-07	ARHGAP4	protein_coding
ENSG00000196361.5	1.54545	9.63e-07	ELAVL3	protein_coding
ENSG00000227184.3	1.26438	9.8e-07	EPPK1	protein_coding
ENSG00000136856.13	0.812295	9.8e-07	SLC2A8	protein_coding
ENSG00000099875.10	0.791693	9.8e-07	MKNK2	protein_coding
ENSG00000101282.4	2.46185	1.05e-06	RSPO4	protein_coding
ENSG00000214193.5	1.19942	1.05e-06	SH3D21	protein_coding
ENSG00000250067.7	1.02051	1.07e-06	YJEFN3	protein_coding
ENSG00000167703.10	0.905834	1.1e-06	SLC43A2	protein_coding
ENSG00000125730.12	1.27378	1.1e-06	C3	protein_coding
ENSG00000196218.7	1.42616	1.19e-06	RYR1	protein_coding
ENSG00000198517.5	0.797342	1.21e-06	MAFK	protein_coding
ENSG00000272822.1	0.968143	1.23e-06	RP11-302B13.5	protein_coding
ENSG00000143632.10	1.36834	1.24e-06	ACTA1	protein_coding
ENSG00000182308.5	1.35489	1.25e-06	DCAF4L1	protein_coding
ENSG00000167680.11	0.919572	1.39e-06	SEMA6B	protein_coding
ENSG00000268533.1	1.69636	1.47e-06	AC004076.7	protein_coding
ENSG00000151651.11	1.32813	1.55e-06	ADAM8	protein_coding
ENSG00000123901.4	2.46563	1.59e-06	GPR83	protein_coding
ENSG00000111087.5	1.11038	1.63e-06	GLI1	protein_coding
ENSG00000185499.12	1.33983	1.66e-06	MUC1	protein_coding
ENSG00000039987.2	2.39677	1.66e-06	BEST2	protein_coding
ENSG00000153531.8	1.05514	1.79e-06	ADPRHL1	protein_coding
ENSG00000146453.8	2.39624	1.86e-06	PNLDC1	protein_coding
ENSG00000111215.7	0.988439	1.89e-06	PRR4	protein_coding
ENSG00000001617.7	0.988684	2.15e-06	SEMA3F	protein_coding
ENSG00000197063.6	0.806623	2.23e-06	MAFG	protein_coding
ENSG00000206199.5	1.2077	2.29e-06	ANKUB1	protein_coding
ENSG00000104888.5	0.960171	2.33e-06	SLC17A7	protein_coding
ENSG00000179954.10	1.99199	2.47e-06	SSC5D	protein_coding
ENSG00000175564.8	1.64934	2.5e-06	UCP3	protein_coding
ENSG00000139597.12	1.41349	2.54e-06	N4BP2L1	protein_coding
ENSG00000102096.9	0.917774	2.62e-06	PIM2	protein_coding
ENSG00000131650.9	1.21062	2.85e-06	KREMEN2	protein_coding
ENSG00000204839.4	1.32156	3e-06	MROH6	protein_coding
ENSG00000181885.14	2.18163	3.07e-06	CLDN7	protein_coding
ENSG00000099814.11	0.822489	3.16e-06	CEP170B	protein_coding
ENSG00000185615.11	0.998832	3.23e-06	PDIA2	protein_coding
ENSG00000273025.1	2.82412	3.35e-06	CELF6	protein_coding
ENSG00000167103.7	1.29119	3.67e-06	PIP5KL1	protein_coding
ENSG00000162897.10	3.87221	4.14e-06	FCAMR	protein_coding
ENSG00000130584.6	0.75627	4.17e-06	ZBTB46	protein_coding
ENSG00000017373.11	0.774531	4.21e-06	SRCIN1	protein_coding
ENSG00000177666.11	0.836975	4.23e-06	PNPLA2	protein_coding
ENSG00000204219.5	1.01823	4.25e-06	TCEA3	protein_coding
ENSG00000117480.11	0.900285	4.42e-06	FAAH	protein_coding
ENSG00000143369.10	1.59473	4.96e-06	ECM1	protein_coding
ENSG00000133454.11	2.77265	5.27e-06	MYO18B	protein_coding
ENSG00000116661.9	1.11017	5.28e-06	FBXO2	protein_coding
ENSG00000182809.6	1.62796	5.3e-06	CRIP2	protein_coding
ENSG00000167565.8	0.81978	5.71e-06	SERTAD3	protein_coding
ENSG00000174564.8	1.41197	6.03e-06	IL20RB	protein_coding
ENSG00000225828.1	0.908646	6.2e-06	FAM229A	protein_coding
ENSG00000272869.1	0.977628	6.42e-06	CTC-487M23.8	protein_coding
ENSG00000188039.9	2.32175	6.58e-06	NWD1	protein_coding
ENSG00000107281.5	0.762861	7.16e-06	NPDC1	protein_coding
ENSG00000163817.11	2.54221	7.75e-06	SLC6A20	protein_coding
ENSG00000161835.6	1.4155	7.78e-06	GRASP	protein_coding
ENSG00000156427.7	1.37985	7.99e-06	FGF18	protein_coding
ENSG00000169896.12	1.4892	7.99e-06	ITGAM	protein_coding
ENSG00000147437.5	1.98779	8.14e-06	GNRH1	protein_coding
ENSG00000138109.9	1.97811	8.14e-06	CYP2C9	protein_coding
ENSG00000169992.5	0.794991	8.62e-06	NLGN2	protein_coding
ENSG00000156042.13	1.08871	8.63e-06	TTC18	protein_coding
ENSG00000178297.8	1.41729	8.66e-06	TMPRSS9	protein_coding
ENSG00000226763.3	0.953714	9.03e-06	SRRM5	protein_coding
ENSG00000141526.10	0.825112	9.34e-06	SLC16A3	protein_coding
ENSG00000130783.9	1.16395	9.69e-06	CCDC62	protein_coding
ENSG00000131652.9	0.761536	1.01e-05	THOC6	protein_coding
ENSG00000226524.2	1.10522	1.03e-05	RP1-102H19.8	protein_coding
ENSG00000182472.4	0.967194	1.03e-05	CAPN12	protein_coding
ENSG00000116883.8	1.12777	1.05e-05	RP11-268J15.5	protein_coding
ENSG00000268163.1	0.926291	1.19e-05	AC004076.9	protein_coding
ENSG00000124587.9	0.788356	1.19e-05	PEX6	protein_coding
ENSG00000122912.10	0.790434	1.21e-05	SLC25A16	protein_coding
ENSG00000133962.3	2.49753	1.29e-05	CATSPERB	protein_coding
ENSG00000164877.14	0.959303	1.3e-05	MICALL2	protein_coding
ENSG00000174898.11	2.12102	1.3e-05	CATSPERD	protein_coding
ENSG00000129159.6	0.777036	1.46e-05	KCNC1	protein_coding
ENSG00000162066.10	0.863946	1.54e-05	AMDHD2	protein_coding
ENSG00000244607.1	1.10239	1.54e-05	CCDC13	protein_coding
ENSG00000144821.5	1.53939	1.59e-05	MYH15	protein_coding
ENSG00000198353.6	0.766746	1.63e-05	HOXC4	protein_coding
ENSG00000125744.7	0.769984	1.68e-05	RTN2	protein_coding
ENSG00000174844.10	1.67369	1.77e-05	DNAH12	protein_coding
ENSG00000255639.2	1.22265	1.89e-05	RP11-234B24.6	protein_coding
ENSG00000149295.9	2.32043	1.9e-05	DRD2	protein_coding
ENSG00000061656.5	1.24198	1.94e-05	SPAG4	protein_coding
ENSG00000187961.9	0.782706	1.97e-05	KLHL17	protein_coding
ENSG00000119681.7	0.762786	2.06e-05	LTBP2	protein_coding
ENSG00000180190.7	0.761416	2.09e-05	TDRP	protein_coding
ENSG00000135502.12	0.883369	2.09e-05	SLC26A10	protein_coding
ENSG00000147174.7	1.54822	2.24e-05	ACRC	protein_coding
ENSG00000164556.7	2.82021	2.46e-05	FAM183B	protein_coding
ENSG00000184545.6	0.835238	2.58e-05	DUSP8	protein_coding
ENSG00000007516.9	0.856281	2.58e-05	BAIAP3	protein_coding
ENSG00000163606.6	3.43547	2.61e-05	CD200R1	protein_coding
ENSG00000186364.7	0.76981	2.83e-05	NUDT17	protein_coding
ENSG00000268182.1	1.99753	2.88e-05	SMIM17	protein_coding
ENSG00000170616.9	1.53232	2.9e-05	SCRT1	protein_coding
ENSG00000010310.4	0.801956	2.99e-05	GIPR	protein_coding
ENSG00000196503.2	1.91791	3.04e-05	ARL9	protein_coding
ENSG00000184845.3	6.3237	3.19e-05	DRD1	protein_coding
ENSG00000110169.6	1.62339	3.2e-05	HPX	protein_coding
ENSG00000167555.9	1.87159	3.32e-05	ZNF528	protein_coding
ENSG00000010030.9	2.28728	3.33e-05	ETV7	protein_coding
ENSG00000268133.1	6.2846	3.38e-05	AC003002.4	protein_coding
ENSG00000142233.7	2.36261	3.38e-05	NTN5	protein_coding
ENSG00000138623.5	0.897514	3.43e-05	SEMA7A	protein_coding
ENSG00000182903.11	0.983431	3.48e-05	ZNF721	protein_coding
ENSG00000177025.3	2.34523	3.51e-05	C19orf18	protein_coding
ENSG00000159899.10	1.56673	3.71e-05	NPR2	protein_coding
ENSG00000167971.14	0.766956	3.83e-05	CASKIN1	protein_coding
ENSG00000105219.4	1.84236	3.96e-05	CNTD2	protein_coding
ENSG00000164050.8	0.802359	4e-05	PLXNB1	protein_coding
ENSG00000167992.8	1.28881	4.04e-05	VWCE	protein_coding
ENSG00000125968.7	0.794437	4.05e-05	ID1	protein_coding
ENSG00000111241.2	4.41899	4.06e-05	FGF6	protein_coding
ENSG00000108590.6	0.823504	4.19e-05	MED31	protein_coding
ENSG00000240038.2	0.828843	4.25e-05	AMY2B	protein_coding
ENSG00000164776.5	1.07243	4.26e-05	PHKG1	protein_coding
ENSG00000158555.10	0.965866	4.37e-05	GDPD5	protein_coding
ENSG00000070915.5	3.63976	4.37e-05	SLC12A3	protein_coding
ENSG00000078814.11	1.4877	4.65e-05	MYH7B	protein_coding
ENSG00000086730.12	1.69173	4.81e-05	LAT2	protein_coding
ENSG00000134955.7	0.951891	4.92e-05	SLC37A2	protein_coding
ENSG00000169085.7	1.86339	5.03e-05	C8orf46	protein_coding
ENSG00000143554.9	0.757133	5.28e-05	SLC27A3	protein_coding
ENSG00000168140.4	1.19344	5.41e-05	VASN	protein_coding
ENSG00000111729.8	1.58717	5.48e-05	CLEC4A	protein_coding
ENSG00000166839.12	0.956461	5.74e-05	ANKDD1A	protein_coding
ENSG00000171045.10	0.785793	6.11e-05	TSNARE1	protein_coding
ENSG00000101203.12	1.97494	6.13e-05	COL20A1	protein_coding
ENSG00000244486.3	0.787634	6.14e-05	SCARF2	protein_coding
ENSG00000162065.7	1.69651	6.34e-05	TBC1D24	protein_coding
ENSG00000185686.13	0.905697	6.46e-05	PRAME	protein_coding
ENSG00000118160.9	0.940228	6.49e-05	SLC8A2	protein_coding
ENSG00000177599.8	6.16611	6.49e-05	ZNF491	protein_coding
ENSG00000164128.2	1.0585	6.56e-05	NPY1R	protein_coding
ENSG00000198150.2	1.54168	6.75e-05	AC135178.1	protein_coding
ENSG00000184999.7	5.86082	6.76e-05	SLC22A10	protein_coding
ENSG00000176635.13	6.07997	6.89e-05	HORMAD2	protein_coding
ENSG00000169181.8	1.15863	6.96e-05	GSG1L	protein_coding
ENSG00000215440.7	1.13024	7.1e-05	NPEPL1	protein_coding
ENSG00000174137.8	0.846406	7.11e-05	FAM53A	protein_coding
ENSG00000197093.6	1.67607	7.21e-05	GAL3ST4	protein_coding
ENSG00000087076.4	0.988527	7.3e-05	HSD17B14	protein_coding
ENSG00000135929.4	1.07569	7.48e-05	CYP27A1	protein_coding
ENSG00000068976.9	1.03601	8.86e-05	PYGM	protein_coding
ENSG00000225663.3	0.886022	8.86e-05	FAM195B	protein_coding
ENSG00000176593.3	1.53797	9.03e-05	CTD-2368P22.1	protein_coding
ENSG00000105227.10	0.854524	9.29e-05	PRX	protein_coding
ENSG00000197380.6	0.94169	9.68e-05	DACT3	protein_coding
ENSG00000166268.6	2.27069	9.98e-05	MYRFL	protein_coding
ENSG00000162896.5	5.04507	0.000108098	PIGR	protein_coding
ENSG00000257242.2	1.02278	0.000108865	C12orf79	protein_coding
ENSG00000134242.11	2.52649	0.000111388	PTPN22	protein_coding
ENSG00000166825.9	1.21677	0.000112795	ANPEP	protein_coding
ENSG00000111679.12	1.14369	0.000113384	PTPN6	protein_coding
ENSG00000131398.9	0.786955	0.000119255	KCNC3	protein_coding
ENSG00000186952.10	1.17567	0.000119459	TMEM232	protein_coding
ENSG00000258643.1	0.878491	0.000119546	BCL2L2-PABPN1	protein_coding
ENSG00000196900.4	3.75524	0.000120584	C5orf48	protein_coding
ENSG00000087085.9	0.849161	0.000123832	ACHE	protein_coding
ENSG00000072182.8	1.25175	0.000123847	ASIC4	protein_coding
ENSG00000117425.9	0.920132	0.000124358	PTCH2	protein_coding
ENSG00000102385.8	0.785647	0.000124358	DRP2	protein_coding
ENSG00000105479.11	1.41563	0.000125351	CCDC114	protein_coding
ENSG00000146826.10	0.831486	0.00012774	C7orf43	protein_coding
ENSG00000197044.6	0.865569	0.000130649	ZNF441	protein_coding
ENSG00000128298.12	1.38695	0.000131013	BAIAP2L2	protein_coding
ENSG00000161270.15	1.91299	0.000131106	NPHS1	protein_coding
ENSG00000154654.10	0.785165	0.000131867	NCAM2	protein_coding
ENSG00000118514.9	0.907377	0.00013199	ALDH8A1	protein_coding
ENSG00000107611.10	1.28811	0.000132996	CUBN	protein_coding
ENSG00000147485.8	1.96059	0.000135264	PXDNL	protein_coding
ENSG00000197766.3	1.01678	0.000135607	CFD	protein_coding
ENSG00000183092.11	0.987564	0.000139452	BEGAIN	protein_coding
ENSG00000167106.7	0.774909	0.00014229	FAM102A	protein_coding
ENSG00000099840.9	1.48607	0.000147292	IZUMO4	protein_coding
ENSG00000174226.4	2.33143	0.000155735	SNX31	protein_coding
ENSG00000066230.6	1.49112	0.000157345	SLC9A3	protein_coding
ENSG00000187800.9	1.89869	0.000166344	PEAR1	protein_coding
ENSG00000182272.7	1.00607	0.000171536	B4GALNT4	protein_coding
ENSG00000124103.8	1.53481	0.00017455	FAM209A	protein_coding
ENSG00000143552.5	1.93871	0.000180713	NUP210L	protein_coding
ENSG00000171786.5	1.58306	0.000186798	NHLH1	protein_coding
ENSG00000120049.14	1.08186	0.000190141	KCNIP2	protein_coding
ENSG00000188981.6	2.24129	0.00019086	MSANTD1	protein_coding
ENSG00000168961.12	1.10094	0.000196795	LGALS9	protein_coding
ENSG00000128016.4	0.968924	0.000199042	ZFP36	protein_coding
ENSG00000196998.11	0.946095	0.000201716	WDR45	protein_coding
ENSG00000187266.9	0.758461	0.000203258	EPOR	protein_coding
ENSG00000183423.7	1.90105	0.000203998	LRIT3	protein_coding
ENSG00000137868.14	1.08258	0.000206221	STRA6	protein_coding
ENSG00000138744.10	1.22384	0.000208918	NAAA	protein_coding
ENSG00000258484.3	1.1672	0.000208918	SPESP1	protein_coding
ENSG00000262621.2	1.16129	0.000211973	NAA60	protein_coding
ENSG00000179520.6	2.5709	0.000218048	SLC17A8	protein_coding
ENSG00000107742.8	0.846613	0.000228442	SPOCK2	protein_coding
ENSG00000110375.2	2.23596	0.000230391	UPK2	protein_coding
ENSG00000111676.10	0.851702	0.000232276	ATN1	protein_coding
ENSG00000221866.5	1.29081	0.000232639	PLXNA4	protein_coding
ENSG00000178809.7	1.61164	0.000233993	TRIM73	protein_coding
ENSG00000183426.11	0.908192	0.000250252	NPIPA1	protein_coding
ENSG00000091536.12	0.992817	0.000253191	MYO15A	protein_coding
ENSG00000168679.13	1.16348	0.000257666	SLC16A4	protein_coding
ENSG00000155754.10	2.00469	0.000266686	ALS2CR11	protein_coding
ENSG00000128709.10	0.791587	0.000273148	HOXD9	protein_coding
ENSG00000185386.10	0.861575	0.000274315	MAPK11	protein_coding
ENSG00000166984.7	2.50309	0.000297199	TCP10L2	protein_coding
ENSG00000182378.8	0.97113	0.000297199	PLCXD1	protein_coding
ENSG00000166924.4	0.850513	0.000300735	NYAP1	protein_coding
ENSG00000091513.10	1.54934	0.000301699	TF	protein_coding
ENSG00000173991.5	0.992892	0.000305875	TCAP	protein_coding
ENSG00000008516.12	0.762752	0.000308189	MMP25	protein_coding
ENSG00000153902.9	1.42739	0.000311817	LGI4	protein_coding
ENSG00000134802.13	5.51076	0.00031901	SLC43A3	protein_coding
ENSG00000243566.2	0.839705	0.000340442	UPK3B	protein_coding
ENSG00000108576.5	1.59291	0.0003433	SLC6A4	protein_coding
ENSG00000091831.17	1.85657	0.000347391	ESR1	protein_coding
ENSG00000188373.4	3.95319	0.000356323	C10orf99	protein_coding
ENSG00000144785.4	1.32797	0.000358235	RP11-977G19.10	protein_coding
ENSG00000176927.10	0.970726	0.000359437	EFCAB5	protein_coding
ENSG00000167964.8	1.18792	0.000360998	RAB26	protein_coding
ENSG00000100097.7	1.87693	0.000378811	LGALS1	protein_coding
ENSG00000198113.2	1.27958	0.000381279	TOR4A	protein_coding
ENSG00000215612.5	0.798714	0.000383734	HMX1	protein_coding
ENSG00000125726.6	0.825026	0.000388644	CD70	protein_coding
ENSG00000105642.11	0.933485	0.000399718	KCNN1	protein_coding
ENSG00000143850.8	0.78679	0.00040437	PLEKHA6	protein_coding
ENSG00000101470.5	2.25646	0.000422132	TNNC2	protein_coding
ENSG00000099365.5	1.01015	0.000426936	STX1B	protein_coding
ENSG00000133019.7	1.07238	0.000427715	CHRM3	protein_coding
ENSG00000168314.13	1.72716	0.000451609	MOBP	protein_coding
ENSG00000205236.6	0.974371	0.000466149	RP11-514P8.6	protein_coding
ENSG00000197653.10	1.02373	0.000471477	DNAH10	protein_coding
ENSG00000085514.11	0.772134	0.00047475	PILRA	protein_coding
ENSG00000161328.10	1.49748	0.000475684	LRRC56	protein_coding
ENSG00000167483.13	2.47553	0.000501976	FAM129C	protein_coding
ENSG00000272104.1	1.53515	0.000506459	XXcos-LUCA11.5	protein_coding
ENSG00000183091.15	1.00062	0.000507808	NEB	protein_coding
ENSG00000163701.14	1.71051	0.000521265	IL17RE	protein_coding
ENSG00000222009.4	1.41484	0.00052627	BTBD19	protein_coding
ENSG00000183780.8	1.2793	0.000559836	SLC35F3	protein_coding
ENSG00000070886.6	0.91852	0.000567961	EPHA8	protein_coding
ENSG00000259803.2	1.18324	0.000569621	SLC22A31	protein_coding
ENSG00000062524.11	0.834487	0.000570099	LTK	protein_coding
ENSG00000135407.6	1.17118	0.000576284	AVIL	protein_coding
ENSG00000175894.10	3.49909	0.000581717	TSPEAR	protein_coding
ENSG00000159713.6	0.828169	0.000626402	TPPP3	protein_coding
ENSG00000171649.7	0.964266	0.00064991	ZIK1	protein_coding
ENSG00000178184.11	0.79181	0.000675533	PARD6G	protein_coding
ENSG00000102886.10	0.846748	0.000678474	GDPD3	protein_coding
ENSG00000139438.5	0.798513	0.000685918	FAM222A	protein_coding
ENSG00000231256.3	2.43577	0.000688006	C17orf105	protein_coding
ENSG00000010671.11	1.64042	0.000706168	BTK	protein_coding
ENSG00000113924.7	3.27101	0.000706289	HGD	protein_coding
ENSG00000128564.5	0.891653	0.000719461	VGF	protein_coding
ENSG00000187492.4	2.53739	0.000721081	CDHR4	protein_coding
ENSG00000161509.9	0.972077	0.000739836	GRIN2C	protein_coding
ENSG00000102878.11	0.94865	0.000815413	HSF4	protein_coding
ENSG00000184925.7	1.76365	0.000815528	LCN12	protein_coding
ENSG00000120332.11	2.08364	0.000837918	TNN	protein_coding
ENSG00000118004.13	0.959517	0.000849626	COLEC11	protein_coding
ENSG00000214954.4	0.880578	0.000851074	LRRC69	protein_coding
ENSG00000175003.8	1.75114	0.000852416	SLC22A1	protein_coding
ENSG00000158023.5	0.816756	0.000868473	WDR66	protein_coding
ENSG00000144671.6	2.41327	0.000871499	SLC22A14	protein_coding
ENSG00000177483.7	1.6536	0.000896866	RBM44	protein_coding
ENSG00000178199.9	1.89826	0.000901399	ZC3H12D	protein_coding
ENSG00000205085.4	2.11069	0.000913373	FAM71F2	protein_coding
ENSG00000130653.11	1.25443	0.000934154	PNPLA7	protein_coding
ENSG00000150672.12	0.864422	0.000974818	DLG2	protein_coding
ENSG00000143127.8	1.3245	0.000981284	ITGA10	protein_coding
ENSG00000196335.8	2.19875	0.000991123	STK31	protein_coding
ENSG00000124713.5	2.25663	0.00101015	GNMT	protein_coding
ENSG00000117281.11	2.33307	0.00101503	CD160	protein_coding
ENSG00000178605.8	1.55969	0.00103092	GTPBP6	protein_coding
ENSG00000107593.15	2.34702	0.00103752	PKD2L1	protein_coding
ENSG00000160951.3	2.25694	0.00105779	PTGER1	protein_coding
ENSG00000120088.10	1.46393	0.00106941	CRHR1	protein_coding
ENSG00000147576.11	0.923369	0.00115182	ADHFE1	protein_coding
ENSG00000181722.11	0.883706	0.00123566	ZBTB20	protein_coding
ENSG00000181240.9	2.10961	0.00124571	SLC25A41	protein_coding
ENSG00000105711.6	0.988868	0.00126206	SCN1B	protein_coding
ENSG00000267022.1	1.47989	0.00127118	ZNF223	protein_coding
ENSG00000163958.9	3.07855	0.00127924	ZDHHC19	protein_coding
ENSG00000162998.4	2.14603	0.00128513	FRZB	protein_coding
ENSG00000159289.6	1.89918	0.00129425	GOLGA6A	protein_coding
ENSG00000140511.7	0.821259	0.00129899	HAPLN3	protein_coding
ENSG00000170236.10	3.40629	0.00130173	USP50	protein_coding
ENSG00000147647.8	1.73373	0.00131588	DPYS	protein_coding
ENSG00000141505.7	0.91405	0.00131588	ASGR1	protein_coding
ENSG00000242866.5	0.948955	0.00132222	STRC	protein_coding
ENSG00000272772.1	1.21379	0.00132263	CTD-2410N18.5	protein_coding
ENSG00000249319.1	1.55093	0.00136743	AC068533.7	protein_coding
ENSG00000180332.5	3.33499	0.00141533	KCTD4	protein_coding
ENSG00000249240.2	1.55731	0.00143559	AC069368.3	protein_coding
ENSG00000188290.6	0.778571	0.00145799	HES4	protein_coding
ENSG00000187045.12	2.51725	0.00145799	TMPRSS6	protein_coding
ENSG00000180066.5	2.66236	0.00150001	C10orf91	protein_coding
ENSG00000172366.15	0.76359	0.00153003	FAM195A	protein_coding
ENSG00000138100.9	1.45641	0.00155935	TRIM54	protein_coding
ENSG00000104899.4	0.839637	0.00156317	AMH	protein_coding
ENSG00000142552.3	0.848013	0.00160684	RCN3	protein_coding
ENSG00000178623.7	1.50333	0.00163726	GPR35	protein_coding
ENSG00000081148.11	1.93806	0.00166603	IMPG2	protein_coding
ENSG00000167195.7	3.50972	0.00168819	GOLGA6C	protein_coding
ENSG00000172183.10	0.991413	0.00175188	ISG20	protein_coding
ENSG00000172426.11	0.937749	0.00175861	RSPH9	protein_coding
ENSG00000121413.8	0.775181	0.00194517	ZSCAN18	protein_coding
ENSG00000105737.5	0.820474	0.0019759	GRIK5	protein_coding
ENSG00000174792.6	1.87857	0.00200369	C4orf26	protein_coding
ENSG00000197580.7	1.01909	0.00203039	BCO2	protein_coding
ENSG00000156234.7	1.95093	0.00203717	CXCL13	protein_coding
ENSG00000162006.5	2.01979	0.00206123	MSLNL	protein_coding
ENSG00000183230.12	1.11631	0.00206623	CTNNA3	protein_coding
ENSG00000110719.5	0.786403	0.00208907	TCIRG1	protein_coding
ENSG00000257545.1	2.58858	0.00211587	RP11-144F15.1	protein_coding
ENSG00000015285.6	1.1527	0.00212845	WAS	protein_coding
ENSG00000127507.13	0.88234	0.00214939	EMR2	protein_coding
ENSG00000140691.12	0.786566	0.00218733	ARMC5	protein_coding
ENSG00000163806.11	1.12804	0.00221643	SPDYA	protein_coding
ENSG00000235568.2	2.54725	0.00221643	NFAM1	protein_coding
ENSG00000254206.1	1.01597	0.00222982	NPIPB11	protein_coding
ENSG00000158486.9	1.21599	0.00229121	DNAH3	protein_coding
ENSG00000142675.13	1.1257	0.00244708	CNKSR1	protein_coding
ENSG00000127415.8	0.927755	0.00253268	IDUA	protein_coding
ENSG00000114204.10	3.67492	0.00256261	SERPINI2	protein_coding
ENSG00000198156.6	0.885445	0.00259477	NPIPB6	protein_coding
ENSG00000157224.11	1.01802	0.00261799	CLDN12	protein_coding
ENSG00000100156.6	1.30484	0.00265207	SLC16A8	protein_coding
ENSG00000174600.9	2.84194	0.00268013	CMKLR1	protein_coding
ENSG00000234719.4	1.22253	0.00268663	RP11-166B2.1	protein_coding
ENSG00000179388.8	0.849863	0.00272854	EGR3	protein_coding
ENSG00000130035.2	0.935023	0.00276138	GALNT8	protein_coding
ENSG00000249087.3	1.00173	0.00285509	C1orf213	protein_coding
ENSG00000187994.9	1.48941	0.00286283	RINL	protein_coding
ENSG00000137960.5	0.969766	0.00290574	GIPC2	protein_coding
ENSG00000221986.2	3.02618	0.00292633	MYBPHL	protein_coding
ENSG00000169093.10	1.06132	0.00294174	ASMTL	protein_coding
ENSG00000019582.10	2.34289	0.00298767	CD74	protein_coding
ENSG00000145850.4	4.69731	0.00300847	TIMD4	protein_coding
ENSG00000156966.6	1.42222	0.00301263	B3GNT7	protein_coding
ENSG00000183401.7	0.815668	0.00304076	CCDC159	protein_coding
ENSG00000134539.12	1.17368	0.00316735	KLRD1	protein_coding
ENSG00000170835.10	1.00175	0.00321758	CEL	protein_coding
ENSG00000235098.4	2.72781	0.00326222	ANKRD65	protein_coding
ENSG00000113389.11	1.01189	0.00329886	NPR3	protein_coding
ENSG00000144410.4	2.46801	0.0032996	CPO	protein_coding
ENSG00000126500.3	1.13128	0.00337153	FLRT1	protein_coding
ENSG00000135835.6	1.64197	0.0033788	KIAA1614	protein_coding
ENSG00000128242.8	1.16931	0.00339508	GAL3ST1	protein_coding
ENSG00000119614.2	2.80187	0.00341087	VSX2	protein_coding
ENSG00000101306.6	1.37064	0.00342761	MYLK2	protein_coding
ENSG00000069696.6	1.3167	0.00344035	DRD4	protein_coding
ENSG00000131044.12	1.07027	0.00353217	TTLL9	protein_coding
ENSG00000177335.6	0.90658	0.00354915	C8orf31	protein_coding
ENSG00000204060.4	0.877743	0.0035498	FOXO6	protein_coding
ENSG00000095261.9	3.57304	0.0035498	PSMD5	protein_coding
ENSG00000196408.7	1.65657	0.0035498	NOXO1	protein_coding
ENSG00000137460.4	0.858824	0.00356796	FHDC1	protein_coding
ENSG00000128408.7	1.88751	0.00356972	RIBC2	protein_coding
ENSG00000162591.11	0.850225	0.00361562	MEGF6	protein_coding
ENSG00000135469.9	0.750466	0.00366125	COQ10A	protein_coding
ENSG00000139352.3	2.5494	0.00372106	ASCL1	protein_coding
ENSG00000188822.6	2.85588	0.00391338	CNR2	protein_coding
ENSG00000090376.4	1.88848	0.00392998	IRAK3	protein_coding
ENSG00000158865.8	1.17576	0.00396951	SLC5A11	protein_coding
ENSG00000116032.5	1.03764	0.00416134	GRIN3B	protein_coding
ENSG00000172232.5	1.27601	0.00419877	AZU1	protein_coding
ENSG00000198203.5	1.23659	0.00427526	SULT1C2	protein_coding
ENSG00000160282.9	1.33126	0.0042791	FTCD	protein_coding
ENSG00000140623.9	1.29055	0.0043339	2023-09-12	protein_coding
ENSG00000206181.4	5.04262	0.00446071	TCEB3B	protein_coding
ENSG00000092295.7	1.17302	0.00453088	TGM1	protein_coding
ENSG00000184697.6	1.08502	0.00486183	CLDN6	protein_coding
ENSG00000175161.9	0.865363	0.00489759	CADM2	protein_coding
ENSG00000162595.4	1.83912	0.00517052	DIRAS3	protein_coding
ENSG00000109771.11	0.821456	0.00522152	LRP2BP	protein_coding
ENSG00000189045.9	1.84149	0.00522874	ANKDD1B	protein_coding
ENSG00000105605.3	0.923669	0.00525075	CACNG7	protein_coding
ENSG00000197734.4	1.25613	0.00526248	C14orf178	protein_coding
ENSG00000130287.9	1.10407	0.00541964	NCAN	protein_coding
ENSG00000141968.3	0.824018	0.00551822	VAV1	protein_coding
ENSG00000168060.10	1.69477	0.00564696	NAALADL1	protein_coding
ENSG00000084636.13	1.24895	0.00568724	COL16A1	protein_coding
ENSG00000213937.3	1.67005	0.00590874	CLDN9	protein_coding
ENSG00000140839.7	1.76449	0.00600728	CLEC18B	protein_coding
ENSG00000166159.6	1.58238	0.00602521	LRTM2	protein_coding
ENSG00000260869.1	1.17181	0.00604232	AC002310.13	protein_coding
ENSG00000198598.2	0.887063	0.00610031	MMP17	protein_coding
ENSG00000224420.3	1.27388	0.00618044	ADM5	protein_coding
ENSG00000198835.3	1.56545	0.00624306	GJC2	protein_coding
ENSG00000120738.7	0.871757	0.00628612	EGR1	protein_coding
ENSG00000215529.8	1.15393	0.00644162	EFCAB8	protein_coding
ENSG00000113296.10	0.847905	0.00649795	THBS4	protein_coding
ENSG00000140961.8	1.0363	0.00683015	OSGIN1	protein_coding
ENSG00000176222.7	1.14018	0.00685415	ZNF404	protein_coding
ENSG00000167701.9	2.60654	0.00688767	GPT	protein_coding
ENSG00000269755.1	1.19558	0.00694404	CTD-3105H18.18	protein_coding
ENSG00000234965.1	1.04467	0.00708734	SHISA8	protein_coding
ENSG00000105251.6	1.21904	0.00708762	SHD	protein_coding
ENSG00000188993.3	0.97939	0.007407	LRRC66	protein_coding
ENSG00000137270.10	1.55327	0.00747346	GCM1	protein_coding
ENSG00000160801.9	0.841354	0.00778075	PTH1R	protein_coding
ENSG00000162398.7	3.22901	0.00788017	C1orf177	protein_coding
ENSG00000260456.2	1.35327	0.00788295	C16orf95	protein_coding
ENSG00000105538.4	0.852574	0.00801214	RASIP1	protein_coding
ENSG00000162241.8	1.15599	0.00803317	SLC25A45	protein_coding
ENSG00000214694.6	0.815743	0.00807322	ARHGEF33	protein_coding
ENSG00000021488.8	1.40881	0.00809438	SLC7A9	protein_coding
ENSG00000125510.11	0.950018	0.00822846	OPRL1	protein_coding
ENSG00000116183.6	2.50962	0.00826242	PAPPA2	protein_coding
ENSG00000139178.6	0.892105	0.00828943	C1RL	protein_coding
ENSG00000110002.11	1.10294	0.00872005	VWA5A	protein_coding
ENSG00000108242.8	1.73497	0.0088188	CYP2C18	protein_coding
ENSG00000170909.9	1.03449	0.00884387	OSCAR	protein_coding
ENSG00000060709.9	1.51715	0.00888526	RIMBP2	protein_coding
ENSG00000156509.9	2.70425	0.00891105	FBXO43	protein_coding
ENSG00000183397.5	1.27663	0.00896144	C19orf71	protein_coding
ENSG00000172349.12	1.80319	0.00896568	IL16	protein_coding
ENSG00000160284.10	1.7876	0.00901406	SPATC1L	protein_coding
ENSG00000149599.11	0.782224	0.00904062	DUSP15	protein_coding
ENSG00000242220.2	1.25736	0.00904062	TCP10L	protein_coding
ENSG00000106003.8	1.8584	0.00916065	LFNG	protein_coding
ENSG00000260371.1	1.56234	0.00917449	RP11-343C2.9	protein_coding
ENSG00000175697.6	1.13391	0.00918002	GPR156	protein_coding
ENSG00000197140.10	1.27514	0.00934065	ADAM32	protein_coding
ENSG00000187944.2	1.52257	0.00934649	C2orf66	protein_coding
ENSG00000185988.7	0.966013	0.00949152	PLK5	protein_coding
ENSG00000171471.5	2.10978	0.00951154	MAP1LC3B2	protein_coding
ENSG00000170049.5	1.06821	0.00954909	KCNAB3	protein_coding
ENSG00000198590.7	1.24149	0.00957912	C3orf35	protein_coding
ENSG00000170091.6	2.77095	0.00962759	NSG2	protein_coding
ENSG00000188223.9	1.76654	0.00965082	AC002398.9	protein_coding
ENSG00000140932.5	1.76792	0.00977573	CMTM2	protein_coding
ENSG00000164430.11	1.65093	0.00982093	MB21D1	protein_coding
ENSG00000177685.12	0.944796	0.00982444	EFCAB4A	protein_coding
ENSG00000146216.7	1.29304	0.00984105	TTBK1	protein_coding
ENSG00000141933.8	1.14907	0.0098717	TPGS1	protein_coding
ENSG00000179698.9	1.03112	0.00996298	KIAA1875	protein_coding
ENSG00000250644.1	2.26701	0.00996298	RP11-295K3.1	protein_coding
ENSG00000176884.10	2.60483	0.00996664	GRIN1	protein_coding
ENSG00000180113.11	1.13348	0.00997888	TDRD6	protein_coding
ENSG00000148482.7	3.26284	0.0100796	SLC39A12	protein_coding
ENSG00000162148.6	0.758033	0.0100879	PPP1R32	protein_coding
ENSG00000143199.13	0.820294	0.0103712	ADCY10	protein_coding
ENSG00000215274.5	2.1635	0.0105147	GAGE10	protein_coding
ENSG00000214556.4	3.41403	0.0106436	C17orf98	protein_coding
ENSG00000132958.13	1.29906	0.010737	TPTE2	protein_coding
ENSG00000159958.3	0.848039	0.010789	TNFRSF13C	protein_coding
ENSG00000262039.1	1.15249	0.0108934	RP11-81K2.1	protein_coding
ENSG00000170209.4	1.51028	0.0109253	ANKK1	protein_coding
ENSG00000187848.8	1.4481	0.011195	P2RX2	protein_coding
ENSG00000169282.13	3.70972	0.0112218	KCNAB1	protein_coding
ENSG00000168528.7	1.07411	0.011279	SERINC2	protein_coding
ENSG00000197153.3	1.16096	0.011292	HIST1H3J	protein_coding
ENSG00000197540.3	2.37239	0.0113314	GZMM	protein_coding
ENSG00000015592.12	1.22132	0.0114292	STMN4	protein_coding
ENSG00000269469.1	2.32024	0.0115709	CTD-3148I10.9	protein_coding
ENSG00000124557.8	2.26998	0.0117076	BTN1A1	protein_coding
ENSG00000169184.5	0.784241	0.0118322	MN1	protein_coding
ENSG00000189143.8	1.57447	0.0119649	CLDN4	protein_coding
ENSG00000257529.1	1.1162	0.012103	RPL36A-HNRNPH2	protein_coding
ENSG00000130176.3	1.16442	0.0123558	CNN1	protein_coding
ENSG00000211448.7	1.34798	0.012425	DIO2	protein_coding
ENSG00000130822.11	0.883507	0.0125908	PNCK	protein_coding
ENSG00000106018.9	1.45241	0.0127104	VIPR2	protein_coding
ENSG00000196358.6	0.906758	0.0127114	NTNG2	protein_coding
ENSG00000259132.1	1.19115	0.012788	RP11-298I3.5	protein_coding
ENSG00000143217.7	2.23247	0.0130319	PVRL4	protein_coding
ENSG00000262484.1	0.908364	0.013142	CTC-360G5.1	protein_coding
ENSG00000182870.8	1.06978	0.0131837	GALNT9	protein_coding
ENSG00000113763.6	0.880633	0.0132574	UNC5A	protein_coding
ENSG00000177103.9	1.57992	0.0132882	DSCAML1	protein_coding
ENSG00000272195.1	0.890261	0.0133409	RP11-156E8.1	protein_coding
ENSG00000188163.6	1.86669	0.0136151	FAM166A	protein_coding
ENSG00000159905.10	0.783559	0.0137473	ZNF221	protein_coding
ENSG00000162753.10	2.77419	0.0137563	SLC9C2	protein_coding
ENSG00000105143.8	1.18888	0.0138804	SLC1A6	protein_coding
ENSG00000140795.8	1.14949	0.0139428	MYLK3	protein_coding
ENSG00000173273.11	0.838871	0.0140882	TNKS	protein_coding
ENSG00000105649.5	0.794116	0.0141855	RAB3A	protein_coding
ENSG00000268083.1	3.11308	0.0141999	AC104534.3	protein_coding
ENSG00000170458.9	1.08628	0.0143001	CD14	protein_coding
ENSG00000143387.8	0.985843	0.0143728	CTSK	protein_coding
ENSG00000137225.8	2.46471	0.0144019	CAPN11	protein_coding
ENSG00000205359.5	0.811583	0.0145669	SLCO6A1	protein_coding
ENSG00000111886.9	0.894378	0.0149029	GABRR2	protein_coding
ENSG00000133983.10	0.839318	0.0150225	COX16	protein_coding
ENSG00000269404.2	1.75355	0.0150704	SPIB	protein_coding
ENSG00000053918.11	0.805706	0.015083	KCNQ1	protein_coding
ENSG00000153495.6	1.40194	0.0150859	TEX29	protein_coding
ENSG00000171798.13	1.15802	0.0151315	KNDC1	protein_coding
ENSG00000128253.9	0.919264	0.0151762	RFPL2	protein_coding
ENSG00000257955.1	2.39669	0.0153834	RP1-228P16.5	protein_coding
ENSG00000264324.1	0.832164	0.0154446	RP11-287D1.3	protein_coding
ENSG00000175267.10	1.0384	0.0157792	VWA3A	protein_coding
ENSG00000268400.1	1.48074	0.0158144	CTD-3214H19.4	protein_coding
ENSG00000181392.10	2.3127	0.0159104	SYNE4	protein_coding
ENSG00000144847.8	1.13859	0.0160847	IGSF11	protein_coding
ENSG00000105641.3	1.27268	0.0162079	SLC5A5	protein_coding
ENSG00000105996.5	1.01656	0.0163767	HOXA2	protein_coding
ENSG00000177238.9	1.47236	0.0164969	TRIM72	protein_coding
ENSG00000268465.1	1.66469	0.0168231	CTC-273B12.7	protein_coding
ENSG00000157211.10	1.83047	0.0168525	CDCP2	protein_coding
ENSG00000183048.7	1.01261	0.016876	SLC25A10	protein_coding
ENSG00000187556.6	1.46677	0.016876	NANOS3	protein_coding
ENSG00000184492.5	1.6155	0.0169695	FOXD4L1	protein_coding
ENSG00000145861.7	1.31789	0.0169862	C1QTNF2	protein_coding
ENSG00000130173.9	1.47298	0.0170179	C19orf80	protein_coding
ENSG00000005243.5	0.972037	0.0172574	COPZ2	protein_coding
ENSG00000017621.11	0.866961	0.0174242	MAGIX	protein_coding
ENSG00000130513.6	2.17034	0.0176672	GDF15	protein_coding
ENSG00000137877.8	1.74432	0.017836	SPTBN5	protein_coding
ENSG00000099377.9	0.876813	0.0183389	HSD3B7	protein_coding
ENSG00000128917.5	0.917345	0.0183642	DLL4	protein_coding
ENSG00000167676.3	1.08796	0.0183723	PLIN4	protein_coding
ENSG00000163141.14	0.814771	0.0184707	BNIPL	protein_coding
ENSG00000196388.4	0.857997	0.0185618	INCA1	protein_coding
ENSG00000141527.12	1.47266	0.0185993	CARD14	protein_coding
ENSG00000188766.8	0.86019	0.0186675	SPRED3	protein_coding
ENSG00000010327.6	1.83011	0.0187533	STAB1	protein_coding
ENSG00000196724.8	1.03469	0.0188945	ZNF418	protein_coding
ENSG00000162004.12	0.940365	0.0192314	CCDC78	protein_coding
ENSG00000198650.6	2.76522	0.0192314	TAT	protein_coding
ENSG00000134287.5	1.00956	0.0192752	ARF3	protein_coding
ENSG00000189144.9	0.798599	0.0194012	ZNF573	protein_coding
ENSG00000163131.6	1.62937	0.0198373	CTSS	protein_coding
ENSG00000167945.1	0.810419	0.0198947	PRR25	protein_coding
ENSG00000131771.9	2.9083	0.0199548	PPP1R1B	protein_coding
ENSG00000188263.6	1.58798	0.0199618	IL17REL	protein_coding
ENSG00000162572.15	1.0471	0.0199833	SCNN1D	protein_coding
ENSG00000268744.1	1.49147	0.0200673	CTD-3105H18.14	protein_coding
ENSG00000253368.3	0.804863	0.0201601	TRNP1	protein_coding
ENSG00000143412.5	3.03666	0.0202706	ANXA9	protein_coding
ENSG00000179168.10	1.76095	0.0203453	GGN	protein_coding
ENSG00000171496.2	3.37393	0.020434	OR1L8	protein_coding
ENSG00000164879.6	0.935212	0.0205441	CA3	protein_coding
ENSG00000267795.1	1.93172	0.0205629	SMIM22	protein_coding
ENSG00000110074.6	0.844262	0.0205983	FOXRED1	protein_coding
ENSG00000227868.2	1.88805	0.0211031	C1orf234	protein_coding
ENSG00000213186.3	2.16228	0.0211499	TRIM59	protein_coding
ENSG00000269047.1	0.999066	0.0211499	AC009041.2	protein_coding
ENSG00000158815.6	2.19934	0.0212548	FGF17	protein_coding
ENSG00000111319.8	1.23338	0.0213085	SCNN1A	protein_coding
ENSG00000162913.9	0.982791	0.0213505	C1orf145	protein_coding
ENSG00000164379.4	1.04389	0.0213988	FOXQ1	protein_coding
ENSG00000125363.10	3.45706	0.0214978	AMELX	protein_coding
ENSG00000142661.14	1.94921	0.0215326	MYOM3	protein_coding
ENSG00000188959.9	1.73097	0.0215843	C9orf152	protein_coding
ENSG00000182685.3	1.11674	0.0216151	BRICD5	protein_coding
ENSG00000180539.4	1.17804	0.0217714	C9orf139	protein_coding
ENSG00000127329.10	2.09285	0.0221166	PTPRB	protein_coding
ENSG00000166558.6	2.38291	0.0225503	SLC38A8	protein_coding
ENSG00000179588.4	1.2732	0.0227634	ZFPM1	protein_coding
ENSG00000135744.7	1.89468	0.0227653	AGT	protein_coding
ENSG00000143590.9	0.824041	0.0228635	EFNA3	protein_coding
ENSG00000108551.4	1.01244	0.0229212	RASD1	protein_coding
ENSG00000187682.1	1.95493	0.0229295	ERAS	protein_coding
ENSG00000136297.10	1.11903	0.0235268	MMD2	protein_coding
ENSG00000089692.4	1.52881	0.0235742	LAG3	protein_coding
ENSG00000114626.13	0.757852	0.0235783	ABTB1	protein_coding
ENSG00000213714.1	2.65295	0.0236389	FAM209B	protein_coding
ENSG00000160683.4	1.34126	0.0236743	CXCR5	protein_coding
ENSG00000163746.7	1.93916	0.0238193	PLSCR2	protein_coding
ENSG00000184986.6	0.961692	0.0238404	TMEM121	protein_coding
ENSG00000268403.1	1.36102	0.0238685	AC132192.1	protein_coding
ENSG00000130561.12	2.39769	0.0238899	SAG	protein_coding
ENSG00000214814.2	1.98405	0.0240381	FER1L6	protein_coding
ENSG00000152977.5	2.57639	0.0242125	ZIC1	protein_coding
ENSG00000180353.6	1.65445	0.0246976	HCLS1	protein_coding
ENSG00000162438.7	1.94094	0.025903	CTRC	protein_coding
ENSG00000269549.1	1.86429	0.0261464	AL031663.2	protein_coding
ENSG00000215915.5	1.96983	0.0267678	ATAD3C	protein_coding
ENSG00000183960.4	2.22807	0.0270292	KCNH8	protein_coding
ENSG00000267848.1	1.43542	0.0270292	AL118506.1	protein_coding
ENSG00000054179.7	1.20831	0.0272405	ENTPD2	protein_coding
ENSG00000127241.12	1.78062	0.0278191	MASP1	protein_coding
ENSG00000115523.12	1.22251	0.0279093	GNLY	protein_coding
ENSG00000214456.4	1.34429	0.0279494	PLIN5	protein_coding
ENSG00000125046.10	0.785013	0.0280055	SSUH2	protein_coding
ENSG00000099866.10	0.920676	0.0290196	MADCAM1	protein_coding
ENSG00000173825.6	0.768233	0.0290636	TIGD3	protein_coding
ENSG00000138061.7	0.84348	0.0292831	CYP1B1	protein_coding
ENSG00000138080.9	1.2824	0.0293869	EMILIN1	protein_coding
ENSG00000173826.10	1.49619	0.0300223	KCNH6	protein_coding
ENSG00000007062.7	2.1342	0.0302375	PROM1	protein_coding
ENSG00000120262.8	0.838255	0.0302375	CCDC170	protein_coding
ENSG00000171291.4	1.55402	0.0303024	ZNF439	protein_coding
ENSG00000154263.13	1.40706	0.0305094	ABCA10	protein_coding
ENSG00000253350.1	1.56647	0.0307294	RP11-127H5.1	protein_coding
ENSG00000133980.4	3.64932	0.0308401	VRTN	protein_coding
ENSG00000145040.3	2.81033	0.0312011	UCN2	protein_coding
ENSG00000141738.9	1.5165	0.0313278	GRB7	protein_coding
ENSG00000198750.7	1.45473	0.0313973	GATSL2	protein_coding
ENSG00000156222.7	3.28882	0.0314424	SLC28A1	protein_coding
ENSG00000163354.10	0.844089	0.0314963	DCST2	protein_coding
ENSG00000152953.8	1.46005	0.0315809	STK32B	protein_coding
ENSG00000179165.9	2.52756	0.0315809	PXT1	protein_coding
ENSG00000167981.4	0.865733	0.0316078	ZNF597	protein_coding
ENSG00000105369.5	2.18889	0.0316545	CD79A	protein_coding
ENSG00000146700.8	1.30953	0.0319702	SRCRB4D	protein_coding
ENSG00000185130.4	2.78602	0.0322073	HIST1H2BL	protein_coding
ENSG00000197405.3	1.04841	0.0324528	C5AR1	protein_coding
ENSG00000160973.7	0.950099	0.0327344	FOXH1	protein_coding
ENSG00000137959.11	1.35651	0.033181	IFI44L	protein_coding
ENSG00000115596.3	1.11777	0.0335298	WNT6	protein_coding
ENSG00000187642.5	1.61494	0.0335807	C1orf170	protein_coding
ENSG00000050628.16	1.47083	0.0342943	PTGER3	protein_coding
ENSG00000186654.16	1.3735	0.0346167	PRR5	protein_coding
ENSG00000105507.2	3.19426	0.0346373	CABP5	protein_coding
ENSG00000179846.7	1.63538	0.0346494	NKPD1	protein_coding
ENSG00000085552.12	0.756634	0.0355903	IGSF9	protein_coding
ENSG00000105278.6	2.51329	0.0362166	ZFR2	protein_coding
ENSG00000133246.7	1.04108	0.0363772	PRAM1	protein_coding
ENSG00000188888.7	1.07366	0.0365144	GPR179	protein_coding
ENSG00000102128.6	1.17327	0.0369081	RAB40AL	protein_coding
ENSG00000081248.6	2.45475	0.0369392	CACNA1S	protein_coding
ENSG00000060558.3	1.28558	0.0369803	GNA15	protein_coding
ENSG00000130545.11	1.74975	0.0372834	CRB3	protein_coding
ENSG00000186765.7	1.58461	0.0372844	FSCN2	protein_coding
ENSG00000232237.2	2.09865	0.0373324	ASCL5	protein_coding
ENSG00000139549.2	2.0628	0.037513	DHH	protein_coding
ENSG00000144130.7	2.7805	0.0380414	NT5DC4	protein_coding
ENSG00000070388.7	1.54182	0.0384434	FGF22	protein_coding
ENSG00000148377.5	1.87145	0.0386144	IDI2	protein_coding
ENSG00000132692.14	0.944975	0.0386889	BCAN	protein_coding
ENSG00000254979.1	1.91898	0.0389623	RP11-872D17.8	protein_coding
ENSG00000112782.11	0.776665	0.0391004	CLIC5	protein_coding
ENSG00000178882.9	0.777205	0.0393674	FAM101A	protein_coding
ENSG00000124657.1	3.11984	0.0398751	OR2B6	protein_coding
ENSG00000198400.7	1.08459	0.0399096	NTRK1	protein_coding
ENSG00000185053.8	1.13509	0.0400857	SGCZ	protein_coding
ENSG00000148735.10	1.25013	0.0401211	PLEKHS1	protein_coding
ENSG00000196754.6	1.16738	0.0404879	S100A2	protein_coding
ENSG00000164604.8	1.21914	0.0404879	GPR85	protein_coding
ENSG00000092929.7	1.22687	0.0405126	UNC13D	protein_coding
ENSG00000185261.9	0.79991	0.0411756	KIAA0825	protein_coding
ENSG00000064886.9	2.51053	0.0413744	CHI3L2	protein_coding
ENSG00000102290.17	1.7213	0.0414515	PCDH11X	protein_coding
ENSG00000160111.8	1.15613	0.0417025	CPAMD8	protein_coding
ENSG00000137098.9	1.28696	0.0417052	SPAG8	protein_coding
ENSG00000178965.9	3.10376	0.0419449	C1orf173	protein_coding
ENSG00000101198.10	0.971914	0.0421368	NKAIN4	protein_coding
ENSG00000101194.13	2.44428	0.0435441	SLC17A9	protein_coding
ENSG00000215018.5	1.53971	0.0441993	COL28A1	protein_coding
ENSG00000017483.10	1.69627	0.0445386	SLC38A5	protein_coding
ENSG00000121577.9	1.15397	0.0454219	POPDC2	protein_coding
ENSG00000270249.1	3.09665	0.0467498	RP11-514P8.7	protein_coding
ENSG00000100429.13	2.18251	0.0470694	HDAC10	protein_coding
ENSG00000184507.11	2.05121	0.0472751	NUTM1	protein_coding
ENSG00000125409.8	1.33041	0.0472892	TEKT3	protein_coding
ENSG00000254349.1	0.886624	0.0473024	RP11-758M4.1	protein_coding
ENSG00000104808.3	0.796312	0.0476677	DHDH	protein_coding
ENSG00000205090.4	1.46583	0.047678	TMEM240	protein_coding
ENSG00000146857.3	2.21806	0.0480412	STRA8	protein_coding
ENSG00000267228.2	1.40632	0.0483661	IER3IP1	protein_coding
ENSG00000160401.10	1.35439	0.0489517	C9orf117	protein_coding
ENSG00000189190.7	2.04617	0.0492823	ZNF600	protein_coding
ENSG00000166748.8	0.870631	0.0495187	AGBL1	protein_coding
ENSG00000175202.3	2.08087	0.0495805	HIGD2B	protein_coding
ENSG00000246203.2	3.37126	1.68e-26	RP11-29H23.5	pseudogene
ENSG00000088340.11	2.02665	1.6e-17	FER1L4	pseudogene
ENSG00000256673.1	1.29896	1.05e-12	RP11-599J14.2	pseudogene
ENSG00000259205.2	1.89485	1.6e-12	PRKXP1	pseudogene
ENSG00000198384.7	3.38034	2.5e-08	TPTE2P3	pseudogene
ENSG00000242337.1	1.51224	2.99e-07	TFP1	pseudogene
ENSG00000228252.4	1.74714	2.16e-06	COL6A4P2	pseudogene
ENSG00000168852.8	0.779899	1.51e-05	TPTE2P5	pseudogene
ENSG00000235990.2	2.08684	3.86e-05	RP11-323D18.5	pseudogene
ENSG00000217801.5	0.912868	4.62e-05	RP11-465B22.3	pseudogene
ENSG00000260784.1	2.04132	4.63e-05	AC026150.6	pseudogene
ENSG00000218227.3	3.93555	7.53e-05	RP11-889L3.1	pseudogene
ENSG00000214433.4	2.09052	0.000129776	AC091167.3	pseudogene
ENSG00000260105.2	1.71078	0.000146079	AOC4P	pseudogene
ENSG00000183016.9	1.63842	0.000277097	IQCA1P1	pseudogene
ENSG00000259425.1	1.16062	0.000342624	RP11-566K19.5	pseudogene
ENSG00000215481.4	1.39286	0.000385722	BCRP3	pseudogene
ENSG00000214279.8	1.00829	0.000416557	RP11-108K14.4	pseudogene
ENSG00000197847.8	1.47544	0.000436514	SLC22A20	pseudogene
ENSG00000161912.13	0.805363	0.000630897	ADCY10P1	pseudogene
ENSG00000232022.2	1.79786	0.000650099	RP5-1109J22.1	pseudogene
ENSG00000220583.1	1.7219	0.000688777	RPL35P2	pseudogene
ENSG00000234020.1	2.15349	0.00131141	CHIAP3	pseudogene
ENSG00000250959.2	0.776505	0.00221643	GLUD1P3	pseudogene
ENSG00000262492.1	3.5961	0.00269194	RP11-1099M24.8	pseudogene
ENSG00000230666.1	2.43421	0.00321305	CEACAM22P	pseudogene
ENSG00000241170.2	1.30065	0.00325503	RP11-147I3.1	pseudogene
ENSG00000234770.1	2.79126	0.00346668	GULOP	pseudogene
ENSG00000261375.1	1.10992	0.00350271	RP11-632K20.6	pseudogene
ENSG00000256589.1	0.877734	0.00354915	ENPP7P5	pseudogene
ENSG00000197083.7	1.98631	0.00361114	ZNF300P1	pseudogene
ENSG00000183458.9	0.750246	0.00439093	RP11-958N24.1	pseudogene
ENSG00000254634.3	1.68698	0.00569897	RP11-231C14.3	pseudogene
ENSG00000224543.3	1.79454	0.00581019	AC012318.3	pseudogene
ENSG00000254681.2	1.70898	0.00630621	PKD1P5	pseudogene
ENSG00000236796.1	1.67069	0.00660013	RP11-462B18.3	pseudogene
ENSG00000257542.4	2.80437	0.00799809	OR7E47P	pseudogene
ENSG00000154898.11	0.956234	0.00920996	CCDC144CP	pseudogene
ENSG00000255319.1	0.847459	0.00978841	ENPP7P8	pseudogene
ENSG00000253203.2	0.787007	0.0105653	GUSBP3	pseudogene
ENSG00000251595.3	1.49536	0.0106235	ABCA11P	pseudogene
ENSG00000261239.2	1.24776	0.0107059	ANKRD26P1	pseudogene
ENSG00000227179.2	1.78804	0.0108426	PGCP1	pseudogene
ENSG00000225373.4	0.796388	0.0112875	WASH5P	pseudogene
ENSG00000236814.1	2.26283	0.0116842	RP11-446E9.1	pseudogene
ENSG00000260144.1	1.05687	0.0117611	RP11-361M10.3	pseudogene
ENSG00000179342.3	3.67236	0.0120134	GS1-124K5.9	pseudogene
ENSG00000215452.3	1.43114	0.0125051	ZNF663P	pseudogene
ENSG00000189423.7	0.823458	0.0135341	USP32P3	pseudogene
ENSG00000213976.3	0.939668	0.0139634	CTD-2561J22.2	pseudogene
ENSG00000236829.5	0.812951	0.0146701	Z97634.3	pseudogene
ENSG00000227242.2	0.904382	0.0152868	NBPF13P	pseudogene
ENSG00000251155.2	2.39701	0.0152868	RP11-384K6.4	pseudogene
ENSG00000258932.1	1.38878	0.0176008	CTD-3006G17.2	pseudogene
ENSG00000227688.2	3.05281	0.0189612	HNRNPA3P2	pseudogene
ENSG00000205918.5	1.56942	0.020345	PDPK2	pseudogene
ENSG00000122432.12	1.62065	0.0204008	SPATA1	pseudogene
ENSG00000259315.1	0.944164	0.0212944	RP11-752G15.9	pseudogene
ENSG00000233963.1	2.12028	0.0248495	ATP8A2P3	pseudogene
ENSG00000179766.13	1.69422	0.0261842	ATP8B5P	pseudogene
ENSG00000241634.1	1.32855	0.0277175	RP11-381E24.1	pseudogene
ENSG00000226450.2	1.34387	0.0280055	CYP2D8P1	pseudogene
ENSG00000227536.1	1.59735	0.0282919	SOCS5P4	pseudogene
ENSG00000233690.1	2.07307	0.0293131	EBAG9P1	pseudogene
ENSG00000163016.5	1.61744	0.0313278	ALMS1P	pseudogene
ENSG00000270923.1	1.79061	0.0373266	TAS2R6	pseudogene
ENSG00000225082.2	1.64134	0.0376145	DAP3P1	pseudogene
ENSG00000224479.1	1.37106	0.0384307	AC136289.1	pseudogene
ENSG00000232871.4	0.750118	0.0411811	SEC1P	pseudogene
ENSG00000226942.2	0.89457	0.0416748	IL9RP3	pseudogene
ENSG00000225093.1	2.43298	0.042771	RPL3P7	pseudogene
ENSG00000255085.4	1.3576	0.0451515	AF186192.5	pseudogene
ENSG00000188681.7	0.765442	0.0459032	TEKT4P2	pseudogene
ENSG00000226329.2	2.68783	0.0485137	AC005682.6	pseudogene
ENSG00000230212.2	1.73421	0.0117682	AP000688.14	sense_intronic
ENSG00000204666.3	1.94436	0.000113384	CTD-2126E3.1	sense_overlapping
ENSG00000255496.1	3.78586	0.00128526	RP11-587D21.4	sense_overlapping
ENSG00000249456.1	1.1944	0.00161183	RP11-298J20.4	sense_overlapping
ENSG00000261101.1	1.53654	0.00200539	RP4-545K15.5	sense_overlapping
ENSG00000259994.1	0.807122	0.00708627	RP11-305E6.4	sense_overlapping
ENSG00000260534.1	1.2591	0.012345	RP11-1006G14.4	sense_overlapping
ENSG00000254444.1	1.57826	0.0143434	RP11-290F24.3	sense_overlapping
ENSG00000258454.1	2.14491	0.0216416	RP11-361H10.3	sense_overlapping
ENSG00000261094.2	0.977216	0.0242513	RP11-355O1.11	sense_overlapping
ENSG00000171889.3	1.16179	0.0257051	MIR31HG	sense_overlapping
ENSG00000242808.3	1.01862	0.0300223	SOX2-OT	sense_overlapping
ENSG00000260841.1	1.78976	0.040136	CTC-205M6.5	sense_overlapping
ENSG00000238855.1	2.64891	0.00949152	snoU13	snoRNA
ENSG00000251819.1	2.6351	3.28e-05	RNU6-322P	snRNA

## Sheet: dPC
Data S2. RNAs enriched by dPC reader module.
"Gene ID", "Gene name" and "Gene type" are annotated according to the GENCODE database.
"Log2 Fold Change" indicates the log2 transformed RNA abundance enriched by dPC reader module compared to empty vector control.
"Adjusted p value" is the Benjamini-Hochberg procedure corrected p value calculated by Wald Chi-Squared Test.
Gene ID	Log2 Fold Change	Adjusted p value	Gene name	Gene type
ENSG00000130600.11	2.90685	1.33e-60	H19	processed_transcript
ENSG00000130203.5	1.86074	1.23e-33	APOE	protein_coding
ENSG00000168071.17	1.58688	4.97e-21	CCDC88B	protein_coding
ENSG00000162231.9	0.908874	2.1e-20	NXF1	protein_coding
ENSG00000130844.12	1.07107	2.47e-20	ZNF331	protein_coding
ENSG00000246203.2	2.94907	1.8e-19	RP11-29H23.5	pseudogene
ENSG00000130827.5	1.14791	2.67e-19	PLXNA3	protein_coding
ENSG00000108515.13	1.28175	3.37e-18	ENO3	protein_coding
ENSG00000268797.1	1.47692	1.38e-15	CTC-490E21.12	protein_coding
ENSG00000010219.9	1.58076	6.72e-15	DYRK4	protein_coding
ENSG00000196923.9	0.969281	1.9e-14	PDLIM7	protein_coding
ENSG00000167702.7	0.894956	1.97e-14	KIFC2	protein_coding
ENSG00000104888.5	1.45022	1.59e-13	SLC17A7	protein_coding
ENSG00000090581.5	0.88795	8.49e-13	GNPTG	protein_coding
ENSG00000251562.3	0.885245	1.11e-12	MALAT1	lincRNA
ENSG00000114270.11	1.17938	1.47e-12	COL7A1	protein_coding
ENSG00000215067.5	1.92912	3e-12	AC027763.2	protein_coding
ENSG00000182179.6	1.85855	5.4e-12	UBA7	protein_coding
ENSG00000152926.10	1.63929	5.49e-12	ZNF117	protein_coding
ENSG00000142235.4	1.11772	6.63e-12	LMTK3	protein_coding
ENSG00000167880.3	2.47215	8.02e-12	EVPL	protein_coding
ENSG00000244242.1	1.62771	1.56e-11	IFITM10	protein_coding
ENSG00000099338.18	1.52371	1.81e-11	CATSPERG	protein_coding
ENSG00000228486.5	1.55156	2.43e-11	AC017099.3	antisense
ENSG00000181444.8	1.24286	2.43e-11	ZNF467	protein_coding
ENSG00000064687.8	1.03878	2.5e-11	ABCA7	protein_coding
ENSG00000099860.4	0.966208	2.72e-11	GADD45B	protein_coding
ENSG00000156873.11	0.840917	2.99e-11	PHKG2	protein_coding
ENSG00000196296.9	1.43197	4.68e-11	ATP2A1	protein_coding
ENSG00000130528.7	2.70814	4.69e-11	HRC	protein_coding
ENSG00000186834.2	0.946082	1.23e-10	HEXIM1	protein_coding
ENSG00000100918.8	1.8361	2.92e-10	REC8	protein_coding
ENSG00000158286.8	1.02863	1.21e-09	RNF207	protein_coding
ENSG00000105655.14	1.06288	1.26e-09	ISYNA1	protein_coding
ENSG00000258441.1	0.901051	1.32e-09	LINC00641	processed_transcript
ENSG00000136383.6	1.18181	1.6e-09	ALPK3	protein_coding
ENSG00000204248.6	1.38612	2.08e-09	COL11A2	protein_coding
ENSG00000168140.4	1.71477	2.08e-09	VASN	protein_coding
ENSG00000163009.4	0.8907	2.62e-09	C2orf48	protein_coding
ENSG00000073605.14	1.09897	2.62e-09	GSDMB	protein_coding
ENSG00000185686.13	1.30652	3e-09	PRAME	protein_coding
ENSG00000165949.8	1.19863	4.02e-09	IFI27	protein_coding
ENSG00000068078.13	0.818611	4.59e-09	FGFR3	protein_coding
ENSG00000188818.8	0.75678	4.85e-09	ZDHHC11	protein_coding
ENSG00000225697.6	0.824356	5.59e-09	SLC26A6	protein_coding
ENSG00000259205.2	1.63869	6.57e-09	PRKXP1	pseudogene
ENSG00000267041.1	0.905976	7.96e-09	ZNF850	protein_coding
ENSG00000169136.4	1.17832	1.02e-08	ATF5	protein_coding
ENSG00000241769.3	1.37282	1.32e-08	LINC00893	antisense
ENSG00000166863.7	1.29179	1.36e-08	TAC3	protein_coding
ENSG00000100867.10	1.74436	1.36e-08	DHRS2	protein_coding
ENSG00000132535.14	0.758445	1.36e-08	DLG4	protein_coding
ENSG00000183914.10	1.87499	1.36e-08	DNAH2	protein_coding
ENSG00000010379.11	1.83411	1.39e-08	SLC6A13	protein_coding
ENSG00000172687.9	0.997748	1.83e-08	ZNF738	protein_coding
ENSG00000167470.8	0.958685	1.95e-08	MIDN	protein_coding
ENSG00000197283.8	0.854487	2.82e-08	SYNGAP1	protein_coding
ENSG00000182310.8	1.17005	3.23e-08	LINC00085	processed_transcript
ENSG00000206573.4	0.786858	3.24e-08	SETD5-AS1	antisense
ENSG00000175197.6	0.797312	3.67e-08	DDIT3	protein_coding
ENSG00000149781.8	1.93782	4.58e-08	FERMT3	protein_coding
ENSG00000179532.8	0.881755	6.05e-08	DNHD1	protein_coding
ENSG00000110046.8	0.81571	7.35e-08	ATG2A	protein_coding
ENSG00000015520.10	1.56025	7.42e-08	NPC1L1	protein_coding
ENSG00000130649.5	1.36424	7.48e-08	CYP2E1	protein_coding
ENSG00000047662.4	1.46793	7.7e-08	FAM184B	protein_coding
ENSG00000174353.13	0.848757	7.7e-08	STAG3L3	pseudogene
ENSG00000227598.1	0.895716	8.01e-08	RP1-167A14.2	antisense
ENSG00000215277.4	2.09981	8.41e-08	C14orf164	protein_coding
ENSG00000184949.11	0.891027	8.89e-08	FAM227A	protein_coding
ENSG00000116819.6	1.40448	8.92e-08	TFAP2E	protein_coding
ENSG00000256673.1	1.02561	1.21e-07	RP11-599J14.2	pseudogene
ENSG00000099326.4	0.79846	1.23e-07	MZF1	protein_coding
ENSG00000188157.9	0.786888	1.3e-07	AGRN	protein_coding
ENSG00000184697.6	1.9063	1.3e-07	CLDN6	protein_coding
ENSG00000068976.9	1.36053	1.63e-07	PYGM	protein_coding
ENSG00000114859.10	0.950935	1.79e-07	CLCN2	protein_coding
ENSG00000258727.1	0.850534	2e-07	RP11-66N24.3	antisense
ENSG00000197558.7	1.72701	2.27e-07	SSPO	processed_transcript
ENSG00000214900.4	1.99206	2.66e-07	C14orf182	protein_coding
ENSG00000260729.1	1.24875	2.73e-07	RP11-106M3.2	processed_transcript
ENSG00000239665.4	0.825791	2.8e-07	RP11-295P9.3	protein_coding
ENSG00000172613.3	0.756304	2.97e-07	RAD9A	protein_coding
ENSG00000168477.13	0.92372	3.97e-07	TNXB	protein_coding
ENSG00000130176.3	2.1558	4.07e-07	CNN1	protein_coding
ENSG00000010030.9	2.7642	4.83e-07	ETV7	protein_coding
ENSG00000139718.6	0.921526	4.98e-07	SETD1B	protein_coding
ENSG00000028277.16	1.09473	5.23e-07	POU2F2	protein_coding
ENSG00000104983.4	0.810112	6.59e-07	CCDC61	protein_coding
ENSG00000230590.3	1.00664	7.13e-07	FTX	lincRNA
ENSG00000272368.1	1.57391	7.86e-07	RP4-605O3.4	processed_transcript
ENSG00000131650.9	1.30752	8.03e-07	KREMEN2	protein_coding
ENSG00000174827.9	1.82575	8.06e-07	PDZK1	protein_coding
ENSG00000177932.6	3.33404	8.16e-07	ZNF354C	protein_coding
ENSG00000162576.12	1.38599	8.67e-07	MXRA8	protein_coding
ENSG00000245532.4	0.903379	8.67e-07	NEAT1	lincRNA
ENSG00000102057.5	1.2914	9.42e-07	KCND1	protein_coding
ENSG00000264098.1	1.83546	9.43e-07	CTD-2350C19.1	antisense
ENSG00000115266.7	1.12798	9.87e-07	APC2	protein_coding
ENSG00000119943.6	1.44751	1.1e-06	PYROXD2	protein_coding
ENSG00000182326.10	0.839971	1.1e-06	C1S	protein_coding
ENSG00000197774.8	0.78116	1.11e-06	EME2	protein_coding
ENSG00000100302.6	1.37754	1.12e-06	RASD2	protein_coding
ENSG00000269026.2	1.37021	1.15e-06	AC003006.7	protein_coding
ENSG00000167525.9	0.789094	1.22e-06	PROCA1	protein_coding
ENSG00000230606.6	1.03604	1.45e-06	AC159540.1	lincRNA
ENSG00000228393.3	1.03865	1.53e-06	LINC01004	antisense
ENSG00000007516.9	0.992049	1.57e-06	BAIAP3	protein_coding
ENSG00000188037.6	2.37894	1.57e-06	CLCN1	protein_coding
ENSG00000164877.14	1.07461	1.63e-06	MICALL2	protein_coding
ENSG00000100097.7	2.48516	1.69e-06	LGALS1	protein_coding
ENSG00000119681.7	0.867184	1.74e-06	LTBP2	protein_coding
ENSG00000161180.6	2.04087	1.81e-06	CCDC116	protein_coding
ENSG00000185988.7	1.66551	2.02e-06	PLK5	protein_coding
ENSG00000099840.9	1.84537	2.21e-06	IZUMO4	protein_coding
ENSG00000236255.1	0.841854	2.31e-06	AC009404.2	lincRNA
ENSG00000116883.8	1.23219	2.35e-06	RP11-268J15.5	protein_coding
ENSG00000101049.10	1.30904	2.46e-06	SGK2	protein_coding
ENSG00000250195.1	1.38667	2.5e-06	RP11-371F15.3	antisense
ENSG00000242802.2	0.793127	2.58e-06	AP5Z1	protein_coding
ENSG00000105270.10	0.993447	2.69e-06	CLIP3	protein_coding
ENSG00000104936.13	0.820151	2.69e-06	DMPK	protein_coding
ENSG00000151360.5	1.62682	2.9e-06	ALLC	protein_coding
ENSG00000132510.6	0.807169	3.39e-06	KDM6B	protein_coding
ENSG00000204677.6	2.80313	3.78e-06	FAM153C	protein_coding
ENSG00000215039.2	1.19022	3.82e-06	CD27-AS1	antisense
ENSG00000125730.12	1.25209	3.93e-06	C3	protein_coding
ENSG00000131471.2	0.959565	4.28e-06	AOC3	protein_coding
ENSG00000142408.2	0.841841	4.49e-06	CACNG8	protein_coding
ENSG00000164463.8	0.769327	5.42e-06	CREBRF	protein_coding
ENSG00000128000.11	0.932835	6.07e-06	ZNF780B	protein_coding
ENSG00000125740.9	0.891176	6.07e-06	FOSB	protein_coding
ENSG00000230131.1	1.32415	6.48e-06	RP11-282I1.1	lincRNA
ENSG00000167703.10	0.871068	7.27e-06	SLC43A2	protein_coding
ENSG00000214193.5	1.14936	7.56e-06	SH3D21	protein_coding
ENSG00000144550.8	1.54725	7.56e-06	CPNE9	protein_coding
ENSG00000166473.12	1.37547	1.26e-05	PKD1L2	polymorphic_pseudogene
ENSG00000272822.1	0.912393	1.32e-05	RP11-302B13.5	protein_coding
ENSG00000101282.4	2.30351	1.5e-05	RSPO4	protein_coding
ENSG00000269821.1	0.7528	1.59e-05	KCNQ1OT1	antisense
ENSG00000267080.1	0.888366	1.67e-05	ASB16-AS1	antisense
ENSG00000171124.8	1.14064	1.83e-05	FUT3	protein_coding
ENSG00000250067.7	0.943999	1.83e-05	YJEFN3	protein_coding
ENSG00000188981.6	2.59499	1.91e-05	MSANTD1	protein_coding
ENSG00000197332.7	0.777887	2.07e-05	ZNF833P	lincRNA
ENSG00000126759.8	2.28712	2.18e-05	CFP	protein_coding
ENSG00000167232.9	0.876929	2.23e-05	ZNF91	protein_coding
ENSG00000167363.9	1.00346	2.26e-05	FN3K	protein_coding
ENSG00000100285.9	1.71864	2.37e-05	NEFH	protein_coding
ENSG00000260482.1	1.16306	2.44e-05	CTD-2196E14.9	lincRNA
ENSG00000260869.1	1.72323	2.66e-05	AC002310.13	protein_coding
ENSG00000197653.10	1.23779	2.76e-05	DNAH10	protein_coding
ENSG00000160685.9	0.792271	2.83e-05	ZBTB7B	protein_coding
ENSG00000111181.8	1.41203	2.84e-05	SLC6A12	protein_coding
ENSG00000260911.1	2.34653	2.84e-05	RP11-196G11.2	lincRNA
ENSG00000248746.1	2.42532	2.89e-05	ACTN3	polymorphic_pseudogene
ENSG00000180190.7	0.778023	2.91e-05	TDRP	protein_coding
ENSG00000215481.4	1.64297	3.59e-05	BCRP3	pseudogene
ENSG00000049769.8	0.865375	3.86e-05	PPP1R3F	protein_coding
ENSG00000177169.5	0.824834	3.93e-05	ULK1	protein_coding
ENSG00000230417.6	1.64597	3.99e-05	LINC00856	lincRNA
ENSG00000196361.5	1.37834	4.03e-05	ELAVL3	protein_coding
ENSG00000117480.11	0.847034	4.11e-05	FAAH	protein_coding
ENSG00000185507.15	1.10572	4.2e-05	IRF7	protein_coding
ENSG00000158023.5	1.0139	4.2e-05	WDR66	protein_coding
ENSG00000104946.6	0.82408	4.48e-05	TBC1D17	protein_coding
ENSG00000258643.1	0.959833	4.48e-05	BCL2L2-PABPN1	protein_coding
ENSG00000105516.6	0.990358	4.58e-05	DBP	protein_coding
ENSG00000102096.9	0.839743	4.81e-05	PIM2	protein_coding
ENSG00000161270.15	2.0737	5.47e-05	NPHS1	protein_coding
ENSG00000167992.8	1.31332	6.03e-05	VWCE	protein_coding
ENSG00000102387.11	1.24709	6.92e-05	TAF7L	protein_coding
ENSG00000164309.10	0.991977	7.31e-05	CMYA5	protein_coding
ENSG00000131848.5	0.858121	7.38e-05	ZSCAN5A	protein_coding
ENSG00000197380.6	0.987173	8.07e-05	DACT3	protein_coding
ENSG00000088340.11	1.06944	8.47e-05	FER1L4	pseudogene
ENSG00000039987.2	2.10886	8.48e-05	BEST2	protein_coding
ENSG00000267270.1	0.811264	8.78e-05	AC139100.2	protein_coding
ENSG00000242337.1	1.24926	8.93e-05	TFP1	pseudogene
ENSG00000261341.1	1.56807	8.95e-05	CTD-2568A17.1	lincRNA
ENSG00000213901.6	1.86847	9.42e-05	SLC23A3	protein_coding
ENSG00000222009.4	1.62535	9.47e-05	BTBD19	protein_coding
ENSG00000228252.4	1.53536	0.000101054	COL6A4P2	pseudogene
ENSG00000178809.7	1.75045	0.000101769	TRIM73	protein_coding
ENSG00000256249.1	2.12042	0.00010709	RP11-324E6.6	lincRNA
ENSG00000197124.7	1.19222	0.000110142	ZNF682	protein_coding
ENSG00000158486.9	1.5349	0.00011362	DNAH3	protein_coding
ENSG00000215788.5	0.934954	0.000116181	TNFRSF25	protein_coding
ENSG00000254815.1	1.25538	0.0001184	RP11-496I9.1	antisense
ENSG00000197734.4	1.70641	0.000126462	C14orf178	protein_coding
ENSG00000114841.13	0.85221	0.000126573	DNAH1	protein_coding
ENSG00000166922.4	0.917094	0.000128239	SCG5	protein_coding
ENSG00000116661.9	0.992898	0.000129296	FBXO2	protein_coding
ENSG00000272949.1	1.07506	0.000142246	RP11-514P8.8	processed_transcript
ENSG00000087076.4	0.990199	0.000144185	HSD17B14	protein_coding
ENSG00000105479.11	1.45082	0.000162384	CCDC114	protein_coding
ENSG00000159289.6	2.24417	0.00016532	GOLGA6A	protein_coding
ENSG00000260804.2	0.789977	0.000182921	RP11-566E18.3	lincRNA
ENSG00000214546.3	1.51392	0.000183561	AC087491.2	lincRNA
ENSG00000225465.6	1.60327	0.000183561	RFPL1S	antisense
ENSG00000163701.14	1.88372	0.000191764	IL17RE	protein_coding
ENSG00000132010.11	5.8001	0.000195009	ZNF20	protein_coding
ENSG00000197847.8	1.60631	0.000196396	SLC22A20	pseudogene
ENSG00000273025.1	2.43647	0.000207432	CELF6	protein_coding
ENSG00000214279.8	1.09589	0.000210291	RP11-108K14.4	pseudogene
ENSG00000157368.6	1.21432	0.000237023	IL34	protein_coding
ENSG00000196388.4	1.29229	0.000240142	INCA1	protein_coding
ENSG00000213139.3	1.24801	0.000247907	CRYGS	protein_coding
ENSG00000196218.7	1.16387	0.000254494	RYR1	protein_coding
ENSG00000170616.9	1.42133	0.000256661	SCRT1	protein_coding
ENSG00000235098.4	3.38861	0.000265156	ANKRD65	protein_coding
ENSG00000240038.2	0.779829	0.000269113	AMY2B	protein_coding
ENSG00000176927.10	1.02914	0.000271242	EFCAB5	protein_coding
ENSG00000149591.12	0.93834	0.000272867	TAGLN	protein_coding
ENSG00000138623.5	0.833134	0.000279556	SEMA7A	protein_coding
ENSG00000178297.8	1.23911	0.000282006	TMPRSS9	protein_coding
ENSG00000161551.8	0.782922	0.000297517	ZNF577	protein_coding
ENSG00000123901.4	2.02352	0.000313945	GPR83	protein_coding
ENSG00000162065.7	1.61477	0.00032897	TBC1D24	protein_coding
ENSG00000146453.8	1.97039	0.000334011	PNLDC1	protein_coding
ENSG00000105219.4	1.70954	0.000339866	CNTD2	protein_coding
ENSG00000146013.6	1.54965	0.000342119	GFRA3	protein_coding
ENSG00000078804.8	0.808783	0.000344567	TP53INP2	protein_coding
ENSG00000134955.7	0.88865	0.000346229	SLC37A2	protein_coding
ENSG00000105650.17	0.905904	0.000354729	PDE4C	protein_coding
ENSG00000223764.2	0.766349	0.000362465	RP11-54O7.3	lincRNA
ENSG00000229153.1	2.38565	0.000390023	EPHA1-AS1	antisense
ENSG00000254206.1	1.19529	0.00039776	NPIPB11	protein_coding
ENSG00000118004.13	1.04546	0.000433868	COLEC11	protein_coding
ENSG00000225828.1	0.760406	0.000442823	FAM229A	protein_coding
ENSG00000235092.1	1.24203	0.000443414	AC011747.7	antisense
ENSG00000248367.1	0.804459	0.000454976	CTB-129O4.1	antisense
ENSG00000187726.4	0.973741	0.000508156	DNAJB13	protein_coding
ENSG00000084636.13	1.56792	0.000515194	COL16A1	protein_coding
ENSG00000167555.9	1.68057	0.000518783	ZNF528	protein_coding
ENSG00000182109.3	0.791565	0.000555209	RP11-69E11.4	antisense
ENSG00000261008.2	0.865443	0.000561232	AC004158.2	lincRNA
ENSG00000189099.7	3.39059	0.000594279	PRSS48	protein_coding
ENSG00000235244.3	0.83904	0.000604302	RP11-761E20.1	lincRNA
ENSG00000223573.2	0.964038	0.000610281	TINCR	lincRNA
ENSG00000135502.12	0.763467	0.000623028	SLC26A10	protein_coding
ENSG00000267747.1	2.74159	0.000623028	RP11-392O1.4	antisense
ENSG00000259314.1	1.8828	0.000629729	CTD-3065B20.3	antisense
ENSG00000260105.2	1.63408	0.000637671	AOC4P	pseudogene
ENSG00000259172.1	0.923213	0.000640065	RP11-299G20.2	antisense
ENSG00000183785.10	1.42847	0.000648316	TUBA8	protein_coding
ENSG00000243566.2	0.839032	0.000659147	UPK3B	protein_coding
ENSG00000251247.5	0.792447	0.000659147	ZNF345	protein_coding
ENSG00000124092.8	2.34986	0.000663612	CTCFL	protein_coding
ENSG00000178199.9	2.01546	0.000696456	ZC3H12D	protein_coding
ENSG00000232656.3	1.22009	0.000737802	IDI2-AS1	antisense
ENSG00000135407.6	1.19679	0.00077072	AVIL	protein_coding
ENSG00000082126.13	2.10223	0.000781434	MPP4	protein_coding
ENSG00000234773.2	2.12155	0.000785964	CTD-2666L21.1	lincRNA
ENSG00000268163.1	0.767587	0.000794977	AC004076.9	protein_coding
ENSG00000214783.5	0.956578	0.000803611	POLR2J4	processed_transcript
ENSG00000249650.1	1.33573	0.000832351	RP11-310P5.1	antisense
ENSG00000110876.8	1.16989	0.000842979	SELPLG	protein_coding
ENSG00000107593.15	2.47963	0.000867757	PKD2L1	protein_coding
ENSG00000091513.10	1.50739	0.000893443	TF	protein_coding
ENSG00000226763.3	0.773588	0.000900056	SRRM5	protein_coding
ENSG00000091536.12	0.952253	0.000928422	MYO15A	protein_coding
ENSG00000160229.7	0.961808	0.000959352	ZNF66	protein_coding
ENSG00000137868.14	1.02293	0.000976983	STRA6	protein_coding
ENSG00000272104.1	1.53141	0.000995615	XXcos-LUCA11.5	protein_coding
ENSG00000143632.10	1.01864	0.00105393	ACTA1	protein_coding
ENSG00000233060.1	2.06953	0.00105582	AC016700.2	lincRNA
ENSG00000155265.6	1.31547	0.00107854	GOLGA7B	protein_coding
ENSG00000061656.5	1.03148	0.00108202	SPAG4	protein_coding
ENSG00000230666.1	2.76012	0.00108407	CEACAM22P	pseudogene
ENSG00000270800.1	0.902103	0.00109687	RPS10-NUDT3	protein_coding
ENSG00000248774.1	0.847009	0.00112343	RP11-798M19.3	antisense
ENSG00000120049.14	1.00696	0.00112741	KCNIP2	protein_coding
ENSG00000156194.13	1.54144	0.00113024	PPEF2	protein_coding
ENSG00000204839.4	1.0147	0.00113751	MROH6	protein_coding
ENSG00000108556.7	0.947601	0.00113751	CHRNE	protein_coding
ENSG00000147576.11	0.96384	0.00114529	ADHFE1	protein_coding
ENSG00000254578.1	1.83006	0.00114529	CTD-2517M22.16	antisense
ENSG00000250101.1	1.80388	0.00115169	RP11-1252I4.2	antisense
ENSG00000217801.5	0.784728	0.00115382	RP11-465B22.3	pseudogene
ENSG00000268533.1	1.26933	0.00117559	AC004076.7	protein_coding
ENSG00000250959.2	0.851527	0.00119858	GLUD1P3	pseudogene
ENSG00000259992.1	0.889319	0.00122364	RP11-77K12.8	processed_transcript
ENSG00000204219.5	0.784866	0.00125571	TCEA3	protein_coding
ENSG00000223356.1	1.48921	0.00134259	RP11-66D17.5	antisense
ENSG00000259806.2	0.813494	0.00134457	CTD-2196E14.4	lincRNA
ENSG00000166866.8	0.981845	0.0013744	MYO1A	protein_coding
ENSG00000167371.12	0.83367	0.00139861	PRRT2	protein_coding
ENSG00000143387.8	1.28702	0.00143352	CTSK	protein_coding
ENSG00000147485.8	1.75459	0.00154849	PXDNL	protein_coding
ENSG00000257759.2	1.31582	0.00156503	RP11-486O13.4	lincRNA
ENSG00000239636.1	1.28036	0.00158202	RP4-728D4.2	antisense
ENSG00000151687.10	0.839317	0.00160396	ANKAR	protein_coding
ENSG00000185168.5	1.66197	0.00162527	LINC00482	lincRNA
ENSG00000224660.1	0.814857	0.00169261	SH3BP5-AS1	antisense
ENSG00000235888.1	1.9073	0.0017509	AF064858.8	lincRNA
ENSG00000179111.4	0.877231	0.00175806	HES7	protein_coding
ENSG00000186642.11	1.18732	0.00176354	PDE2A	protein_coding
ENSG00000255639.2	0.976493	0.00181721	RP11-234B24.6	protein_coding
ENSG00000270681.1	0.810761	0.00182322	RP11-372K14.2	antisense
ENSG00000179698.9	1.26021	0.00182351	KIAA1875	protein_coding
ENSG00000262668.1	1.10274	0.0018416	AJ003147.9	antisense
ENSG00000063127.11	0.86391	0.0018739	SLC6A16	protein_coding
ENSG00000176222.7	1.33416	0.00189595	ZNF404	protein_coding
ENSG00000178605.8	1.55943	0.00189595	GTPBP6	protein_coding
ENSG00000222017.1	0.80411	0.00190806	AC011997.1	protein_coding
ENSG00000262831.1	1.06004	0.00190806	RP11-498C9.2	antisense
ENSG00000167103.7	0.96116	0.00191486	PIP5KL1	protein_coding
ENSG00000227388.2	1.3581	0.00196488	RP11-112J3.16	lincRNA
ENSG00000248150.1	1.76079	0.00200619	RP1-167G20.1	lincRNA
ENSG00000232224.1	0.859163	0.00200619	LINC00202-1	lincRNA
ENSG00000171595.9	2.11999	0.00201353	DNAI2	protein_coding
ENSG00000189001.6	1.482	0.00205171	SBSN	protein_coding
ENSG00000115556.9	1.52783	0.00210095	PLCD4	protein_coding
ENSG00000214021.11	0.866057	0.00211488	TTLL3	protein_coding
ENSG00000228506.1	0.810182	0.00212924	RP11-98I9.4	antisense
ENSG00000178623.7	1.53785	0.00214559	GPR35	protein_coding
ENSG00000178078.7	1.17379	0.00221712	STAP2	protein_coding
ENSG00000101470.5	2.10233	0.00222163	TNNC2	protein_coding
ENSG00000269946.1	0.931915	0.00222296	RP11-2B6.3	lincRNA
ENSG00000248596.2	0.879789	0.00224921	RP11-844P9.2	lincRNA
ENSG00000167981.4	1.21286	0.00226988	ZNF597	protein_coding
ENSG00000066230.6	1.30317	0.0023277	SLC9A3	protein_coding
ENSG00000263731.1	1.13012	0.00233108	RP11-498C9.15	lincRNA
ENSG00000198910.8	1.02281	0.00238377	L1CAM	protein_coding
ENSG00000105737.5	0.845189	0.00240868	GRIK5	protein_coding
ENSG00000156042.13	0.818987	0.00241572	TTC18	protein_coding
ENSG00000161835.6	1.0685	0.00241572	GRASP	protein_coding
ENSG00000147647.8	1.72885	0.00241719	DPYS	protein_coding
ENSG00000072182.8	1.07236	0.00245385	ASIC4	protein_coding
ENSG00000181885.14	1.59529	0.00245385	CLDN7	protein_coding
ENSG00000159899.10	1.26595	0.00246242	NPR2	protein_coding
ENSG00000182378.8	0.871393	0.00253401	PLCXD1	protein_coding
ENSG00000205236.6	0.899585	0.00254151	RP11-514P8.6	protein_coding
ENSG00000130270.12	1.13796	0.00258449	ATP8B3	protein_coding
ENSG00000255663.1	1.39654	0.00266002	RP11-212D19.4	protein_coding
ENSG00000128298.12	1.18014	0.00277662	BAIAP2L2	protein_coding
ENSG00000172771.7	0.766296	0.00283633	EFCAB12	protein_coding
ENSG00000176884.10	3.06327	0.00290925	GRIN1	protein_coding
ENSG00000174564.8	1.04055	0.00291639	IL20RB	protein_coding
ENSG00000249550.2	1.11619	0.00297254	RP11-438N16.1	lincRNA
ENSG00000174844.10	1.28868	0.00300422	DNAH12	protein_coding
ENSG00000233818.1	1.39916	0.0030066	AP000695.4	antisense
ENSG00000157306.10	0.795879	0.00301942	RP11-66N24.4	antisense
ENSG00000171786.5	1.36757	0.00303496	NHLH1	protein_coding
ENSG00000273373.1	0.76116	0.00306983	RP5-1074L1.4	antisense
ENSG00000175003.8	1.65533	0.00320362	SLC22A1	protein_coding
ENSG00000187796.9	0.787517	0.00327374	CARD9	protein_coding
ENSG00000260803.1	0.937434	0.00328194	Z84812.4	processed_transcript
ENSG00000087086.9	0.876916	0.00328194	FTL	protein_coding
ENSG00000105538.4	0.970728	0.00332121	RASIP1	protein_coding
ENSG00000272921.1	1.00154	0.00335746	RP11-500M8.7	protein_coding
ENSG00000254860.1	0.77207	0.00341215	TMEM9B-AS1	antisense
ENSG00000163817.11	1.86869	0.00353351	SLC6A20	protein_coding
ENSG00000237805.1	1.45472	0.00354392	AC015849.2	antisense
ENSG00000257176.1	1.2816	0.00360352	RP11-996F15.2	antisense
ENSG00000197766.3	0.8416	0.00376095	CFD	protein_coding
ENSG00000183016.9	1.42217	0.00380571	IQCA1P1	pseudogene
ENSG00000260784.1	1.6073	0.00382763	AC026150.6	pseudogene
ENSG00000175894.10	3.18343	0.00382985	TSPEAR	protein_coding
ENSG00000134242.11	2.08525	0.0038532	PTPN22	protein_coding
ENSG00000256150.1	1.22075	0.00389853	RP11-885B4.1	lincRNA
ENSG00000142233.7	1.81228	0.00393844	NTN5	protein_coding
ENSG00000167995.11	1.04106	0.00396428	BEST1	protein_coding
ENSG00000167676.3	1.33956	0.00400639	PLIN4	protein_coding
ENSG00000187492.4	2.3298	0.00403461	CDHR4	protein_coding
ENSG00000185499.12	0.903786	0.00406927	MUC1	protein_coding
ENSG00000138823.8	1.94519	0.00411385	MTTP	protein_coding
ENSG00000099866.10	1.20639	0.00415309	MADCAM1	protein_coding
ENSG00000070915.5	2.85001	0.00416252	SLC12A3	protein_coding
ENSG00000135929.4	0.855891	0.00429831	CYP27A1	protein_coding
ENSG00000086967.9	1.12417	0.00437669	MYBPC2	protein_coding
ENSG00000162148.6	0.864068	0.00443641	PPP1R32	protein_coding
ENSG00000135469.9	0.773617	0.00446194	COQ10A	protein_coding
ENSG00000242265.1	1.56246	0.00446698	PEG10	protein_coding
ENSG00000185245.6	2.80721	0.00448347	GP1BA	protein_coding
ENSG00000106003.8	2.08203	0.00455553	LFNG	protein_coding
ENSG00000113389.11	1.02568	0.0047128	NPR3	protein_coding
ENSG00000147174.7	1.13993	0.00478273	ACRC	protein_coding
ENSG00000235703.1	1.07563	0.00483438	LINC00894	antisense
ENSG00000242220.2	1.39858	0.00488012	TCP10L	protein_coding
ENSG00000265728.1	2.01369	0.00499255	RP11-883A18.3	lincRNA
ENSG00000130653.11	1.14556	0.00501785	PNPLA7	protein_coding
ENSG00000176593.3	1.21918	0.00504146	CTD-2368P22.1	protein_coding
ENSG00000268006.1	0.995881	0.0050715	PTOV1-AS1	antisense
ENSG00000187994.9	1.47991	0.00515481	RINL	protein_coding
ENSG00000103196.7	1.25306	0.00517806	CRISPLD2	protein_coding
ENSG00000257743.4	1.13659	0.00521252	RP11-1220K2.2	protein_coding
ENSG00000186594.8	1.11096	0.00529421	MIR22HG	lincRNA
ENSG00000198203.5	1.26959	0.00530888	SULT1C2	protein_coding
ENSG00000197093.6	1.30545	0.00552075	GAL3ST4	protein_coding
ENSG00000196408.7	1.66456	0.0056047	NOXO1	protein_coding
ENSG00000196900.4	3.00747	0.00573872	C5orf48	protein_coding
ENSG00000111679.12	0.901771	0.00582758	PTPN6	protein_coding
ENSG00000233527.4	0.757712	0.00598158	AC092295.7	antisense
ENSG00000139597.12	0.938139	0.00601375	N4BP2L1	protein_coding
ENSG00000141968.3	0.852685	0.00626402	VAV1	protein_coding
ENSG00000171649.7	0.839848	0.00626402	ZIK1	protein_coding
ENSG00000256667.2	0.851176	0.00631187	KLRAP1	pseudogene
ENSG00000188039.9	1.61178	0.00636464	NWD1	protein_coding
ENSG00000236204.1	1.12045	0.00662666	AC092594.1	lincRNA
ENSG00000238287.1	0.97443	0.0066358	RP11-656D10.3	antisense
ENSG00000266753.2	0.752954	0.00676043	RP11-690G19.3	lincRNA
ENSG00000213976.3	1.07205	0.00680296	CTD-2561J22.2	pseudogene
ENSG00000169896.12	1.02383	0.00715572	ITGAM	protein_coding
ENSG00000227543.3	1.01017	0.00720496	SPAG5-AS1	processed_transcript
ENSG00000010327.6	2.13863	0.00722235	STAB1	protein_coding
ENSG00000244219.2	2.08643	0.00723827	GS1-259H13.2	lincRNA
ENSG00000178412.4	1.31499	0.00727477	RP11-567M16.3	lincRNA
ENSG00000267405.1	1.18297	0.00730303	CTC-296K1.4	lincRNA
ENSG00000272455.1	1.31259	0.00736123	RP4-758J18.13	lincRNA
ENSG00000189269.8	1.14793	0.0074179	C22orf43	protein_coding
ENSG00000231256.3	2.10357	0.00765728	C17orf105	protein_coding
ENSG00000144031.7	1.97589	0.00770766	ANKRD53	protein_coding
ENSG00000230323.1	1.93217	0.00771131	LINC00159	lincRNA
ENSG00000238855.1	2.83995	0.00773971	snoU13	snoRNA
ENSG00000177335.6	0.881326	0.00785741	C8orf31	protein_coding
ENSG00000167608.7	1.41508	0.00797179	TMC4	protein_coding
ENSG00000270087.1	0.893441	0.0080416	RP11-399K21.11	lincRNA
ENSG00000048545.9	2.73249	0.00811796	GUCA1A	protein_coding
ENSG00000130173.9	1.68503	0.00815979	C19orf80	protein_coding
ENSG00000174898.11	1.47867	0.00816123	CATSPERD	protein_coding
ENSG00000101203.12	1.47098	0.00835207	COL20A1	protein_coding
ENSG00000255520.1	1.25938	0.0084593	RP11-390K5.3	antisense
ENSG00000255236.2	2.48261	0.00861405	CTD-2655K5.1	antisense
ENSG00000110375.2	1.78362	0.00863629	UPK2	protein_coding
ENSG00000235189.1	1.32155	0.00876838	RP4-537K23.4	antisense
ENSG00000229869.1	1.32509	0.00883815	RP11-363N22.2	antisense
ENSG00000261962.1	0.784603	0.00890408	AC009133.20	antisense
ENSG00000144821.5	1.05481	0.00894132	MYH15	protein_coding
ENSG00000154898.11	1.00565	0.00894538	CCDC144CP	pseudogene
ENSG00000269386.1	1.02828	0.00894538	RAB11B-AS1	antisense
ENSG00000225521.1	0.985863	0.00897934	AC005237.4	antisense
ENSG00000143552.5	1.51653	0.00899877	NUP210L	protein_coding
ENSG00000256248.1	1.05248	0.00921849	RP11-123O10.4	lincRNA
ENSG00000263307.1	0.9724	0.00924389	RP11-166B2.8	antisense
ENSG00000143107.4	1.68418	0.00942486	FNDC7	protein_coding
ENSG00000144785.4	1.06885	0.00951902	RP11-977G19.10	protein_coding
ENSG00000257545.1	2.37047	0.00952513	RP11-144F15.1	protein_coding
ENSG00000155754.10	1.59065	0.00958717	ALS2CR11	protein_coding
ENSG00000182308.5	0.835836	0.00968363	DCAF4L1	protein_coding
ENSG00000163606.6	2.42056	0.00969255	CD200R1	protein_coding
ENSG00000259954.1	2.34264	0.0097469	IL21R-AS1	antisense
ENSG00000006016.6	0.905201	0.00975031	CRLF1	protein_coding
ENSG00000248932.1	0.847743	0.00986641	RP11-319G6.1	antisense
ENSG00000134668.8	1.32332	0.0100571	SPOCD1	protein_coding
ENSG00000236869.1	0.763984	0.0101382	RP11-944L7.4	antisense
ENSG00000119614.2	2.65002	0.0101916	VSX2	protein_coding
ENSG00000186510.7	2.10013	0.0101972	CLCNKA	protein_coding
ENSG00000187800.9	1.45449	0.0103531	PEAR1	protein_coding
ENSG00000197540.3	2.51542	0.0104645	GZMM	protein_coding
ENSG00000124103.8	1.17549	0.0104746	FAM209A	protein_coding
ENSG00000131044.12	1.00768	0.010486	TTLL9	protein_coding
ENSG00000226648.1	1.07491	0.0106238	RP1-1J6.2	antisense
ENSG00000196754.6	1.4642	0.0107959	S100A2	protein_coding
ENSG00000149295.9	1.59627	0.0108113	DRD2	protein_coding
ENSG00000147437.5	1.30943	0.0108797	GNRH1	protein_coding
ENSG00000259425.1	0.912684	0.0110249	RP11-566K19.5	pseudogene
ENSG00000256540.1	2.36572	0.0111777	RP11-598F7.6	lincRNA
ENSG00000130035.2	0.854655	0.0111909	GALNT8	protein_coding
ENSG00000161509.9	0.803213	0.0111909	GRIN2C	protein_coding
ENSG00000078814.11	1.04679	0.0115812	MYH7B	protein_coding
ENSG00000100024.10	2.22428	0.0119492	UPB1	protein_coding
ENSG00000180066.5	2.31539	0.0120209	C10orf91	protein_coding
ENSG00000241634.1	1.5565	0.012039	RP11-381E24.1	pseudogene
ENSG00000175267.10	1.12517	0.0120784	VWA3A	protein_coding
ENSG00000186517.9	1.6379	0.0124318	ARHGAP30	protein_coding
ENSG00000176840.7	0.977452	0.0125537	MIR7-3HG	lincRNA
ENSG00000259877.1	0.841754	0.0125741	RP11-46C24.7	antisense
ENSG00000215274.5	2.22874	0.0126589	GAGE10	protein_coding
ENSG00000233690.1	2.42725	0.0127228	EBAG9P1	pseudogene
ENSG00000115155.12	1.96059	0.012745	OTOF	protein_coding
ENSG00000176635.13	4.40077	0.0127971	HORMAD2	protein_coding
ENSG00000250432.1	1.04474	0.0130383	RP11-834C11.5	processed_transcript
ENSG00000130303.8	0.883806	0.0131448	BST2	protein_coding
ENSG00000255234.1	1.55621	0.0131598	RP11-727A23.10	antisense
ENSG00000164849.7	1.10691	0.0132275	GPR146	protein_coding
ENSG00000188163.6	1.96772	0.0132275	FAM166A	protein_coding
ENSG00000246982.2	0.819626	0.0132426	RP1-179N16.6	antisense
ENSG00000260948.1	1.01284	0.0135014	RP11-552M11.8	sense_overlapping
ENSG00000262194.1	0.968966	0.0135014	CTD-3195I5.5	lincRNA
ENSG00000153060.3	1.79994	0.0135576	TEKT5	protein_coding
ENSG00000271850.1	4.1553	0.0137136	RP11-16D22.2	lincRNA
ENSG00000215529.8	1.11671	0.0137331	EFCAB8	protein_coding
ENSG00000271725.1	3.68267	0.0137524	RP11-761I4.4	3prime_overlapping_ncrna
ENSG00000255202.1	1.65635	0.0139182	RP4-541C22.5	antisense
ENSG00000169093.10	0.952253	0.0139794	ASMTL	protein_coding
ENSG00000138100.9	1.24513	0.0140041	TRIM54	protein_coding
ENSG00000253931.1	1.06012	0.0141557	RP11-909N17.2	antisense
ENSG00000224843.2	1.22629	0.0141664	LINC00240	lincRNA
ENSG00000185761.6	0.846488	0.0141815	ADAMTSL5	protein_coding
ENSG00000203709.5	1.17077	0.0147333	C1orf132	processed_transcript
ENSG00000174600.9	2.52695	0.0150284	CMKLR1	protein_coding
ENSG00000234020.1	1.80769	0.0150342	CHIAP3	pseudogene
ENSG00000258704.1	0.799607	0.0152771	RP11-85K15.2	processed_transcript
ENSG00000234311.1	2.62425	0.0154406	RP11-432J24.3	antisense
ENSG00000204055.4	1.8269	0.015446	RP11-247A12.2	antisense
ENSG00000141505.7	0.757105	0.015514	ASGR1	protein_coding
ENSG00000139178.6	0.875109	0.0156238	C1RL	protein_coding
ENSG00000179761.7	0.850478	0.0158404	PIPOX	protein_coding
ENSG00000257529.1	1.13257	0.0162755	RPL36A-HNRNPH2	protein_coding
ENSG00000128408.7	1.6975	0.0165033	RIBC2	protein_coding
ENSG00000021488.8	1.3641	0.0167616	SLC7A9	protein_coding
ENSG00000248174.1	1.05448	0.0169159	RP11-148L24.1	lincRNA
ENSG00000130287.9	1.02452	0.0169215	NCAN	protein_coding
ENSG00000273162.1	0.94911	0.0170804	RP11-108L7.15	lincRNA
ENSG00000197889.5	1.00218	0.0171473	MEIG1	protein_coding
ENSG00000114204.10	3.1964	0.0173885	SERPINI2	protein_coding
ENSG00000265542.1	1.18837	0.0176525	RP11-60A24.3	lincRNA
ENSG00000114779.15	1.12117	0.0176843	ABHD14B	protein_coding
ENSG00000254681.2	1.60362	0.0177435	PKD1P5	pseudogene
ENSG00000261335.1	2.1301	0.0177435	RP11-318A15.2	antisense
ENSG00000256092.2	1.20775	0.0178554	hsa-mir-8072	lincRNA
ENSG00000263080.1	1.19061	0.0180616	RP11-485G7.5	antisense
ENSG00000234719.4	1.05605	0.018158	RP11-166B2.1	protein_coding
ENSG00000230532.1	1.13421	0.0181723	AC091133.1	antisense
ENSG00000092295.7	1.06093	0.0181799	TGM1	protein_coding
ENSG00000182870.8	1.08279	0.0182601	GALNT9	protein_coding
ENSG00000261744.1	1.58746	0.0182735	RP11-21B21.4	antisense
ENSG00000162526.6	0.827577	0.0187497	TSSK3	protein_coding
ENSG00000143369.10	0.962255	0.0187497	ECM1	protein_coding
ENSG00000269069.1	1.25325	0.0187541	CTC-471F3.5	pseudogene
ENSG00000262877.3	0.988552	0.0188991	RP11-1055B8.4	lincRNA
ENSG00000236423.1	1.9977	0.0191555	RP13-15E13.1	lincRNA
ENSG00000159905.10	0.788795	0.0196952	ZNF221	protein_coding
ENSG00000262772.1	1.75411	0.0197003	RP11-353N14.2	lincRNA
ENSG00000179520.6	1.85976	0.0198778	SLC17A8	protein_coding
ENSG00000105649.5	0.802167	0.0199984	RAB3A	protein_coding
ENSG00000101198.10	1.14484	0.0201151	NKAIN4	protein_coding
ENSG00000101306.6	1.19521	0.0201245	MYLK2	protein_coding
ENSG00000272630.1	2.13019	0.0202627	RP11-344N10.5	lincRNA
ENSG00000161328.10	1.1279	0.0202627	LRRC56	protein_coding
ENSG00000168060.10	1.54637	0.0202627	NAALADL1	protein_coding
ENSG00000177984.6	1.09453	0.0203525	LCN15	protein_coding
ENSG00000111644.3	1.34235	0.0205525	ACRBP	protein_coding
ENSG00000228389.1	1.42049	0.0206145	AC068039.4	antisense
ENSG00000170835.10	0.861081	0.0208979	CEL	protein_coding
ENSG00000114626.13	0.812087	0.0212347	ABTB1	protein_coding
ENSG00000186806.5	0.799826	0.0212722	VSIG10L	protein_coding
ENSG00000153902.9	1.03781	0.0212892	LGI4	protein_coding
ENSG00000183397.5	1.20968	0.0214799	C19orf71	protein_coding
ENSG00000117281.11	1.84412	0.0214872	CD160	protein_coding
ENSG00000260927.1	2.35102	0.0215031	RP11-459F6.3	antisense
ENSG00000269469.1	2.25955	0.0221963	CTD-3148I10.9	protein_coding
ENSG00000256690.1	1.93131	0.0223972	RP11-727F15.9	antisense
ENSG00000225083.1	4.07808	0.0225635	GRTP1-AS1	antisense
ENSG00000110169.6	1.03488	0.0226347	HPX	protein_coding
ENSG00000266957.1	1.4845	0.0229501	RP11-49K24.4	antisense
ENSG00000256007.1	2.95981	0.0229943	ARAP1-AS1	antisense
ENSG00000225218.1	0.858209	0.0234325	AP001628.6	lincRNA
ENSG00000250061.1	1.27593	0.023535	RP11-541P9.3	antisense
ENSG00000128322.6	2.29188	0.0235699	IGLL1	protein_coding
ENSG00000266994.1	1.52063	0.0237204	RP11-127I20.7	processed_transcript
ENSG00000010671.11	1.23936	0.0238149	BTK	protein_coding
ENSG00000261886.1	1.27096	0.0238693	RP11-63A1.1	lincRNA
ENSG00000260121.1	1.32159	0.0242851	RP5-1142A6.9	antisense
ENSG00000237017.1	1.00886	0.0245415	AC012314.8	antisense
ENSG00000197405.3	1.1529	0.0246599	C5AR1	protein_coding
ENSG00000249917.2	2.15056	0.0247778	LINC00536	lincRNA
ENSG00000174226.4	1.60674	0.0247782	SNX31	protein_coding
ENSG00000267940.1	1.61072	0.0249223	RP11-290F24.6	lincRNA
ENSG00000259146.2	1.32014	0.0250385	RP1-261D10.2	antisense
ENSG00000262227.1	1.00799	0.0250385	RP5-1050D4.5	antisense
ENSG00000135722.4	0.867943	0.0250701	FBXL8	protein_coding
ENSG00000141933.8	1.07946	0.0251255	TPGS1	protein_coding
ENSG00000250337.1	2.25894	0.0252299	LINC01021	lincRNA
ENSG00000060566.9	1.2833	0.0252546	CREB3L3	protein_coding
ENSG00000128052.8	1.95491	0.0252889	KDR	protein_coding
ENSG00000177599.8	4.10662	0.0253725	ZNF491	protein_coding
ENSG00000155749.8	0.917822	0.0253972	ALS2CR12	protein_coding
ENSG00000254995.4	0.826558	0.0255457	STX16-NPEPL1	protein_coding
ENSG00000215912.7	1.32302	0.0257083	TTC34	protein_coding
ENSG00000247157.2	1.2816	0.0258184	RP11-434C1.1	lincRNA
ENSG00000086730.12	1.0644	0.0258667	LAT2	protein_coding
ENSG00000198155.5	0.790751	0.0258976	ZNF876P	pseudogene
ENSG00000235958.1	1.2653	0.0261018	UBOX5-AS1	antisense
ENSG00000227868.2	1.93462	0.0261486	C1orf234	protein_coding
ENSG00000236915.1	2.82041	0.0262073	RP4-651E10.4	antisense
ENSG00000261777.1	0.785974	0.0263182	RP11-529K1.2	processed_transcript
ENSG00000092929.7	1.38024	0.026523	UNC13D	protein_coding
ENSG00000169282.13	3.49495	0.0279041	KCNAB1	protein_coding
ENSG00000267436.1	0.778899	0.0279426	AC005786.7	antisense
ENSG00000174151.10	0.768794	0.0281649	CYB561D1	protein_coding
ENSG00000088827.8	1.73573	0.0281649	SIGLEC1	protein_coding
ENSG00000183379.4	1.24404	0.0282773	SYNDIG1L	protein_coding
ENSG00000227359.1	0.957825	0.0285432	AC017074.2	lincRNA
ENSG00000258695.2	1.45985	0.0285656	RP3-414A15.2	antisense
ENSG00000140986.7	1.36451	0.0287896	RPL3L	protein_coding
ENSG00000228643.1	1.25198	0.0290893	AC079779.4	processed_transcript
ENSG00000257913.1	2.70918	0.0291343	RP11-386G11.5	antisense
ENSG00000130545.11	1.91789	0.0291343	CRB3	protein_coding
ENSG00000234500.1	1.41531	0.0291794	GS1-124K5.10	pseudogene
ENSG00000169682.13	2.30293	0.029609	SPNS1	protein_coding
ENSG00000101670.7	0.95528	0.0302981	LIPG	protein_coding
ENSG00000234828.3	0.851298	0.0303567	RP11-526A4.1	lincRNA
ENSG00000262526.2	0.981595	0.0306068	CTD-2545G14.7	protein_coding
ENSG00000267348.2	1.0777	0.0306848	CTB-179K24.3	antisense
ENSG00000168356.7	1.03538	0.0307558	SCN11A	protein_coding
ENSG00000257443.1	2.13521	0.0307586	RP11-150C16.1	antisense
ENSG00000226029.1	1.15426	0.0311692	RP4-798A10.2	lincRNA
ENSG00000081148.11	1.50769	0.0311859	IMPG2	protein_coding
ENSG00000167483.13	1.77549	0.0311859	FAM129C	protein_coding
ENSG00000137959.11	1.44574	0.0313345	IFI44L	protein_coding
ENSG00000125510.11	0.845516	0.0313501	OPRL1	protein_coding
ENSG00000198384.7	1.63578	0.031691	TPTE2P3	pseudogene
ENSG00000256943.1	0.803769	0.0317627	RP13-895J2.2	antisense
ENSG00000205155.3	1.457	0.0319969	PSENEN	protein_coding
ENSG00000267168.1	2.22376	0.0320031	RP11-318A15.7	protein_coding
ENSG00000268133.1	3.94018	0.0321496	AC003002.4	protein_coding
ENSG00000174792.6	1.47201	0.0321597	C4orf26	protein_coding
ENSG00000234477.1	2.28383	0.032213	AC004231.2	antisense
ENSG00000180209.7	2.04461	0.0322183	MYLPF	protein_coding
ENSG00000262039.1	1.05408	0.0323789	RP11-81K2.1	protein_coding
ENSG00000175206.6	1.90408	0.0328762	NPPA	protein_coding
ENSG00000175793.10	1.04483	0.0328762	SFN	protein_coding
ENSG00000213943.3	1.29225	0.0328992	KRT18P17	pseudogene
ENSG00000100336.13	2.19789	0.0328992	APOL4	protein_coding
ENSG00000226900.1	1.61264	0.0332934	RP11-432J24.5	lincRNA
ENSG00000095752.2	0.952007	0.0333249	IL11	protein_coding
ENSG00000262621.2	0.770824	0.0335245	NAA60	protein_coding
ENSG00000116299.12	0.816128	0.0338451	KIAA1324	protein_coding
ENSG00000197580.7	0.788527	0.0339753	BCO2	protein_coding
ENSG00000204311.7	0.874013	0.0339965	DFNB59	protein_coding
ENSG00000233143.1	3.94295	0.0339965	AC009492.1	lincRNA
ENSG00000232600.2	0.875579	0.0339965	AC084125.4	antisense
ENSG00000157211.10	1.75456	0.0340343	CDCP2	protein_coding
ENSG00000264808.1	0.753353	0.0343522	MIR4523	antisense
ENSG00000161381.9	0.798391	0.0344363	PLXDC1	protein_coding
ENSG00000260257.1	0.760574	0.0350989	RP5-1085F17.3	lincRNA
ENSG00000196684.8	2.03272	0.0354204	HSH2D	protein_coding
ENSG00000259471.1	2.24798	0.035656	RP11-321F6.1	protein_coding
ENSG00000260011.2	1.24287	0.0356829	RP13-20L14.1	lincRNA
ENSG00000255073.4	1.7092	0.0358127	ZFP91-CNTF	protein_coding
ENSG00000164669.8	0.902331	0.0360208	INTS4L1	pseudogene
ENSG00000100429.13	2.40606	0.0361844	HDAC10	protein_coding
ENSG00000267058.1	1.39982	0.0362289	RP11-15A1.3	lincRNA
ENSG00000177133.6	0.834512	0.0364016	LINC00982	antisense
ENSG00000268400.1	1.39248	0.0367007	CTD-3214H19.4	protein_coding
ENSG00000215196.4	1.30418	0.0367015	AC091878.1	antisense
ENSG00000183230.12	0.853516	0.0371255	CTNNA3	protein_coding
ENSG00000248890.1	1.29295	0.0373446	HHIP-AS1	antisense
ENSG00000255910.1	2.76105	0.0373625	RP11-405A12.2	lincRNA
ENSG00000234630.1	1.04586	0.0374172	LL22NC03-2H8.4	lincRNA
ENSG00000224888.3	0.967437	0.0375095	RP5-1142A6.2	antisense
ENSG00000113924.7	2.32838	0.0382796	HGD	protein_coding
ENSG00000196418.8	0.809261	0.0384415	ZNF124	protein_coding
ENSG00000159496.10	1.46405	0.0387482	RGL4	protein_coding
ENSG00000230289.1	1.05045	0.0389088	RP11-334J6.6	antisense
ENSG00000262585.1	2.82568	0.0392677	RP11-353N14.5	lincRNA
ENSG00000198650.6	2.6408	0.0395353	TAT	protein_coding
ENSG00000205482.7	1.03257	0.0400422	AC007000.12	pseudogene
ENSG00000164430.11	1.44961	0.0401307	MB21D1	protein_coding
ENSG00000185271.6	2.05116	0.0401963	KLHL33	protein_coding
ENSG00000267282.1	0.894862	0.0403217	CTB-129P6.4	antisense
ENSG00000258657.1	1.76571	0.0403326	RP11-104E19.1	antisense
ENSG00000224086.3	0.971694	0.0403667	LL22NC03-86G7.1	antisense
ENSG00000240211.1	2.21763	0.0406162	RP11-758P17.3	antisense
ENSG00000261386.2	1.1209	0.0407943	CTD-2012K14.6	lincRNA
ENSG00000110002.11	0.94925	0.0408198	VWA5A	protein_coding
ENSG00000166984.7	1.6724	0.0408411	TCP10L2	protein_coding
ENSG00000268945.1	0.890241	0.0410371	CTD-2192J16.26	lincRNA
ENSG00000140481.9	1.46175	0.041217	CCDC33	protein_coding
ENSG00000268182.1	1.17391	0.0412184	SMIM17	protein_coding
ENSG00000231086.1	1.69529	0.0414288	TSSK1A	pseudogene
ENSG00000228323.2	2.40965	0.0416484	AC008753.6	antisense
ENSG00000270008.1	1.44464	0.0416823	RP11-298P3.4	processed_transcript
ENSG00000166825.9	0.755176	0.0420751	ANPEP	protein_coding
ENSG00000175591.7	1.74547	0.042228	P2RY2	protein_coding
ENSG00000238184.1	0.84807	0.0424597	AC129929.5	processed_transcript
ENSG00000268093.1	1.09757	0.0425128	AC022154.7	antisense
ENSG00000126467.6	1.08243	0.042916	TSKS	protein_coding
ENSG00000108771.8	1.04083	0.0429566	DHX58	protein_coding
ENSG00000259803.2	0.801678	0.0438481	SLC22A31	protein_coding
ENSG00000163116.5	1.62819	0.0439298	STPG2	protein_coding
ENSG00000111729.8	0.94316	0.0441052	CLEC4A	protein_coding
ENSG00000188888.7	1.10091	0.0441052	GPR179	protein_coding
ENSG00000099812.6	1.66996	0.0449782	MISP	protein_coding
ENSG00000162006.5	1.50665	0.0451436	MSLNL	protein_coding
ENSG00000175262.10	1.59866	0.0451438	C1orf127	protein_coding
ENSG00000129910.3	1.11813	0.0452272	CDH15	protein_coding
ENSG00000196653.7	0.882893	0.0452685	ZNF502	protein_coding
ENSG00000138109.9	1.08151	0.0457079	CYP2C9	protein_coding
ENSG00000173727.7	1.09495	0.0460735	AP000769.1	protein_coding
ENSG00000255031.1	1.10195	0.0467419	RP11-802E16.3	antisense
ENSG00000174428.12	0.920412	0.0470559	GTF2IRD2B	protein_coding
ENSG00000005243.5	0.886226	0.0472796	COPZ2	protein_coding
ENSG00000244119.1	0.776496	0.047538	PDCL3P4	pseudogene
ENSG00000260219.1	1.14425	0.0477288	RP11-347C12.10	lincRNA
ENSG00000254501.1	1.47419	0.0478465	AP003068.9	antisense
ENSG00000050628.16	1.47435	0.04821	PTGER3	protein_coding
ENSG00000236796.1	1.36806	0.0482364	RP11-462B18.3	pseudogene
ENSG00000235023.1	0.857442	0.0482364	AP001626.2	antisense
ENSG00000243176.1	0.760801	0.0482388	RP11-550I24.2	processed_transcript
ENSG00000143127.8	0.919127	0.0482405	ITGA10	protein_coding
ENSG00000231290.1	0.850313	0.0486439	APCDD1L-AS1	processed_transcript
ENSG00000269038.1	1.94651	0.048766	AP001462.6	lincRNA
ENSG00000250608.1	0.880157	0.0487687	RP11-933H2.4	processed_transcript
ENSG00000213714.1	2.51758	0.0487974	FAM209B	protein_coding
ENSG00000233739.1	1.00342	0.0488654	RP5-1039K5.13	antisense
ENSG00000145850.4	3.58446	0.0493457	TIMD4	protein_coding
ENSG00000243762.1	1.42102	0.0497641	AC006547.8	antisense
ENSG00000017621.11	0.78288	0.0499186	MAGIX	protein_coding
