# Supplementary material for: Chrom-seq identifies RNAs at chromatin marks
Source: Sci Adv. 2024 Jul 31;10(31):eadn1397. doi: 10.1126/sciadv.adn1397 (PMC11290522; doi:10.1126/sciadv.adn1397)
Supplement: Supplementary file 2 — Data S1 to S6 [file sciadv.adn1397_data_s1_to_s6.zip › adn1397_data_s3.xlsx]

## Sheet: HEK293T quality matrix
Data S3. Quality matrix of Chrom-seq data in HEK293T cells.
	HEK293T chrom-seq
	Control
		Replicate 1	Replicate 2	Replicate 3
	Total clean reads	16553311	13895144	12688850
	Total pairs reads	16553311	13895144	12688850
	Pairs unaligned	4497396	3424312	3320777
	Pairs Aligned 1 time	11538895	10011391	8965781
	Pairs Aligned >1 times	494663	437223	383644
	Total unpaired reads	8994792	6848624	6641554
	Unpaired unaligned	8396498	6366555	6168627
	Unpaired Aligned 1 time	563215	453593	444871
	Unpaired Aligned >1 times	35079	28476	28056
	Overall alignment rate	0.7464	0.7709	0.7569
	Genome and vector mixed alignment rate	0.9699	0.9712	0.969
	CBX1
		Replicate 1	Replicate 2	Replicate 3
	Total clean reads	14425203	14788534	16170684
	Total pairs reads	14425203	14788534	16170684
	Pairs unaligned	4417618	4811790	4665016
	Pairs Aligned 1 time	9539993	9516870	10970436
	Pairs Aligned >1 times	440355	436246	507254
	Total unpaired reads	8835236	9623580	9330032
	Unpaired unaligned	8309113	9108433	8720307
	Unpaired Aligned 1 time	492342	480685	569367
	Unpaired Aligned >1 times	33781	34462	40358
	Overall alignment rate	0.712	0.692	0.7304
	Genome and vector mixed alignment rate	0.9666	0.9688	0.9662
	Significantly identified RNAs: 1301
	CBX7
		Replicate 1	Replicate 2	Replicate 3
	Total clean reads	15394543	16394359	14367058
	Total pairs reads	15394543	16394359	14367058
	Pairs unaligned	6251012	6683991	5902999
	Pairs Aligned 1 time	8685258	9262853	8054567
	Pairs Aligned >1 times	436836	425105	389728
	Total unpaired reads	12502024	13367982	11805998
	Unpaired unaligned	11962757	12798774	11289024
	Unpaired Aligned 1 time	502911	532376	483327
	Unpaired Aligned >1 times	36356	36832	33647
	Overall alignment rate	0.6115	0.6097	0.6071
	Genome and vector mixed alignment rate	0.9591	0.959	0.9579
	Significantly identified RNAs: 1437
	dPC
		Replicate 1	Replicate 2	Replicate 3
	Total clean reads	14533621	15338726	14746457
	Total pairs reads	14533621	15338726	14746457
	Pairs unaligned	4658914	5178569	4741680
	Pairs Aligned 1 time	9416940	9711405	9542599
	Pairs Aligned >1 times	434746	426333	434007
	Total unpaired reads	9317828	10357138	9483360
	Unpaired unaligned	8817559	9804541	8920301
	Unpaired Aligned 1 time	468966	517364	527660
	Unpaired Aligned >1 times	31303	35233	35399
	Overall alignment rate	0.6966	0.6804	0.6975
	Genome and vector mixed alignment rate	0.9676	0.9668	0.9644
	Significantly identified RNAs: 702
	TAF3
		Replicate 1	Replicate 2	Replicate 3
	Total clean reads	5219341	8883687	5717558
	Total pairs reads	5219341	8883687	5717558
	Pairs unaligned	421390	696907	455944
	Pairs Aligned 1 time	4422674	7595941	4861260
	Pairs Aligned >1 times	331064	527050	356360
	Total unpaired reads	842780	1393814	911888
	Unpaired unaligned	635270	1038747	686856
	Unpaired Aligned 1 time	182770	312017	198742
	Unpaired Aligned >1 times	24740	43050	26290
	Overall alignment rate	0.9391	0.9415	0.9399
	Genome and vector mixed alignment rate	0.947	0.9508	0.9488
	Significantly identified RNAs: 3316

## Sheet: HCT116 quality matrix
Data S3. Quality matrix of Chrom-seq data in HCT116 cells.
	HCT116 chrom-seq
	Control
		Replicate 1	Replicate 2	Replicate 3
	Total clean reads	20203376	21669270	21146283
	Total pairs reads	20203376	21669270	21146283
	Pairs unaligned	2005805	2098937	2093875
	Pairs Aligned 1 time	17546053	18856167	18368249
	Pairs Aligned >1 times	596818	653837	628059
	Total unpaired reads	4011610	4197874	4187750
	Unpaired unaligned	3062530	3205072	3160027
	Unpaired Aligned 1 time	895509	935471	969866
	Unpaired Aligned >1 times	53571	57331	57857
	Overall alignment rate	0.9242	0.926	0.9253
	Genome and vector mixed alignment rate	0.9509	0.9522	0.9492
	TAF3
		Replicate 1	Replicate 2	Replicate 3
	Total clean reads	21761952	21522799	19143876
	Total pairs reads	21761952	21522799	19143876
	Pairs unaligned	3082396	3249780	3039067
	Pairs Aligned 1 time	17970023	17448113	15437753
	Pairs Aligned >1 times	659729	774010	623126
	Total unpaired reads	6164792	6499560	6078134
	Unpaired unaligned	5245161	5581579	5218285
	Unpaired Aligned 1 time	865141	860346	807897
	Unpaired Aligned >1 times	54490	57635	51952
	Overall alignment rate	0.8795	0.8703	0.8637
	Genome and vector mixed alignment rate	0.9527	0.9503	0.9441
	Significantly identified RNAs: 492

## Sheet: NIH3T3 quality matrix
Data S3. Quality matrix of Chrom-seq data in NIH3T3 cells.
	NIH3T3 chrom-seq
	Control
		Replicate 1	Replicate 2	Replicate 3
	Total clean reads	23089239	21102565	22007507
	Total pairs reads	23089239	21102565	22007507
	Pairs unaligned	2885359	2755966	2632151
	Pairs Aligned 1 time	19134336	17388143	18343009
	Pairs Aligned >1 times	1001275	880203	970896
	Total unpaired reads	5770718	5511932	5264302
	Unpaired unaligned	4271900	4061584	3869298
	Unpaired Aligned 1 time	1386297	1344049	1287441
	Unpaired Aligned >1 times	112521	106299	107563
	Overall alignment rate	0.9075	0.9038	0.9121
	Genome and vector mixed alignment rate	0.9477	0.9504	0.9536
	TAF3
		Replicate 1	Replicate 2	Replicate 3
	Total clean reads	22282978	23110258	24377765
	Total pairs reads	22282978	23110258	24377765
	Pairs unaligned	3734800	3777264	3825673
	Pairs Aligned 1 time	17603203	18350255	19482475
	Pairs Aligned >1 times	886173	917501	997493
	Total unpaired reads	7469600	7554528	7651346
	Unpaired unaligned	5992033	6016239	6055324
	Unpaired Aligned 1 time	1357990	1425387	1479557
	Unpaired Aligned >1 times	119577	112902	116465
	Overall alignment rate	0.8655	0.8698	0.8758
	Genome and vector mixed alignment rate	0.9456	0.9533	0.9546
	Significantly identified RNAs: 1862

## Sheet: Neuro-2a quality matrix
Data S3. Quality matrix of Chrom-seq data in Neuro-2a cells.
	N2a chrom-seq
	Control
		Replicate 1	Replicate 2	Replicate 3
	Total clean reads	18183460	15445687	15071986
	Total pairs reads	18183460	15445687	15071986
	Pairs unaligned	2056902	1785654	1713287
	Pairs Aligned 1 time	14678232	12473647	12165002
	Pairs Aligned >1 times	1408071	1145225	1158415
	Total unpaired reads	4113804	3571308	3426574
	Unpaired unaligned	2937638	2518511	2436223
	Unpaired Aligned 1 time	965142	874972	815644
	Unpaired Aligned >1 times	211024	177825	174707
	Overall alignment rate	0.9192	0.9185	0.9192
	Genome and vector mixed alignment rate	0.9246	0.9237	0.9247
	TAF3
		Replicate 1	Replicate 2	Replicate 3
	Total clean reads	15024755	15009349	15978394
	Total pairs reads	15024755	15009349	15978394
	Pairs unaligned	2476210	1887019	1936620
	Pairs Aligned 1 time	11491247	11978126	12816629
	Pairs Aligned >1 times	1010730	1105430	1188953
	Total unpaired reads	4952420	3774038	3873240
	Unpaired unaligned	3886895	2792427	2906523
	Unpaired Aligned 1 time	923178	807482	796807
	Unpaired Aligned >1 times	142347	174129	169910
	Overall alignment rate	0.8707	0.907	0.909
	Genome and vector mixed alignment rate	0.8982	0.9241	0.9276
	Significantly identified RNAs: 502
