# Supplementary material for: Chrom-seq identifies RNAs at chromatin marks
Source: Sci Adv. 2024 Jul 31;10(31):eadn1397. doi: 10.1126/sciadv.adn1397 (PMC11290522; doi:10.1126/sciadv.adn1397)
Supplement: Supplementary file 2 — Data S1 to S6 [file sciadv.adn1397_data_s1_to_s6.zip › adn1397_data_s4.xlsx]

## Sheet: CBX1
Data S4. RNAs enriched by CBX1 reader module.
"Gene ID", "Gene name" and "Gene type" are annotated according to the GENCODE database.
"Log2 Fold Change" indicates the log2 transformed RNA abundance enriched by CBX1 reader module compared to empty vector control.
"Adjusted p value" is the Benjamini-Hochberg procedure corrected p value calculated by Wald Chi-Squared Test.
Gene ID	Log2 Fold Change	Adjusted p value	Gene name	Gene type
ENSG00000271725.1	3.97164	0.00577932	RP11-761I4.4	3prime_overlapping_ncrna
ENSG00000227598.1	1.20468	1.92e-14	RP1-167A14.2	antisense
ENSG00000233818.1	2.99579	3.43e-14	AP000695.4	antisense
ENSG00000269821.1	1.16554	2.48e-13	KCNQ1OT1	antisense
ENSG00000259172.1	1.67347	1.38e-12	RP11-299G20.2	antisense
ENSG00000232656.3	2.21748	2.07e-12	IDI2-AS1	antisense
ENSG00000238287.1	2.05051	6.13e-12	RP11-656D10.3	antisense
ENSG00000228486.5	1.52542	3.12e-11	AC017099.3	antisense
ENSG00000206573.4	0.902389	5.67e-11	SETD5-AS1	antisense
ENSG00000233797.1	1.45829	6.13e-09	UFL1-AS1	antisense
ENSG00000227354.2	1.10507	1.22e-08	RBM26-AS1	antisense
ENSG00000260773.1	1.28865	1.45e-08	RP11-352G18.2	antisense
ENSG00000258727.1	0.871678	5.56e-08	RP11-66N24.3	antisense
ENSG00000249592.1	0.777518	9.86e-08	RP11-440L14.1	antisense
ENSG00000228436.2	1.05805	1.64e-07	RP5-864K19.4	antisense
ENSG00000240291.1	1.07827	1.68e-07	RP11-499P20.2	antisense
ENSG00000254459.1	2.0994	1.85e-07	RP11-91P24.7	antisense
ENSG00000229127.1	1.32993	2.33e-07	AC007038.7	antisense
ENSG00000242349.1	1.70581	3.69e-07	NPPA-AS1	antisense
ENSG00000224660.1	1.19821	4.03e-07	SH3BP5-AS1	antisense
ENSG00000227110.2	1.3	4.64e-07	LMCD1-AS1	antisense
ENSG00000273247.1	1.19557	5.52e-07	RP11-83A24.2	antisense
ENSG00000236869.1	1.29224	6.6e-07	RP11-944L7.4	antisense
ENSG00000228393.3	1.04928	7.4e-07	LINC01004	antisense
ENSG00000249637.1	1.03362	1.19e-06	CTC-329D1.2	antisense
ENSG00000236859.2	0.959516	1.84e-06	AC018737.1	antisense
ENSG00000229852.2	0.904376	2.11e-06	RP11-398K22.12	antisense
ENSG00000157306.10	1.14719	2.15e-06	RP11-66N24.4	antisense
ENSG00000226711.2	1.37261	2.35e-06	FAM66C	antisense
ENSG00000259314.1	2.39707	2.68e-06	CTD-3065B20.3	antisense
ENSG00000250326.1	1.36472	2.84e-06	RP11-284M14.1	antisense
ENSG00000226864.1	1.16756	3.01e-06	RP11-500G22.2	antisense
ENSG00000266957.1	2.55686	3.4e-06	RP11-49K24.4	antisense
ENSG00000228544.1	0.91271	3.48e-06	KIAA1984-AS1	antisense
ENSG00000234684.2	1.12019	6.9e-06	SDCBP2-AS1	antisense
ENSG00000213904.4	0.789711	7.69e-06	LIPE-AS1	antisense
ENSG00000271913.1	1.07402	9.1e-06	RP1-111C20.4	antisense
ENSG00000224905.2	0.785317	9.64e-06	AP001347.6	antisense
ENSG00000245275.3	1.06588	9.78e-06	SAP30L-AS1	antisense
ENSG00000270681.1	1.05034	1.28e-05	RP11-372K14.2	antisense
ENSG00000250195.1	1.28301	1.29e-05	RP11-371F15.3	antisense
ENSG00000267254.1	1.09707	1.32e-05	CTD-2162K18.5	antisense
ENSG00000227165.3	1.33123	1.6e-05	WDR11-AS1	antisense
ENSG00000179141.5	2.64382	1.65e-05	MTUS2-AS1	antisense
ENSG00000258673.1	1.37293	1.75e-05	RP4-773N10.6	antisense
ENSG00000225450.1	0.815234	1.76e-05	RP3-508I15.14	antisense
ENSG00000261570.1	1.21134	3.12e-05	RP11-744I24.2	antisense
ENSG00000254815.1	1.29944	4.3e-05	RP11-496I9.1	antisense
ENSG00000255027.2	3.05815	4.34e-05	RP11-680F20.9	antisense
ENSG00000241769.3	1.00601	6.53e-05	LINC00893	antisense
ENSG00000235381.1	1.44835	6.74e-05	RP11-477D19.2	antisense
ENSG00000257176.1	1.61838	7.45e-05	RP11-996F15.2	antisense
ENSG00000229869.1	1.80836	7.68e-05	RP11-363N22.2	antisense
ENSG00000230325.1	0.90295	7.78e-05	RP11-385F5.4	antisense
ENSG00000264098.1	1.51131	8.36e-05	CTD-2350C19.1	antisense
ENSG00000246695.3	1.1629	8.61e-05	RASSF8-AS1	antisense
ENSG00000231057.3	1.78031	8.66e-05	RP11-122M14.1	antisense
ENSG00000259349.1	1.29354	0.000131605	RP11-15E18.1	antisense
ENSG00000233527.4	0.967904	0.000145846	AC092295.7	antisense
ENSG00000261971.2	0.836873	0.000150083	RP11-473M20.7	antisense
ENSG00000237686.2	1.03621	0.000151468	RP5-1120P11.1	antisense
ENSG00000247199.3	1.92825	0.00027906	RP11-373N22.3	antisense
ENSG00000227617.4	1.92266	0.000280514	CERS6-AS1	antisense
ENSG00000267546.2	1.49762	0.000301919	RP11-666A8.8	antisense
ENSG00000228389.1	1.98112	0.000326702	AC068039.4	antisense
ENSG00000248932.1	1.09544	0.000329384	RP11-319G6.1	antisense
ENSG00000215039.2	0.949478	0.000342758	CD27-AS1	antisense
ENSG00000223774.1	1.51145	0.000382982	RP11-307B6.3	antisense
ENSG00000253477.1	0.92496	0.000406523	RP11-1C8.4	antisense
ENSG00000257322.1	1.51155	0.000441784	RP11-511B23.2	antisense
ENSG00000259986.1	1.40896	0.000459795	RP11-382A20.4	antisense
ENSG00000225465.6	1.48228	0.000528533	RFPL1S	antisense
ENSG00000227172.2	2.79022	0.000532431	AC011290.4	antisense
ENSG00000223797.1	1.53016	0.000536221	ENTPD3-AS1	antisense
ENSG00000261054.1	1.68502	0.000542382	RP11-6O2.4	antisense
ENSG00000263080.1	1.56569	0.000677294	RP11-485G7.5	antisense
ENSG00000227407.1	1.47767	0.000684121	AC008746.3	antisense
ENSG00000234915.1	2.08441	0.000695272	RP11-384C4.7	antisense
ENSG00000262668.1	1.16069	0.000729789	AJ003147.9	antisense
ENSG00000236137.1	1.64488	0.000781538	RP11-27K13.3	antisense
ENSG00000251279.1	1.06301	0.000857973	CTC-436P18.1	antisense
ENSG00000224897.2	1.46513	0.000860189	RP11-3B12.1	antisense
ENSG00000249898.3	1.13225	0.000886464	CTD-2541M15.1	antisense
ENSG00000259146.2	1.77688	0.000897507	RP1-261D10.2	antisense
ENSG00000237805.1	1.57851	0.000943748	AC015849.2	antisense
ENSG00000267265.1	1.84859	0.000980747	CTC-550B14.7	antisense
ENSG00000249650.1	1.29685	0.000982531	RP11-310P5.1	antisense
ENSG00000267747.1	2.61436	0.000997218	RP11-392O1.4	antisense
ENSG00000228775.3	1.15277	0.00100765	WEE2-AS1	antisense
ENSG00000248309.1	1.12231	0.00100926	MEF2C-AS1	antisense
ENSG00000227954.2	1.29324	0.00101644	RP3-323P13.2	antisense
ENSG00000247081.3	1.01286	0.00105432	RP11-318M2.2	antisense
ENSG00000250938.1	1.08147	0.00115468	RP11-679C8.2	antisense
ENSG00000250410.1	1.0757	0.00115592	RP11-714G18.1	antisense
ENSG00000244701.1	0.867719	0.00115592	RP5-894A10.2	antisense
ENSG00000262831.1	1.07843	0.00119139	RP11-498C9.2	antisense
ENSG00000263214.1	1.40865	0.00141976	ZNF205-AS1	antisense
ENSG00000272145.1	0.892438	0.00144477	RP4-739H11.4	antisense
ENSG00000239636.1	1.25739	0.00160171	RP4-728D4.2	antisense
ENSG00000261962.1	0.898609	0.00161513	AC009133.20	antisense
ENSG00000240963.1	1.13042	0.00162507	RP11-518L10.5	antisense
ENSG00000215159.3	1.41576	0.00168312	RP11-629N8.3	antisense
ENSG00000250616.2	1.36861	0.00174161	RP11-455F5.3	antisense
ENSG00000263327.2	1.24883	0.00183143	TAPT1-AS1	antisense
ENSG00000248445.1	1.36411	0.00184503	CTB-118N6.3	antisense
ENSG00000250101.1	1.71444	0.00185339	RP11-1252I4.2	antisense
ENSG00000225521.1	1.11306	0.00188471	AC005237.4	antisense
ENSG00000267871.1	1.39411	0.00202393	CTC-444N24.6	antisense
ENSG00000254812.1	1.09771	0.00236741	RP11-661A12.12	antisense
ENSG00000215196.4	1.71814	0.00243601	AC091878.1	antisense
ENSG00000239462.1	1.71935	0.00255135	CTD-2021J15.1	antisense
ENSG00000263307.1	1.07716	0.00261909	RP11-166B2.8	antisense
ENSG00000230532.1	1.34939	0.00277821	AC091133.1	antisense
ENSG00000265073.1	1.73951	0.00278812	AC010761.6	antisense
ENSG00000226471.2	1.04266	0.00280966	CTA-292E10.6	antisense
ENSG00000248211.1	1.64318	0.00294729	TRPC7-AS1	antisense
ENSG00000231154.1	0.876681	0.00310073	MORF4L2-AS1	antisense
ENSG00000249502.1	1.56291	0.00318218	AC006160.5	antisense
ENSG00000225721.1	0.822766	0.00331154	RP11-269F19.2	antisense
ENSG00000237640.1	1.47628	0.00331771	RP4-604G5.1	antisense
ENSG00000254860.1	0.759944	0.00339145	TMEM9B-AS1	antisense
ENSG00000251141.1	1.09293	0.00341607	RP11-53O19.1	antisense
ENSG00000261335.1	2.46643	0.00358579	RP11-318A15.2	antisense
ENSG00000255306.1	0.820634	0.00362112	RP5-901A4.1	antisense
ENSG00000247213.2	1.71201	0.00402577	RP11-13G14.4	antisense
ENSG00000235927.2	1.03923	0.00438381	NEXN-AS1	antisense
ENSG00000227627.1	0.785126	0.00447746	RP1-101K10.6	antisense
ENSG00000236432.3	1.20801	0.00472955	AC097662.2	antisense
ENSG00000239523.1	0.901972	0.00473459	MYLK-AS1	antisense
ENSG00000249494.1	1.63238	0.00492037	CTB-161M19.4	antisense
ENSG00000251179.1	2.257	0.00506498	RP11-893F2.9	antisense
ENSG00000237301.1	1.24907	0.00508284	RP4-680D5.2	antisense
ENSG00000257815.1	0.837352	0.00517312	RP11-611E13.2	antisense
ENSG00000272486.1	1.68927	0.00522998	RP11-532M24.1	antisense
ENSG00000224729.4	0.862483	0.00529136	PCOLCE-AS1	antisense
ENSG00000196951.6	0.924825	0.00583599	RP11-425I13.3	antisense
ENSG00000245498.2	0.922575	0.00583599	RP11-677M14.7	antisense
ENSG00000231294.1	1.8786	0.00592664	AC006994.2	antisense
ENSG00000235092.1	0.998427	0.00604283	AC011747.7	antisense
ENSG00000271826.1	1.64942	0.00607014	RP1-93I3.1	antisense
ENSG00000246982.2	0.871552	0.0062499	RP1-179N16.6	antisense
ENSG00000260924.2	1.06262	0.00634934	AC004463.6	antisense
ENSG00000253553.1	1.13615	0.00654407	RP11-586K2.1	antisense
ENSG00000226026.1	2.30452	0.00683605	RP11-57H12.3	antisense
ENSG00000236778.3	1.48752	0.00687438	INTS6-AS1	antisense
ENSG00000247675.2	0.914439	0.00714009	LRP4-AS1	antisense
ENSG00000231305.3	0.888024	0.00723549	RP11-723O4.2	antisense
ENSG00000258378.1	1.10232	0.00734248	RP11-517O13.1	antisense
ENSG00000226872.1	3.4451	0.00737839	AC002472.11	antisense
ENSG00000245322.2	0.912547	0.00743256	RP11-15B17.1	antisense
ENSG00000235426.2	0.941115	0.00752595	RP11-342M3.5	antisense
ENSG00000261286.1	0.907461	0.00761715	RP11-517C16.2	antisense
ENSG00000256690.1	2.12969	0.00807816	RP11-727F15.9	antisense
ENSG00000250061.1	1.41674	0.00820659	RP11-541P9.3	antisense
ENSG00000249786.3	2.02408	0.00894721	EAF1-AS1	antisense
ENSG00000268636.1	1.4241	0.00907655	CTB-33G10.11	antisense
ENSG00000265334.1	2.80569	0.00912495	CTD-2349P21.11	antisense
ENSG00000264125.1	1.91882	0.00915148	RP11-354P11.4	antisense
ENSG00000246090.2	1.00138	0.00947529	RP11-696N14.1	antisense
ENSG00000253741.1	1.23478	0.00992555	CTD-2292P10.4	antisense
ENSG00000237978.1	1.72811	0.0101253	RP11-385J1.2	antisense
ENSG00000263923.1	2.05607	0.0101445	RP11-571L19.7	antisense
ENSG00000261235.1	1.26936	0.0103349	RP11-510J16.5	antisense
ENSG00000272950.1	4.63736	0.0104677	RP11-307C18.1	antisense
ENSG00000230091.2	0.926166	0.0104677	TMEM254-AS1	antisense
ENSG00000260276.1	0.832419	0.010732	RP11-77H9.2	antisense
ENSG00000197585.5	1.40153	0.011117	AC107218.3	antisense
ENSG00000255847.1	0.980412	0.0112485	RP11-167N4.2	antisense
ENSG00000224509.1	1.41144	0.011259	AC010884.1	antisense
ENSG00000237125.4	1.11959	0.0116268	HAND2-AS1	antisense
ENSG00000248240.1	1.3843	0.011656	RP11-159F24.5	antisense
ENSG00000225146.1	1.35101	0.0124146	AC073957.15	antisense
ENSG00000258657.1	2.02291	0.0124567	RP11-104E19.1	antisense
ENSG00000234352.5	2.3535	0.0132943	hsa-mir-490	antisense
ENSG00000224043.3	0.824545	0.0137867	AC016725.4	antisense
ENSG00000267020.1	2.06904	0.0140218	AC011558.5	antisense
ENSG00000260121.1	1.38894	0.0140742	RP5-1142A6.9	antisense
ENSG00000272660.1	4.17614	0.0141891	RP11-145M9.6	antisense
ENSG00000250131.1	1.29315	0.0143214	RP11-130F10.1	antisense
ENSG00000228192.3	0.939076	0.0145602	RP11-342M1.3	antisense
ENSG00000248890.1	1.43655	0.0145863	HHIP-AS1	antisense
ENSG00000250397.2	1.25754	0.0146982	RP11-1391J7.1	antisense
ENSG00000245614.2	0.842165	0.0149186	DDX11-AS1	antisense
ENSG00000261766.1	1.32827	0.014959	RP11-22P6.2	antisense
ENSG00000257913.1	2.90198	0.0150124	RP11-386G11.5	antisense
ENSG00000238273.3	1.27889	0.0157332	AC012360.6	antisense
ENSG00000229299.2	1.81745	0.0166365	RP4-583P15.10	antisense
ENSG00000257225.1	3.31157	0.0173173	RP11-328C8.4	antisense
ENSG00000255520.1	1.13819	0.0175952	RP11-390K5.3	antisense
ENSG00000186019.10	1.09026	0.0175952	AC084219.4	antisense
ENSG00000248898.1	1.99398	0.0183052	CTD-2288O8.1	antisense
ENSG00000259805.1	0.788417	0.0192582	RP11-382A20.5	antisense
ENSG00000237234.2	2.78533	0.0195882	RP1-142L7.5	antisense
ENSG00000232648.3	0.966731	0.0203884	RP11-367N14.2	antisense
ENSG00000225855.2	0.813474	0.0204666	RUSC1-AS1	antisense
ENSG00000271774.1	1.91925	0.0205184	RP4-678D15.1	antisense
ENSG00000230177.1	2.47254	0.0208388	RP5-1112D6.4	antisense
ENSG00000257443.1	2.21	0.0209111	RP11-150C16.1	antisense
ENSG00000223356.1	1.1211	0.0211853	RP11-66D17.5	antisense
ENSG00000236528.1	1.05116	0.021458	RP1-125I3.2	antisense
ENSG00000241388.3	4.15798	0.0217058	HNF1A-AS1	antisense
ENSG00000259462.1	0.828483	0.0217338	RP11-752G15.3	antisense
ENSG00000231806.2	3.01942	0.0218489	PCAT7	antisense
ENSG00000226440.3	2.07866	0.0227007	RP11-506B6.6	antisense
ENSG00000271848.1	1.35641	0.0231155	RP11-464F9.21	antisense
ENSG00000229153.1	1.6493	0.0232016	EPHA1-AS1	antisense
ENSG00000203321.2	1.13507	0.0235352	RP11-197P3.4	antisense
ENSG00000253965.1	1.35992	0.0239107	CTC-329D1.3	antisense
ENSG00000225083.1	3.98209	0.0239262	GRTP1-AS1	antisense
ENSG00000265474.1	1.21798	0.0242451	AC010761.9	antisense
ENSG00000223969.1	1.91235	0.0244806	AC002456.2	antisense
ENSG00000235703.1	0.875274	0.0247235	LINC00894	antisense
ENSG00000226803.3	1.24978	0.0248141	RP11-203B9.4	antisense
ENSG00000239213.1	0.903097	0.0255722	RP11-85F14.5	antisense
ENSG00000265394.1	4.29111	0.026488	RP11-1148O4.2	antisense
ENSG00000258343.1	1.70273	0.0268387	RP11-536G4.2	antisense
ENSG00000259081.1	1.04798	0.0277277	RP11-488C13.6	antisense
ENSG00000245534.2	1.12018	0.0280768	RP11-219B17.1	antisense
ENSG00000265359.1	1.94064	0.030308	RP5-1110E20.1	antisense
ENSG00000235023.1	0.901489	0.0309562	AP001626.2	antisense
ENSG00000203808.6	1.04886	0.0313991	BVES-AS1	antisense
ENSG00000255236.2	2.07331	0.0323765	CTD-2655K5.1	antisense
ENSG00000267707.1	0.833067	0.0328304	RP11-95O2.5	antisense
ENSG00000260625.1	1.73314	0.0329996	RP11-452L6.7	antisense
ENSG00000240288.3	0.795304	0.0336012	GHRLOS	antisense
ENSG00000267131.1	1.04566	0.0342588	RP11-332H18.5	antisense
ENSG00000268006.1	0.777152	0.0344825	PTOV1-AS1	antisense
ENSG00000255966.1	1.48444	0.0356832	RP5-940J5.3	antisense
ENSG00000267078.1	4.05744	0.0361899	RP11-666A8.9	antisense
ENSG00000258302.1	1.83091	0.0364868	RP11-981P6.1	antisense
ENSG00000253347.1	1.18963	0.0366849	CTD-2026D20.2	antisense
ENSG00000268364.1	0.79948	0.0367327	SMC5-AS1	antisense
ENSG00000266053.2	0.981865	0.0373709	RP11-143J12.2	antisense
ENSG00000224596.3	1.72212	0.0378652	ZMIZ1-AS1	antisense
ENSG00000245864.2	1.01389	0.0383397	CTC-467M3.1	antisense
ENSG00000226200.2	1.20467	0.0388069	RP11-50E11.3	antisense
ENSG00000245573.3	0.970603	0.0389049	BDNF-AS	antisense
ENSG00000230479.1	1.56799	0.0400362	AP000695.6	antisense
ENSG00000254907.1	1.3371	0.0400629	RP11-484D2.2	antisense
ENSG00000227258.1	0.761366	0.0401119	SMIM2-AS1	antisense
ENSG00000258553.1	1.57529	0.0408837	RP11-16B13.1	antisense
ENSG00000253661.1	0.991908	0.040956	ZFHX4-AS1	antisense
ENSG00000244380.1	1.51764	0.041214	RP11-24C3.2	antisense
ENSG00000234707.2	1.67541	0.0412606	RP11-745C15.2	antisense
ENSG00000234477.1	2.15792	0.0414701	AC004231.2	antisense
ENSG00000238133.2	2.37423	0.0418035	MLK7-AS1	antisense
ENSG00000260236.1	0.854101	0.0420114	RP11-708J19.1	antisense
ENSG00000266947.1	1.05427	0.0422101	RP11-799D4.4	antisense
ENSG00000268549.1	3.2953	0.0422704	RP11-295P9.8	antisense
ENSG00000224613.2	1.56723	0.0427399	RP11-153F1.1	antisense
ENSG00000254671.1	0.864727	0.0427399	STT3A-AS1	antisense
ENSG00000185837.3	1.49731	0.0427809	CECR5-AS1	antisense
ENSG00000261136.1	1.3317	0.0431302	RP11-37C7.3	antisense
ENSG00000226699.1	1.33353	0.0433702	RP11-122K13.7	antisense
ENSG00000272146.1	3.68293	0.0438634	RP11-755B10.4	antisense
ENSG00000264672.1	1.23028	0.0440893	RP11-112H10.4	antisense
ENSG00000269068.1	1.11513	0.0441409	RP11-256I23.2	antisense
ENSG00000258545.1	2.06563	0.0445115	RP4-755D9.1	antisense
ENSG00000267191.1	0.828595	0.0446553	RP11-15A1.2	antisense
ENSG00000240710.1	1.73798	0.0449312	RP11-430C7.4	antisense
ENSG00000235897.1	1.60746	0.0462242	TM4SF19-AS1	antisense
ENSG00000257557.1	0.929361	0.0462407	RP11-84G21.1	antisense
ENSG00000237781.2	0.863854	0.0475105	RP11-54A4.2	antisense
ENSG00000245598.2	2.28414	0.0475105	DACT3-AS1	antisense
ENSG00000229278.1	2.66135	0.0476504	RP11-483F11.7	antisense
ENSG00000246339.4	0.976563	0.0480948	EXTL3-AS1	antisense
ENSG00000255202.1	1.36507	0.0488753	RP4-541C22.5	antisense
ENSG00000226009.1	0.849636	0.0490336	KCNIP2-AS1	antisense
ENSG00000255234.1	1.2706	0.0493329	RP11-727A23.10	antisense
ENSG00000229348.1	0.994195	0.049372	HYI-AS1	antisense
ENSG00000251562.3	1.0789	3.79e-19	MALAT1	lincRNA
ENSG00000261824.2	0.973111	2.52e-11	LINC00662	lincRNA
ENSG00000248596.2	1.55455	4.45e-10	RP11-844P9.2	lincRNA
ENSG00000246067.3	0.940716	1.8e-09	RAB30-AS1	lincRNA
ENSG00000230590.3	1.15729	3.17e-09	FTX	lincRNA
ENSG00000232903.2	1.13042	1.32e-08	RP13-137A17.4	lincRNA
ENSG00000235244.3	1.24411	1.95e-08	RP11-761E20.1	lincRNA
ENSG00000261341.1	2.04851	2.74e-08	CTD-2568A17.1	lincRNA
ENSG00000248150.1	2.77939	3.53e-08	RP1-167G20.1	lincRNA
ENSG00000245532.4	0.988337	3.63e-08	NEAT1	lincRNA
ENSG00000265728.1	3.19747	3.54e-07	RP11-883A18.3	lincRNA
ENSG00000263033.1	2.76468	8.98e-07	RP11-396B14.2	lincRNA
ENSG00000234773.2	2.84431	9.25e-07	CTD-2666L21.1	lincRNA
ENSG00000230417.6	1.83847	1.65e-06	LINC00856	lincRNA
ENSG00000230131.1	1.36351	2.06e-06	RP11-282I1.1	lincRNA
ENSG00000251615.3	1.89805	2.29e-06	RP11-774O3.3	lincRNA
ENSG00000256249.1	2.44069	2.65e-06	RP11-324E6.6	lincRNA
ENSG00000232224.1	1.18976	3.4e-06	LINC00202-1	lincRNA
ENSG00000230606.6	0.98512	4.01e-06	AC159540.1	lincRNA
ENSG00000256150.1	1.75144	4.77e-06	RP11-885B4.1	lincRNA
ENSG00000236066.1	1.27785	8.06e-06	RP11-389O22.1	lincRNA
ENSG00000232677.2	1.35938	8.39e-06	LINC00665	lincRNA
ENSG00000214546.3	1.71346	9.1e-06	AC087491.2	lincRNA
ENSG00000228065.6	0.778124	1.3e-05	RP11-222A11.1	lincRNA
ENSG00000236255.1	0.773911	1.34e-05	AC009404.2	lincRNA
ENSG00000242622.1	1.30081	1.51e-05	RP11-18H7.1	lincRNA
ENSG00000264968.1	1.86957	2.17e-05	RP11-387H17.4	lincRNA
ENSG00000250903.4	0.752032	2.31e-05	GMDS-AS1	lincRNA
ENSG00000232104.2	1.10816	2.31e-05	RP11-509J21.1	lincRNA
ENSG00000260423.1	2.14926	2.94e-05	RP13-735L24.1	lincRNA
ENSG00000232855.2	1.79463	2.97e-05	AF131217.1	lincRNA
ENSG00000227082.1	1.1787	3.49e-05	AL592494.5	lincRNA
ENSG00000240770.1	2.00129	3.53e-05	C21orf91-OT1	lincRNA
ENSG00000223573.2	1.10559	3.57e-05	TINCR	lincRNA
ENSG00000224843.2	1.81035	4.38e-05	LINC00240	lincRNA
ENSG00000251567.1	3.21171	6.04e-05	RP11-775H9.2	lincRNA
ENSG00000235888.1	2.27878	6.86e-05	AF064858.8	lincRNA
ENSG00000228878.3	1.44844	0.000110811	AC007551.3	lincRNA
ENSG00000248954.1	2.47187	0.000131222	RP11-304F15.4	lincRNA
ENSG00000230021.3	1.13316	0.000135894	RP5-857K21.4	lincRNA
ENSG00000236204.1	1.43619	0.000156041	AC092594.1	lincRNA
ENSG00000269946.1	1.08413	0.000158855	RP11-2B6.3	lincRNA
ENSG00000257894.1	1.45931	0.000159556	RP1-78O14.1	lincRNA
ENSG00000227388.2	1.53914	0.00021111	RP11-112J3.16	lincRNA
ENSG00000261386.2	1.75032	0.000233781	CTD-2012K14.6	lincRNA
ENSG00000261008.2	0.89245	0.000250224	AC004158.2	lincRNA
ENSG00000261404.1	1.47777	0.000278209	AC009120.4	lincRNA
ENSG00000257759.2	1.4424	0.000280709	RP11-486O13.4	lincRNA
ENSG00000249550.2	1.28753	0.000282538	RP11-438N16.1	lincRNA
ENSG00000226029.1	1.71847	0.000284709	RP4-798A10.2	lincRNA
ENSG00000234828.3	1.26162	0.000296511	RP11-526A4.1	lincRNA
ENSG00000225218.1	1.20496	0.000406523	AP001628.6	lincRNA
ENSG00000229983.1	1.61703	0.000431815	RP11-15I11.2	lincRNA
ENSG00000254226.1	2.37559	0.000439729	CTB-12O2.1	lincRNA
ENSG00000229618.1	2.44182	0.000459795	AC011288.2	lincRNA
ENSG00000230323.1	2.34818	0.00047396	LINC00159	lincRNA
ENSG00000226913.1	1.60168	0.000655912	BSN-AS2	lincRNA
ENSG00000258048.1	2.32424	0.000686878	RP11-530C5.1	lincRNA
ENSG00000226828.1	3.00219	0.000709442	RP11-278H7.1	lincRNA
ENSG00000269439.1	0.754092	0.000853911	CTD-3131K8.2	lincRNA
ENSG00000226920.1	0.947735	0.000901121	RP5-1068B5.3	lincRNA
ENSG00000250337.1	3.00774	0.000980747	LINC01021	lincRNA
ENSG00000250490.1	3.62258	0.00104956	CTD-2324F15.2	lincRNA
ENSG00000250421.1	1.65015	0.00105551	RP11-83M16.6	lincRNA
ENSG00000234763.1	2.8588	0.00111763	RP11-203H2.2	lincRNA
ENSG00000270087.1	1.0329	0.0011906	RP11-399K21.11	lincRNA
ENSG00000267405.1	1.31603	0.00168995	CTC-296K1.4	lincRNA
ENSG00000179406.6	0.780433	0.00185038	LINC00174	lincRNA
ENSG00000254039.1	1.53079	0.00197605	RP11-304F15.6	lincRNA
ENSG00000232310.2	2.50828	0.00208238	RP11-557H15.4	lincRNA
ENSG00000260911.1	1.76143	0.00290532	RP11-196G11.2	lincRNA
ENSG00000261797.1	1.70579	0.00305947	RP11-744I24.3	lincRNA
ENSG00000235450.1	1.76553	0.00322224	RP11-142A5.1	lincRNA
ENSG00000175873.3	1.05009	0.00335225	AC004840.9	lincRNA
ENSG00000237489.2	0.839694	0.00335429	LINC00959	lincRNA
ENSG00000271850.1	4.67891	0.00355236	RP11-16D22.2	lincRNA
ENSG00000236532.1	5.02442	0.00355236	AL035610.2	lincRNA
ENSG00000225793.2	1.27784	0.0036485	RP1-234P15.4	lincRNA
ENSG00000196421.3	1.20783	0.00369279	LINC00176	lincRNA
ENSG00000251381.2	0.842582	0.00402432	LINC00958	lincRNA
ENSG00000250075.1	0.809021	0.00411978	RP11-584P21.2	lincRNA
ENSG00000256538.1	1.05941	0.0042217	RP11-847H18.3	lincRNA
ENSG00000180422.3	2.2442	0.00429248	LINC00304	lincRNA
ENSG00000255910.1	3.46179	0.0044878	RP11-405A12.2	lincRNA
ENSG00000230415.1	0.808635	0.0045489	RP5-902P8.10	lincRNA
ENSG00000272275.1	0.981113	0.0046999	RP11-791G15.2	lincRNA
ENSG00000228824.2	1.42988	0.00506918	MIR4500HG	lincRNA
ENSG00000259129.1	1.50107	0.0051026	LINC00648	lincRNA
ENSG00000258479.1	0.962635	0.00524676	LINC00640	lincRNA
ENSG00000234199.2	2.43524	0.00548774	AC010982.1	lincRNA
ENSG00000226686.3	1.399	0.00548774	AC012309.5	lincRNA
ENSG00000262585.1	3.51125	0.00551387	RP11-353N14.5	lincRNA
ENSG00000232470.1	2.53127	0.00554056	RP11-313D6.3	lincRNA
ENSG00000257433.1	1.44147	0.00554056	RP1-197B17.3	lincRNA
ENSG00000259543.1	1.78181	0.00570942	CTD-2034I4.1	lincRNA
ENSG00000239828.2	1.77698	0.00578666	RP11-446H18.5	lincRNA
ENSG00000262877.3	1.0942	0.0062718	RP11-1055B8.4	lincRNA
ENSG00000178412.4	1.3061	0.00646194	RP11-567M16.3	lincRNA
ENSG00000259361.1	4.08388	0.00688188	LINC00927	lincRNA
ENSG00000254842.2	1.8755	0.00696837	RP11-890B15.2	lincRNA
ENSG00000262772.1	1.9133	0.00759382	RP11-353N14.2	lincRNA
ENSG00000259976.1	1.87952	0.00791188	RP11-553L6.5	lincRNA
ENSG00000247400.3	0.792526	0.00799809	DNAJC3-AS1	lincRNA
ENSG00000261423.1	1.00833	0.00829769	RP11-1007O24.3	lincRNA
ENSG00000251221.1	1.09853	0.00848841	CTC-325J23.3	lincRNA
ENSG00000245526.4	1.60209	0.00853735	LINC00461	lincRNA
ENSG00000253704.1	1.41901	0.00890841	RP11-267M23.4	lincRNA
ENSG00000272070.1	2.36806	0.00928958	AC005618.6	lincRNA
ENSG00000224635.1	1.19644	0.00959594	RP4-564F22.5	lincRNA
ENSG00000266313.1	2.45616	0.00971156	RP11-173M1.4	lincRNA
ENSG00000260876.1	2.9026	0.0101051	RP11-345M22.1	lincRNA
ENSG00000257595.2	1.14958	0.010332	RP3-473L9.4	lincRNA
ENSG00000245857.2	1.41217	0.0103726	GS1-24F4.2	lincRNA
ENSG00000262223.2	1.71885	0.0104468	RP11-1055B8.3	lincRNA
ENSG00000256248.1	1.01694	0.0106251	RP11-123O10.4	lincRNA
ENSG00000233060.1	1.66912	0.0107758	AC016700.2	lincRNA
ENSG00000267123.1	3.08749	0.0115087	CTD-2357A8.3	lincRNA
ENSG00000223477.3	1.31265	0.0119546	LINC00842	lincRNA
ENSG00000249328.2	1.62816	0.0119834	RP11-26J3.1	lincRNA
ENSG00000224023.6	1.18787	0.0121061	RP11-383C5.4	lincRNA
ENSG00000233358.2	3.50421	0.0123549	RP1-209A6.1	lincRNA
ENSG00000261159.1	2.8522	0.0125503	RP11-723O4.9	lincRNA
ENSG00000248174.1	1.0691	0.012591	RP11-148L24.1	lincRNA
ENSG00000223749.3	0.831964	0.0126031	MIR503HG	lincRNA
ENSG00000272449.1	1.39328	0.0127631	RP3-395M20.12	lincRNA
ENSG00000272077.1	0.881125	0.0134469	RP11-348P10.2	lincRNA
ENSG00000259579.1	2.33045	0.013571	RP11-66B24.5	lincRNA
ENSG00000271789.1	2.06297	0.014032	RP5-1112D6.7	lincRNA
ENSG00000185168.5	1.3338	0.0143214	LINC00482	lincRNA
ENSG00000245149.3	0.947541	0.0146326	RNF139-AS1	lincRNA
ENSG00000261452.1	0.812215	0.0152752	RP11-509E16.1	lincRNA
ENSG00000198547.4	1.59118	0.0158157	C20orf203	lincRNA
ENSG00000185433.4	1.68091	0.0158443	LINC00158	lincRNA
ENSG00000233559.1	0.845069	0.0171126	AC016831.7	lincRNA
ENSG00000257507.1	4.28904	0.0173173	RP11-956E11.1	lincRNA
ENSG00000237212.1	2.67119	0.017559	RP11-569G13.2	lincRNA
ENSG00000229388.1	3.67013	0.0177684	RP11-442N24__B.1	lincRNA
ENSG00000258592.1	1.29958	0.0178239	RP11-108M12.3	lincRNA
ENSG00000250974.1	2.29892	0.0178653	RP11-122F24.1	lincRNA
ENSG00000272455.1	1.16537	0.018191	RP4-758J18.13	lincRNA
ENSG00000255931.1	3.59725	0.0182861	RP11-286N22.10	lincRNA
ENSG00000234917.1	1.94317	0.0192582	RP5-994D16.3	lincRNA
ENSG00000234323.1	1.28626	0.0200553	RP11-308N19.1	lincRNA
ENSG00000253161.1	0.848766	0.0200707	RP11-150O12.1	lincRNA
ENSG00000224638.1	1.39747	0.0202132	AC106900.6	lincRNA
ENSG00000228044.2	2.3305	0.0203139	RP4-781K5.4	lincRNA
ENSG00000224592.1	0.960594	0.0203884	RP5-884C9.2	lincRNA
ENSG00000226995.3	2.98563	0.0205184	LINC00658	lincRNA
ENSG00000204929.7	1.64994	0.0206738	AC074391.1	lincRNA
ENSG00000261670.1	1.94997	0.0212113	RP11-1C8.5	lincRNA
ENSG00000251072.2	0.93854	0.0213024	RP11-434D11.4	lincRNA
ENSG00000258414.1	2.27841	0.0217267	RP11-356O9.1	lincRNA
ENSG00000236212.1	2.57224	0.0226964	AC009262.2	lincRNA
ENSG00000205959.3	0.799368	0.023305	RP11-689P11.2	lincRNA
ENSG00000272733.1	1.68491	0.0235691	KB-208E9.1	lincRNA
ENSG00000231966.1	1.54699	0.0238207	RP11-12M5.4	lincRNA
ENSG00000231107.1	0.976725	0.0245839	RP11-389K14.3	lincRNA
ENSG00000251292.1	3.11515	0.0257776	RP11-380P13.2	lincRNA
ENSG00000225882.1	0.810728	0.0260923	RP3-410B11.1	lincRNA
ENSG00000273162.1	0.878661	0.0261517	RP11-108L7.15	lincRNA
ENSG00000212663.2	2.30009	0.0261517	RP1-122K4.3	lincRNA
ENSG00000263753.2	1.31963	0.0263142	LINC00667	lincRNA
ENSG00000242759.2	1.14897	0.0264984	LINC00882	lincRNA
ENSG00000250994.1	1.36348	0.0269774	AC005355.1	lincRNA
ENSG00000224853.1	1.91731	0.0276854	LINC00393	lincRNA
ENSG00000225498.1	1.63824	0.027868	AC002064.5	lincRNA
ENSG00000182057.4	1.67618	0.0280768	Z83851.3	lincRNA
ENSG00000236423.1	1.85594	0.0290002	RP13-15E13.1	lincRNA
ENSG00000261775.1	1.3454	0.0291441	RP11-10O17.3	lincRNA
ENSG00000250697.1	2.58874	0.0310467	CTD-2066L21.3	lincRNA
ENSG00000258809.1	2.43959	0.0322904	CTD-2555O16.1	lincRNA
ENSG00000230658.1	1.80716	0.0329469	KLHL7-AS1	lincRNA
ENSG00000269959.1	2.11242	0.0333405	hsa-mir-125a	lincRNA
ENSG00000257585.1	2.23158	0.0338035	LINC00609	lincRNA
ENSG00000267058.1	1.3841	0.0340472	RP11-15A1.3	lincRNA
ENSG00000249413.2	1.10184	0.0341726	RP11-25H12.1	lincRNA
ENSG00000226067.2	0.879931	0.0351453	RP11-403I13.7	lincRNA
ENSG00000246774.1	2.59478	0.0359334	AC004051.2	lincRNA
ENSG00000228414.2	2.19543	0.0360363	AC010733.4	lincRNA
ENSG00000239774.1	2.98163	0.0365976	RP11-496B10.3	lincRNA
ENSG00000249917.2	1.99257	0.0369943	LINC00536	lincRNA
ENSG00000272953.1	2.04416	0.0375013	RP11-1275H24.2	lincRNA
ENSG00000233143.1	3.79968	0.0391037	AC009492.1	lincRNA
ENSG00000267586.2	1.39664	0.0398151	LINC00907	lincRNA
ENSG00000254872.2	2.14872	0.0402338	RP13-870H17.3	lincRNA
ENSG00000259711.1	2.52463	0.0404566	CTD-3032H12.2	lincRNA
ENSG00000234542.1	2.12976	0.0410899	RP11-282I1.2	lincRNA
ENSG00000266935.1	1.55127	0.0416743	CTD-3234P18.2	lincRNA
ENSG00000258929.2	1.30085	0.042628	RP11-58E21.3	lincRNA
ENSG00000268129.1	3.76919	0.0433916	RP11-91G21.1	lincRNA
ENSG00000259420.1	1.99082	0.043594	RP11-307C19.2	lincRNA
ENSG00000260657.1	1.7298	0.0442379	RP11-315D16.4	lincRNA
ENSG00000260219.1	1.13266	0.0444845	RP11-347C12.10	lincRNA
ENSG00000230027.1	2.10852	0.0445277	RP11-550H2.2	lincRNA
ENSG00000247317.3	0.965251	0.0445277	RP11-273G15.2	lincRNA
ENSG00000254281.1	2.31077	0.0446026	KB-1507C5.4	lincRNA
ENSG00000258569.1	1.01577	0.0450087	RP11-99E15.2	lincRNA
ENSG00000229654.1	2.58431	0.0451294	RP1-60O19.2	lincRNA
ENSG00000249740.1	1.03756	0.0455121	CTD-2127H9.1	lincRNA
ENSG00000230773.2	1.3529	0.0474865	AC079807.4	lincRNA
ENSG00000260011.2	1.16067	0.0478587	RP13-20L14.1	lincRNA
ENSG00000234423.1	2.39575	0.0482375	AC019118.2	lincRNA
ENSG00000255992.1	0.943781	0.0486556	RP11-417L19.4	lincRNA
ENSG00000267065.1	3.79471	0.0492429	CTD-2246P4.1	lincRNA
ENSG00000205181.5	2.80128	0.0493336	LINC00654	lincRNA
ENSG00000258593.2	1.55897	0.0497523	CTD-3051D23.4	lincRNA
ENSG00000265106.1	1.5401	0.0336647	Z93241.1	miRNA
ENSG00000242421.2	2.66712	0.0182074	RN7SL313P	misc_RNA
ENSG00000210151.2	0.799528	0.0085003	MT-TS1	Mt_tRNA
ENSG00000248746.1	2.71377	9.96e-07	ACTN3	polymorphic_pseudogene
ENSG00000166473.12	1.4801	1.28e-06	PKD1L2	polymorphic_pseudogene
ENSG00000214783.5	1.35871	1.53e-07	POLR2J4	processed_transcript
ENSG00000260729.1	1.23212	2.8e-07	RP11-106M3.2	processed_transcript
ENSG00000272368.1	1.51787	1.5e-06	RP4-605O3.4	processed_transcript
ENSG00000247137.4	1.15319	2.42e-06	RP11-727A23.5	processed_transcript
ENSG00000258458.1	1.80651	7.06e-06	CTD-2555K7.2	processed_transcript
ENSG00000175147.7	1.85038	9.07e-06	TMEM51-AS1	processed_transcript
ENSG00000260803.1	1.22465	3.12e-05	Z84812.4	processed_transcript
ENSG00000227543.3	1.38219	5.46e-05	SPAG5-AS1	processed_transcript
ENSG00000266994.1	2.35245	6.23e-05	RP11-127I20.7	processed_transcript
ENSG00000130600.11	0.855264	6.97e-05	H19	processed_transcript
ENSG00000250608.1	1.50539	8.04e-05	RP11-933H2.4	processed_transcript
ENSG00000261777.1	1.22299	8.91e-05	RP11-529K1.2	processed_transcript
ENSG00000241472.2	1.20791	8.92e-05	PTPRG-AS1	processed_transcript
ENSG00000267419.1	1.07788	0.000121478	CTC-559E9.6	processed_transcript
ENSG00000272949.1	1.0611	0.00013567	RP11-514P8.8	processed_transcript
ENSG00000269834.1	2.89225	0.000145846	CTD-3018O17.3	processed_transcript
ENSG00000215769.4	0.823652	0.000156274	hsa-mir-6080	processed_transcript
ENSG00000228643.1	1.81897	0.000361224	AC079779.4	processed_transcript
ENSG00000272373.1	1.51802	0.000491479	ZNF33B	processed_transcript
ENSG00000259628.1	1.19177	0.000589786	RP11-467H10.2	processed_transcript
ENSG00000197558.7	1.19812	0.00073426	SSPO	processed_transcript
ENSG00000262880.1	1.67832	0.000818356	RP11-104H15.7	processed_transcript
ENSG00000234062.3	0.764773	0.00161243	RP11-308D16.4	processed_transcript
ENSG00000243176.1	1.06699	0.00204738	RP11-550I24.2	processed_transcript
ENSG00000227888.3	2.02397	0.00208238	FAM66A	processed_transcript
ENSG00000270008.1	1.95824	0.00210737	RP11-298P3.4	processed_transcript
ENSG00000229956.5	1.73375	0.00221062	ZRANB2-AS2	processed_transcript
ENSG00000259053.1	2.06116	0.00222261	RP11-33N16.3	processed_transcript
ENSG00000125804.9	2.00773	0.00293469	FAM182A	processed_transcript
ENSG00000231290.1	1.15284	0.00358634	APCDD1L-AS1	processed_transcript
ENSG00000259546.1	0.814086	0.00510323	RP11-351M8.2	processed_transcript
ENSG00000211683.3	1.55202	0.00604383	KB-1572G7.3	processed_transcript
ENSG00000196668.3	1.00502	0.00795874	LINC00173	processed_transcript
ENSG00000272980.1	1.31968	0.0088621	RP11-517H2.6	processed_transcript
ENSG00000258704.1	0.803473	0.0123855	RP11-85K15.2	processed_transcript
ENSG00000228956.4	0.874011	0.0129376	AC144521.1	processed_transcript
ENSG00000153363.8	0.75317	0.013181	LINC00467	processed_transcript
ENSG00000226869.2	3.72321	0.014073	LHFPL3-AS1	processed_transcript
ENSG00000176395.8	3.71611	0.0169987	CEACAM20	processed_transcript
ENSG00000235257.4	0.980789	0.0177445	AC093415.2	processed_transcript
ENSG00000203709.5	1.12209	0.0179525	C1orf132	processed_transcript
ENSG00000250303.2	1.13079	0.0192367	RP11-356J5.12	processed_transcript
ENSG00000250432.1	0.970512	0.0203443	RP11-834C11.5	processed_transcript
ENSG00000224609.2	3.73136	0.020572	RP11-470E16.1	processed_transcript
ENSG00000232485.2	1.40741	0.022359	AC098820.3	processed_transcript
ENSG00000255545.3	2.57009	0.0297349	RP11-627G23.1	processed_transcript
ENSG00000267048.1	2.7138	0.0297719	RP11-566K11.7	processed_transcript
ENSG00000205054.2	2.25218	0.0316989	AC009236.1	processed_transcript
ENSG00000230825.1	1.26095	0.0349036	AC005532.5	processed_transcript
ENSG00000228649.4	0.909105	0.0437305	AC005682.5	processed_transcript
ENSG00000182648.7	0.911503	0.0456363	LINC01006	processed_transcript
ENSG00000214922.5	0.966748	0.0478101	HLA-F-AS1	processed_transcript
ENSG00000268575.1	0.877183	0.0498912	RP1-283E3.8	processed_transcript
ENSG00000130844.12	1.26582	8.27e-29	ZNF331	protein_coding
ENSG00000268797.1	1.7646	7.3e-23	CTC-490E21.12	protein_coding
ENSG00000167363.9	1.95583	9.21e-21	FN3K	protein_coding
ENSG00000114270.11	1.49278	1.04e-20	COL7A1	protein_coding
ENSG00000152926.10	2.04536	2.51e-19	ZNF117	protein_coding
ENSG00000269026.2	2.26936	3.79e-19	AC003006.7	protein_coding
ENSG00000136383.6	1.60499	1.96e-18	ALPK3	protein_coding
ENSG00000179532.8	1.29327	3e-17	DNHD1	protein_coding
ENSG00000165949.8	1.60996	3.05e-17	IFI27	protein_coding
ENSG00000166825.9	2.34847	1.01e-16	ANPEP	protein_coding
ENSG00000188818.8	0.997861	3.59e-16	ZDHHC11	protein_coding
ENSG00000157368.6	2.26316	1.61e-15	IL34	protein_coding
ENSG00000257335.4	1.66413	2.23e-15	MGAM	protein_coding
ENSG00000111181.8	2.35817	2.25e-15	SLC6A12	protein_coding
ENSG00000257743.4	2.59616	2.62e-15	RP11-1220K2.2	protein_coding
ENSG00000244242.1	1.83425	2.62e-15	IFITM10	protein_coding
ENSG00000168071.17	1.34844	3.07e-15	CCDC88B	protein_coding
ENSG00000146856.10	1.12884	5.26e-15	AGBL3	protein_coding
ENSG00000215067.5	2.06956	1.1e-14	AC027763.2	protein_coding
ENSG00000166863.7	1.64615	1.33e-14	TAC3	protein_coding
ENSG00000130649.5	1.79869	3.03e-14	CYP2E1	protein_coding
ENSG00000116819.6	1.84993	3.38e-14	TFAP2E	protein_coding
ENSG00000198520.6	1.28778	3.38e-14	C1orf228	protein_coding
ENSG00000139597.12	2.14213	4.92e-14	N4BP2L1	protein_coding
ENSG00000171282.9	1.08324	6.12e-14	RP11-1055B8.7	protein_coding
ENSG00000047662.4	1.89481	7.06e-14	FAM184B	protein_coding
ENSG00000139718.6	1.23567	1.21e-12	SETD1B	protein_coding
ENSG00000143632.10	1.91312	2.52e-12	ACTA1	protein_coding
ENSG00000226763.3	1.43107	3.09e-12	SRRM5	protein_coding
ENSG00000085514.11	1.3875	6.44e-12	PILRA	protein_coding
ENSG00000135407.6	2.08756	1.11e-11	AVIL	protein_coding
ENSG00000151360.5	2.18883	1.13e-11	ALLC	protein_coding
ENSG00000112116.9	3.06717	2.19e-11	IL17F	protein_coding
ENSG00000182326.10	1.0737	5.18e-11	C1S	protein_coding
ENSG00000167232.9	1.26212	6.68e-11	ZNF91	protein_coding
ENSG00000028277.16	1.34067	7.02e-11	POU2F2	protein_coding
ENSG00000268163.1	1.32226	7.27e-11	AC004076.9	protein_coding
ENSG00000102057.5	1.60806	8.57e-11	KCND1	protein_coding
ENSG00000183091.15	1.72592	1.1e-10	NEB	protein_coding
ENSG00000186952.10	1.84914	1.1e-10	TMEM232	protein_coding
ENSG00000267041.1	0.984859	1.1e-10	ZNF850	protein_coding
ENSG00000131471.2	1.2653	1.28e-10	AOC3	protein_coding
ENSG00000240038.2	1.24159	1.36e-10	AMY2B	protein_coding
ENSG00000188037.6	2.95896	1.92e-10	CLCN1	protein_coding
ENSG00000171124.8	1.5634	2.3e-10	FUT3	protein_coding
ENSG00000144134.14	0.916372	2.44e-10	RABL2A	protein_coding
ENSG00000167555.9	2.69104	2.47e-10	ZNF528	protein_coding
ENSG00000189001.6	2.60115	2.62e-10	SBSN	protein_coding
ENSG00000010379.11	1.97031	3.82e-10	SLC6A13	protein_coding
ENSG00000174844.10	2.31821	4.02e-10	DNAH12	protein_coding
ENSG00000188993.3	2.01828	4.46e-10	LRRC66	protein_coding
ENSG00000010219.9	1.27238	8.28e-10	DYRK4	protein_coding
ENSG00000214900.4	2.26507	8.63e-10	C14orf182	protein_coding
ENSG00000197653.10	1.66731	1e-09	DNAH10	protein_coding
ENSG00000251247.5	1.27101	1.15e-09	ZNF345	protein_coding
ENSG00000187796.9	1.39561	2.33e-09	CARD9	protein_coding
ENSG00000119681.7	1.03068	2.42e-09	LTBP2	protein_coding
ENSG00000128000.11	1.16879	2.59e-09	ZNF780B	protein_coding
ENSG00000177025.3	3.22935	3.27e-09	C19orf18	protein_coding
ENSG00000215277.4	2.24452	3.75e-09	C14orf164	protein_coding
ENSG00000161551.8	1.17065	3.94e-09	ZNF577	protein_coding
ENSG00000099338.18	1.34464	3.95e-09	CATSPERG	protein_coding
ENSG00000119943.6	1.66556	4.32e-09	PYROXD2	protein_coding
ENSG00000130203.5	0.992464	5.12e-09	APOE	protein_coding
ENSG00000131848.5	1.16974	5.37e-09	ZSCAN5A	protein_coding
ENSG00000182179.6	1.59071	5.74e-09	UBA7	protein_coding
ENSG00000187726.4	1.4563	7.77e-09	DNAJB13	protein_coding
ENSG00000101282.4	2.86085	9.33e-09	RSPO4	protein_coding
ENSG00000197013.5	1.11832	1.16e-08	ZNF429	protein_coding
ENSG00000197748.8	0.989897	1.21e-08	WDR96	protein_coding
ENSG00000239665.4	0.888224	1.36e-08	RP11-295P9.3	protein_coding
ENSG00000147647.8	2.82856	1.44e-08	DPYS	protein_coding
ENSG00000197124.7	1.60656	1.58e-08	ZNF682	protein_coding
ENSG00000196218.7	1.64578	1.62e-08	RYR1	protein_coding
ENSG00000091513.10	2.28652	1.75e-08	TF	protein_coding
ENSG00000197044.6	1.22731	1.75e-08	ZNF441	protein_coding
ENSG00000156042.13	1.35438	1.88e-08	TTC18	protein_coding
ENSG00000100031.14	0.954886	2.21e-08	GGT1	protein_coding
ENSG00000163701.14	2.57613	2.35e-08	IL17RE	protein_coding
ENSG00000262621.2	1.65579	3.54e-08	NAA60	protein_coding
ENSG00000172771.7	1.24854	3.68e-08	EFCAB12	protein_coding
ENSG00000159899.10	2.01728	3.97e-08	NPR2	protein_coding
ENSG00000087589.12	1.22926	4.33e-08	CASS4	protein_coding
ENSG00000168477.13	0.968092	5.35e-08	TNXB	protein_coding
ENSG00000183914.10	1.78771	5.53e-08	DNAH2	protein_coding
ENSG00000123901.4	2.76629	6.77e-08	GPR83	protein_coding
ENSG00000242866.5	1.49346	7.31e-08	STRC	protein_coding
ENSG00000172687.9	0.948361	7.48e-08	ZNF738	protein_coding
ENSG00000177932.6	3.53147	8.03e-08	ZNF354C	protein_coding
ENSG00000163817.11	3.00079	9.61e-08	SLC6A20	protein_coding
ENSG00000234444.5	0.993393	1e-07	ZNF736	protein_coding
ENSG00000073605.14	0.986447	1e-07	GSDMB	protein_coding
ENSG00000188659.5	0.951429	1.04e-07	FAM154B	protein_coding
ENSG00000183379.4	2.472	1.06e-07	SYNDIG1L	protein_coding
ENSG00000184949.11	0.871138	1.31e-07	FAM227A	protein_coding
ENSG00000101049.10	1.41604	1.47e-07	SGK2	protein_coding
ENSG00000226524.2	1.28606	2.16e-07	RP1-102H19.8	protein_coding
ENSG00000273025.1	3.14404	2.28e-07	CELF6	protein_coding
ENSG00000128482.11	1.26707	2.72e-07	RNF112	protein_coding
ENSG00000118557.11	0.997405	2.96e-07	PMFBP1	protein_coding
ENSG00000204677.6	3.00785	3.16e-07	FAM153C	protein_coding
ENSG00000196220.11	0.949803	4e-07	SRGAP3	protein_coding
ENSG00000171649.7	1.37548	4e-07	ZIK1	protein_coding
ENSG00000222017.1	1.19531	4.17e-07	AC011997.1	protein_coding
ENSG00000089820.11	1.09381	4.17e-07	ARHGAP4	protein_coding
ENSG00000109063.10	0.870642	4.18e-07	MYH3	protein_coding
ENSG00000163126.10	0.945235	4.27e-07	ANKRD23	protein_coding
ENSG00000178623.7	2.25412	4.56e-07	GPR35	protein_coding
ENSG00000143110.7	1.41981	4.86e-07	C1orf162	protein_coding
ENSG00000198556.9	0.840335	4.98e-07	ZNF789	protein_coding
ENSG00000166922.4	1.12284	5.75e-07	SCG5	protein_coding
ENSG00000100867.10	1.54781	6.07e-07	DHRS2	protein_coding
ENSG00000102385.8	0.998265	7.22e-07	DRP2	protein_coding
ENSG00000267270.1	0.969886	7.31e-07	AC139100.2	protein_coding
ENSG00000205740.1	1.63704	7.35e-07	AL359878.1	protein_coding
ENSG00000146221.8	0.994455	7.63e-07	TCTE1	protein_coding
ENSG00000107742.8	1.1046	7.74e-07	SPOCK2	protein_coding
ENSG00000175564.8	1.73755	8.24e-07	UCP3	protein_coding
ENSG00000173261.4	1.19494	1.06e-06	PLAC8L1	protein_coding
ENSG00000149591.12	1.17923	1.17e-06	TAGLN	protein_coding
ENSG00000131379.5	0.883341	1.2e-06	C3orf20	protein_coding
ENSG00000258472.4	0.981818	1.23e-06	RP11-192H23.4	protein_coding
ENSG00000128408.7	2.89986	1.64e-06	RIBC2	protein_coding
ENSG00000147576.11	1.30334	1.65e-06	ADHFE1	protein_coding
ENSG00000132837.10	1.53957	1.78e-06	DMGDH	protein_coding
ENSG00000175267.10	1.85311	1.87e-06	VWA3A	protein_coding
ENSG00000121406.4	1.04547	1.96e-06	ZNF549	protein_coding
ENSG00000176593.3	1.84791	2.02e-06	CTD-2368P22.1	protein_coding
ENSG00000197921.5	2.00875	2.56e-06	HES5	protein_coding
ENSG00000008516.12	0.986509	2.71e-06	MMP25	protein_coding
ENSG00000105219.4	2.08208	3.22e-06	CNTD2	protein_coding
ENSG00000109667.7	2.89274	3.31e-06	SLC2A9	protein_coding
ENSG00000099866.10	1.75867	3.48e-06	MADCAM1	protein_coding
ENSG00000204248.6	1.09932	3.85e-06	COL11A2	protein_coding
ENSG00000146013.6	1.8727	3.95e-06	GFRA3	protein_coding
ENSG00000204920.6	0.789963	4.26e-06	ZNF155	protein_coding
ENSG00000178773.10	0.999034	4.28e-06	CPNE7	protein_coding
ENSG00000213139.3	1.48015	4.6e-06	CRYGS	protein_coding
ENSG00000177106.10	1.28552	4.8e-06	EPS8L2	protein_coding
ENSG00000015520.10	1.34096	5.24e-06	NPC1L1	protein_coding
ENSG00000198342.5	1.37154	5.62e-06	ZNF442	protein_coding
ENSG00000078814.11	1.65946	6.15e-06	MYH7B	protein_coding
ENSG00000181894.10	1.18799	6.57e-06	ZNF329	protein_coding
ENSG00000144550.8	1.52988	7.05e-06	CPNE9	protein_coding
ENSG00000169085.7	2.06939	7.1e-06	C8orf46	protein_coding
ENSG00000126562.12	0.994295	7.14e-06	WNK4	protein_coding
ENSG00000134256.8	1.39238	8.08e-06	CD101	protein_coding
ENSG00000183785.10	1.75057	8.11e-06	TUBA8	protein_coding
ENSG00000165841.5	1.81959	9.01e-06	CYP2C19	protein_coding
ENSG00000158296.9	1.03166	9.01e-06	SLC13A3	protein_coding
ENSG00000206561.8	0.94931	9.45e-06	COLQ	protein_coding
ENSG00000161835.6	1.42455	9.64e-06	GRASP	protein_coding
ENSG00000166984.7	3.02124	1.01e-05	TCP10L2	protein_coding
ENSG00000005243.5	1.64486	1.05e-05	COPZ2	protein_coding
ENSG00000057468.6	1.14845	1.09e-05	MSH4	protein_coding
ENSG00000171502.10	0.870738	1.16e-05	COL24A1	protein_coding
ENSG00000174827.9	1.62843	1.25e-05	PDZK1	protein_coding
ENSG00000168314.13	2.10421	1.31e-05	MOBP	protein_coding
ENSG00000154654.10	0.891478	1.46e-05	NCAM2	protein_coding
ENSG00000198939.3	1.17729	1.48e-05	ZFP2	protein_coding
ENSG00000153531.8	0.98625	1.56e-05	ADPRHL1	protein_coding
ENSG00000113296.10	1.26629	1.73e-05	THBS4	protein_coding
ENSG00000174564.8	1.37121	1.76e-05	IL20RB	protein_coding
ENSG00000188981.6	2.56745	1.76e-05	MSANTD1	protein_coding
ENSG00000196653.7	1.62651	1.78e-05	ZNF502	protein_coding
ENSG00000164344.11	2.0855	1.78e-05	KLKB1	protein_coding
ENSG00000188888.7	1.97858	1.78e-05	GPR179	protein_coding
ENSG00000183647.6	0.877564	1.93e-05	ZNF530	protein_coding
ENSG00000189269.8	1.64669	1.95e-05	C22orf43	protein_coding
ENSG00000156194.13	1.88131	2.16e-05	PPEF2	protein_coding
ENSG00000155754.10	2.32575	2.21e-05	ALS2CR11	protein_coding
ENSG00000153902.9	1.66829	2.29e-05	LGI4	protein_coding
ENSG00000069424.10	0.780986	2.34e-05	KCNAB2	protein_coding
ENSG00000186364.7	0.789716	2.43e-05	NUDT17	protein_coding
ENSG00000138109.9	1.91916	2.62e-05	CYP2C9	protein_coding
ENSG00000161180.6	1.8154	2.69e-05	CCDC116	protein_coding
ENSG00000026950.12	0.781251	2.74e-05	BTN3A1	protein_coding
ENSG00000176222.7	1.66961	2.91e-05	ZNF404	protein_coding
ENSG00000137496.13	0.788108	2.92e-05	IL18BP	protein_coding
ENSG00000158023.5	1.01359	2.97e-05	WDR66	protein_coding
ENSG00000157211.10	2.95089	3.09e-05	CDCP2	protein_coding
ENSG00000213901.6	1.93081	3.23e-05	SLC23A3	protein_coding
ENSG00000163806.11	1.48514	3.24e-05	SPDYA	protein_coding
ENSG00000167992.8	1.33202	3.25e-05	VWCE	protein_coding
ENSG00000160229.7	1.14034	3.26e-05	ZNF66	protein_coding
ENSG00000091536.12	1.12488	3.45e-05	MYO15A	protein_coding
ENSG00000175003.8	2.13698	3.57e-05	SLC22A1	protein_coding
ENSG00000134955.7	0.980127	3.88e-05	SLC37A2	protein_coding
ENSG00000125046.10	1.35441	3.93e-05	SSUH2	protein_coding
ENSG00000111664.6	0.818466	4e-05	GNB3	protein_coding
ENSG00000114405.6	0.781785	4.24e-05	C3orf14	protein_coding
ENSG00000121413.8	1.00687	4.29e-05	ZSCAN18	protein_coding
ENSG00000126464.9	0.770844	4.47e-05	PRR12	protein_coding
ENSG00000196724.8	1.67127	4.62e-05	ZNF418	protein_coding
ENSG00000188039.9	2.1674	5.29e-05	NWD1	protein_coding
ENSG00000134245.13	0.852949	5.46e-05	WNT2B	protein_coding
ENSG00000268870.1	1.36855	5.51e-05	CTD-3105H18.16	protein_coding
ENSG00000144821.5	1.48561	5.72e-05	MYH15	protein_coding
ENSG00000111644.3	2.04518	5.81e-05	ACRBP	protein_coding
ENSG00000109771.11	1.14764	5.97e-05	LRP2BP	protein_coding
ENSG00000100302.6	1.1578	5.98e-05	RASD2	protein_coding
ENSG00000159905.10	1.1977	6.99e-05	ZNF221	protein_coding
ENSG00000177599.8	6.31903	7.23e-05	ZNF491	protein_coding
ENSG00000117480.11	0.810214	7.39e-05	FAAH	protein_coding
ENSG00000196605.3	0.862146	7.58e-05	ZNF846	protein_coding
ENSG00000182903.11	0.965569	7.68e-05	ZNF721	protein_coding
ENSG00000161270.15	2.01012	7.68e-05	NPHS1	protein_coding
ENSG00000138100.9	1.78889	7.74e-05	TRIM54	protein_coding
ENSG00000100918.8	1.22301	8.12e-05	REC8	protein_coding
ENSG00000115423.14	0.983694	8.32e-05	DNAH6	protein_coding
ENSG00000198453.8	0.835366	8.91e-05	ZNF568	protein_coding
ENSG00000124602.5	0.774104	9.52e-05	UNC5CL	protein_coding
ENSG00000256771.2	3.50942	9.98e-05	ZNF253	protein_coding
ENSG00000183230.12	1.38649	0.000101813	CTNNA3	protein_coding
ENSG00000166866.8	1.13294	0.000103745	MYO1A	protein_coding
ENSG00000204219.5	0.896392	0.000105345	TCEA3	protein_coding
ENSG00000205930.4	1.10473	0.000107772	C21orf49	protein_coding
ENSG00000145861.7	2.00222	0.000108675	C1QTNF2	protein_coding
ENSG00000170209.4	2.17747	0.000113875	ANKK1	protein_coding
ENSG00000049769.8	0.805501	0.000113941	PPP1R3F	protein_coding
ENSG00000107611.10	1.32683	0.000114591	CUBN	protein_coding
ENSG00000111215.7	0.841385	0.000114922	PRR4	protein_coding
ENSG00000188747.4	0.764806	0.00011568	NOXA1	protein_coding
ENSG00000021488.8	1.96389	0.000119303	SLC7A9	protein_coding
ENSG00000164972.8	1.74016	0.000119667	C9orf24	protein_coding
ENSG00000186446.7	0.880853	0.000121489	ZNF501	protein_coding
ENSG00000167880.3	1.52347	0.000127091	EVPL	protein_coding
ENSG00000157224.11	1.27224	0.000132389	CLDN12	protein_coding
ENSG00000206530.4	0.784318	0.000135649	WDR52	protein_coding
ENSG00000143127.8	1.53206	0.000135894	ITGA10	protein_coding
ENSG00000198203.5	1.60733	0.000138005	SULT1C2	protein_coding
ENSG00000172349.12	2.51589	0.000138557	IL16	protein_coding
ENSG00000116183.6	3.47497	0.000138857	PAPPA2	protein_coding
ENSG00000187105.4	1.66432	0.000139773	HEATR4	protein_coding
ENSG00000169896.12	1.32187	0.000149376	ITGAM	protein_coding
ENSG00000091831.17	1.99006	0.000151468	ESR1	protein_coding
ENSG00000115556.9	1.76957	0.000152489	PLCD4	protein_coding
ENSG00000211448.7	1.94226	0.000153859	DIO2	protein_coding
ENSG00000179008.4	1.06388	0.000157322	C14orf39	protein_coding
ENSG00000155265.6	1.44447	0.000162545	GOLGA7B	protein_coding
ENSG00000246922.4	0.952422	0.000164638	UBAP1L	protein_coding
ENSG00000140623.9	1.65787	0.000166455	2023-09-12	protein_coding
ENSG00000196998.11	0.972825	0.000183447	WDR45	protein_coding
ENSG00000258484.3	1.20115	0.000194074	SPESP1	protein_coding
ENSG00000157423.13	0.798985	0.000194966	HYDIN	protein_coding
ENSG00000183773.11	2.53714	0.00020594	AIFM3	protein_coding
ENSG00000136449.9	1.57731	0.00021393	MYCBPAP	protein_coding
ENSG00000146021.10	1.0542	0.000214642	KLHL3	protein_coding
ENSG00000175206.6	2.90843	0.000216368	NPPA	protein_coding
ENSG00000111886.9	1.29702	0.000217351	GABRR2	protein_coding
ENSG00000132010.11	5.68032	0.000226426	ZNF20	protein_coding
ENSG00000213199.3	0.788094	0.000244637	ASIC3	protein_coding
ENSG00000159216.14	0.79538	0.000245832	RUNX1	protein_coding
ENSG00000161509.9	1.06786	0.000250421	GRIN2C	protein_coding
ENSG00000178809.7	1.63728	0.00025833	TRIM73	protein_coding
ENSG00000176927.10	1.01048	0.000279241	EFCAB5	protein_coding
ENSG00000197140.10	1.70881	0.000282538	ADAM32	protein_coding
ENSG00000082126.13	2.19245	0.000288253	MPP4	protein_coding
ENSG00000175894.10	3.75696	0.000290048	TSPEAR	protein_coding
ENSG00000174898.11	1.85871	0.000292484	CATSPERD	protein_coding
ENSG00000106526.6	0.946683	0.000304136	ACTR3C	protein_coding
ENSG00000186642.11	1.30939	0.000305998	PDE2A	protein_coding
ENSG00000182308.5	1.07469	0.000316233	DCAF4L1	protein_coding
ENSG00000214954.4	0.959992	0.000321966	LRRC69	protein_coding
ENSG00000196335.8	2.42224	0.000329147	STK31	protein_coding
ENSG00000171471.5	2.82673	0.000329147	MAP1LC3B2	protein_coding
ENSG00000143341.7	1.01542	0.000349497	HMCN1	protein_coding
ENSG00000167371.12	0.893979	0.000390433	PRRT2	protein_coding
ENSG00000157227.8	0.795601	0.00039672	MMP14	protein_coding
ENSG00000101203.12	1.82344	0.000399746	COL20A1	protein_coding
ENSG00000158865.8	1.42158	0.000402805	SLC5A11	protein_coding
ENSG00000175697.6	1.48799	0.000431815	GPR156	protein_coding
ENSG00000196172.8	1.22071	0.000432981	ZNF681	protein_coding
ENSG00000088827.8	2.46831	0.000437417	SIGLEC1	protein_coding
ENSG00000164556.7	2.48099	0.000444609	FAM183B	protein_coding
ENSG00000162733.12	0.778106	0.000447117	DDR2	protein_coding
ENSG00000142661.14	2.81636	0.000465541	MYOM3	protein_coding
ENSG00000068976.9	0.959417	0.000473414	PYGM	protein_coding
ENSG00000256407.1	1.01927	0.000491687	RP11-446E24.4	protein_coding
ENSG00000144410.4	2.91053	0.000506582	CPO	protein_coding
ENSG00000121577.9	1.85342	0.00051536	POPDC2	protein_coding
ENSG00000174792.6	2.12297	0.000518512	C4orf26	protein_coding
ENSG00000125730.12	0.973852	0.000528533	C3	protein_coding
ENSG00000268182.1	1.74634	0.000538329	SMIM17	protein_coding
ENSG00000114841.13	0.768622	0.000538924	DNAH1	protein_coding
ENSG00000130653.11	1.34687	0.00056965	PNPLA7	protein_coding
ENSG00000180096.7	1.01107	0.000572727	2023-09-01	protein_coding
ENSG00000196296.9	0.822979	0.000585446	ATP2A1	protein_coding
ENSG00000272297.1	1.17563	0.000607662	RP11-215A19.2	protein_coding
ENSG00000254206.1	1.14282	0.000613116	NPIPB11	protein_coding
ENSG00000272921.1	1.11082	0.000635428	RP11-500M8.7	protein_coding
ENSG00000175161.9	1.04096	0.0006408	CADM2	protein_coding
ENSG00000234719.4	1.39254	0.000644061	RP11-166B2.1	protein_coding
ENSG00000162148.6	0.980804	0.000682823	PPP1R32	protein_coding
ENSG00000090376.4	2.22498	0.000688918	IRAK3	protein_coding
ENSG00000151687.10	0.871254	0.000707647	ANKAR	protein_coding
ENSG00000164128.2	0.940571	0.000737905	NPY1R	protein_coding
ENSG00000162728.4	2.01867	0.000744744	KCNJ9	protein_coding
ENSG00000165449.7	0.892417	0.000773291	SLC16A9	protein_coding
ENSG00000245888.2	1.39093	0.000801733	CTD-3203P2.2	protein_coding
ENSG00000166924.4	0.814602	0.000869001	NYAP1	protein_coding
ENSG00000128298.12	1.26613	0.000869001	BAIAP2L2	protein_coding
ENSG00000119614.2	3.19623	0.000879448	VSX2	protein_coding
ENSG00000244607.1	0.901567	0.000889717	CCDC13	protein_coding
ENSG00000227868.2	2.61841	0.000904172	C1orf234	protein_coding
ENSG00000187492.4	2.56867	0.000916978	CDHR4	protein_coding
ENSG00000107593.15	2.43011	0.000922899	PKD2L1	protein_coding
ENSG00000064199.2	0.802464	0.000930422	SPA17	protein_coding
ENSG00000168961.12	1.01872	0.000942296	LGALS9	protein_coding
ENSG00000006071.7	0.774946	0.000955066	ABCC8	protein_coding
ENSG00000004838.9	0.899749	0.000957157	ZMYND10	protein_coding
ENSG00000197889.5	1.27725	0.000995416	MEIG1	protein_coding
ENSG00000165591.6	0.964644	0.00100341	FAAH2	protein_coding
ENSG00000186150.3	4.71277	0.00103711	UBL4B	protein_coding
ENSG00000243710.3	0.874721	0.00107164	WDR65	protein_coding
ENSG00000268533.1	1.25389	0.001076	AC004076.7	protein_coding
ENSG00000215788.5	0.800072	0.00108157	TNFRSF25	protein_coding
ENSG00000237440.4	2.82812	0.00109556	ZNF737	protein_coding
ENSG00000205209.3	1.14541	0.00111763	SCGB2B2	protein_coding
ENSG00000270106.1	1.12899	0.00115592	TSNAX-DISC1	protein_coding
ENSG00000164430.11	2.0341	0.00117394	MB21D1	protein_coding
ENSG00000168356.7	1.40413	0.00119405	SCN11A	protein_coding
ENSG00000224186.4	0.795652	0.00123681	CTC-349C3.1	protein_coding
ENSG00000109339.14	0.825188	0.00125669	MAPK10	protein_coding
ENSG00000120049.14	0.978443	0.00128522	KCNIP2	protein_coding
ENSG00000205853.6	0.948284	0.00131836	RFPL3S	protein_coding
ENSG00000168060.10	1.96814	0.00136393	NAALADL1	protein_coding
ENSG00000110375.2	2.04594	0.00137187	UPK2	protein_coding
ENSG00000185261.9	1.20255	0.00137729	KIAA0825	protein_coding
ENSG00000101198.10	1.44627	0.00149265	NKAIN4	protein_coding
ENSG00000144214.5	0.98492	0.00152525	LYG1	protein_coding
ENSG00000105479.11	1.23199	0.00164026	CCDC114	protein_coding
ENSG00000258365.1	1.21418	0.00171394	RP11-1105G2.3	protein_coding
ENSG00000105737.5	0.853006	0.00172329	GRIK5	protein_coding
ENSG00000171786.5	1.40343	0.00173638	NHLH1	protein_coding
ENSG00000140932.5	2.12537	0.00182168	CMTM2	protein_coding
ENSG00000142319.14	3.0388	0.00185374	SLC6A3	protein_coding
ENSG00000143552.5	1.7069	0.0019162	NUP210L	protein_coding
ENSG00000164776.5	0.869124	0.00194045	PHKG1	protein_coding
ENSG00000164309.10	0.792993	0.00198356	CMYA5	protein_coding
ENSG00000035664.7	0.776627	0.00198356	DAPK2	protein_coding
ENSG00000114779.15	1.35569	0.00200955	ABHD14B	protein_coding
ENSG00000170835.10	1.0713	0.00211321	CEL	protein_coding
ENSG00000167103.7	0.926874	0.00242855	PIP5KL1	protein_coding
ENSG00000165917.5	1.44883	0.00243635	RAPSN	protein_coding
ENSG00000196900.4	3.18921	0.00245257	C5orf48	protein_coding
ENSG00000179954.10	1.41575	0.00247102	SSC5D	protein_coding
ENSG00000153495.6	1.72169	0.00254523	TEX29	protein_coding
ENSG00000197181.7	1.78876	0.0025713	PIWIL2	protein_coding
ENSG00000259495.1	1.04043	0.0026409	RP11-210M15.2	protein_coding
ENSG00000205085.4	2.01466	0.00265322	FAM71F2	protein_coding
ENSG00000162591.11	0.899333	0.00267546	MEGF6	protein_coding
ENSG00000226979.4	2.11152	0.00267601	LTA	protein_coding
ENSG00000134802.13	4.91471	0.00277766	SLC43A3	protein_coding
ENSG00000105650.17	0.769727	0.00277911	PDE4C	protein_coding
ENSG00000149295.9	1.77619	0.00284183	DRD2	protein_coding
ENSG00000162398.7	3.66912	0.00284489	C1orf177	protein_coding
ENSG00000149781.8	1.17158	0.00289216	FERMT3	protein_coding
ENSG00000137868.14	0.924984	0.00290885	STRA6	protein_coding
ENSG00000242689.1	1.36487	0.00291099	CNTF	protein_coding
ENSG00000181240.9	2.03225	0.00294705	SLC25A41	protein_coding
ENSG00000179111.4	0.826779	0.00297934	HES7	protein_coding
ENSG00000182405.4	0.97797	0.00302994	PGBD4	protein_coding
ENSG00000143199.13	0.950076	0.00308642	ADCY10	protein_coding
ENSG00000205129.4	0.807878	0.00314442	C4orf47	protein_coding
ENSG00000010671.11	1.50754	0.00319891	BTK	protein_coding
ENSG00000137265.10	2.77345	0.00330241	IRF4	protein_coding
ENSG00000172183.10	0.967921	0.0033219	ISG20	protein_coding
ENSG00000268400.1	1.78984	0.00332782	CTD-3214H19.4	protein_coding
ENSG00000269755.1	1.31876	0.00332782	CTD-3105H18.18	protein_coding
ENSG00000040731.6	2.25776	0.00348488	CDH10	protein_coding
ENSG00000203930.6	0.806035	0.00350163	LINC00632	protein_coding
ENSG00000206199.5	0.822377	0.00355082	ANKUB1	protein_coding
ENSG00000117281.11	2.18158	0.00359907	CD160	protein_coding
ENSG00000260456.2	1.50026	0.00369643	C16orf95	protein_coding
ENSG00000148655.10	1.21675	0.00388164	C10orf11	protein_coding
ENSG00000142233.7	1.79121	0.00389023	NTN5	protein_coding
ENSG00000169184.5	0.910997	0.00394114	MN1	protein_coding
ENSG00000156966.6	1.43058	0.00394592	B3GNT7	protein_coding
ENSG00000142552.3	0.809114	0.00394592	RCN3	protein_coding
ENSG00000188897.4	1.06235	0.00400778	CTD-3088G3.8	protein_coding
ENSG00000178187.3	2.58629	0.00418563	ZNF454	protein_coding
ENSG00000080166.11	2.71047	0.00429166	DCT	protein_coding
ENSG00000214694.6	0.893958	0.0043249	ARHGEF33	protein_coding
ENSG00000101470.5	1.95708	0.00435003	TNNC2	protein_coding
ENSG00000111241.2	3.3776	0.00442473	FGF6	protein_coding
ENSG00000120262.8	1.08497	0.00448507	CCDC170	protein_coding
ENSG00000166262.11	0.862473	0.00451013	FAM227B	protein_coding
ENSG00000166268.6	1.80433	0.0045593	MYRFL	protein_coding
ENSG00000215440.7	0.873149	0.0046645	NPEPL1	protein_coding
ENSG00000144671.6	2.1782	0.00473938	SLC22A14	protein_coding
ENSG00000166704.7	0.817603	0.0047642	ZNF606	protein_coding
ENSG00000138161.8	1.2845	0.00476566	CUZD1	protein_coding
ENSG00000204956.4	2.69509	0.00477204	PCDHGA1	protein_coding
ENSG00000198673.6	1.31246	0.00491699	FAM19A2	protein_coding
ENSG00000173988.8	1.26964	0.00492037	LRRC63	protein_coding
ENSG00000257242.2	0.80151	0.00495738	C12orf79	protein_coding
ENSG00000174600.9	2.78012	0.00495738	CMKLR1	protein_coding
ENSG00000184608.4	2.08431	0.00502288	C8orf12	protein_coding
ENSG00000143248.8	0.829135	0.00515949	RGS5	protein_coding
ENSG00000124103.8	1.23701	0.00519239	FAM209A	protein_coding
ENSG00000099957.12	1.80387	0.0052683	P2RX6	protein_coding
ENSG00000135929.4	0.821014	0.00544494	CYP27A1	protein_coding
ENSG00000259803.2	1.01613	0.00551314	SLC22A31	protein_coding
ENSG00000124557.8	2.51976	0.00577932	BTN1A1	protein_coding
ENSG00000166432.10	1.26877	0.00594066	ZMAT1	protein_coding
ENSG00000129437.5	1.4732	0.00595691	KLK14	protein_coding
ENSG00000171595.9	1.90142	0.0060246	DNAI2	protein_coding
ENSG00000181722.11	0.794184	0.00604012	ZBTB20	protein_coding
ENSG00000162065.7	1.27795	0.0060834	TBC1D24	protein_coding
ENSG00000074966.6	1.26535	0.00622405	TXK	protein_coding
ENSG00000188163.6	2.0855	0.00639159	FAM166A	protein_coding
ENSG00000267795.1	2.28067	0.00642916	SMIM22	protein_coding
ENSG00000162641.14	0.811959	0.0064579	AKNAD1	protein_coding
ENSG00000110169.6	1.17187	0.00646179	HPX	protein_coding
ENSG00000215014.3	1.40326	0.00653479	AL645728.1	protein_coding
ENSG00000155761.9	1.02305	0.00653479	SPAG17	protein_coding
ENSG00000008226.15	1.65472	0.00653479	DLEC1	protein_coding
ENSG00000138823.8	1.83359	0.00656282	MTTP	protein_coding
ENSG00000156234.7	1.813	0.00660603	CXCL13	protein_coding
ENSG00000143369.10	1.05944	0.00664571	ECM1	protein_coding
ENSG00000138744.10	0.969246	0.00669097	NAAA	protein_coding
ENSG00000130528.7	1.30725	0.00669381	HRC	protein_coding
ENSG00000101306.6	1.32409	0.00669381	MYLK2	protein_coding
ENSG00000004468.8	2.16625	0.00671579	CD38	protein_coding
ENSG00000070915.5	2.68403	0.00680767	SLC12A3	protein_coding
ENSG00000128322.6	2.58929	0.0070233	IGLL1	protein_coding
ENSG00000170049.5	1.13325	0.00711447	KCNAB3	protein_coding
ENSG00000183423.7	1.49947	0.00727075	LRIT3	protein_coding
ENSG00000258881.2	0.817947	0.00750876	AC007040.11	protein_coding
ENSG00000151948.7	2.56328	0.00752703	GLT1D1	protein_coding
ENSG00000163606.6	2.44152	0.00756626	CD200R1	protein_coding
ENSG00000171931.8	1.04438	0.00768569	FBXW10	protein_coding
ENSG00000050030.9	0.971362	0.00782226	KIAA2022	protein_coding
ENSG00000048545.9	2.69701	0.00787335	GUCA1A	protein_coding
ENSG00000163116.5	1.98151	0.00797418	STPG2	protein_coding
ENSG00000133980.4	4.43673	0.00835891	VRTN	protein_coding
ENSG00000146857.3	2.89055	0.008398	STRA8	protein_coding
ENSG00000229676.2	2.10096	0.00852523	ZNF492	protein_coding
ENSG00000168754.9	1.41551	0.00865342	FAM178B	protein_coding
ENSG00000115523.12	1.44945	0.00870214	GNLY	protein_coding
ENSG00000145020.10	0.945538	0.00876447	AMT	protein_coding
ENSG00000188107.9	4.6346	0.00890884	EYS	protein_coding
ENSG00000099365.5	0.808698	0.0090564	STX1B	protein_coding
ENSG00000127507.13	0.796362	0.00908574	EMR2	protein_coding
ENSG00000196418.8	0.959857	0.00911787	ZNF124	protein_coding
ENSG00000126759.8	1.53098	0.00911787	CFP	protein_coding
ENSG00000104490.13	1.25113	0.00922606	NCALD	protein_coding
ENSG00000162069.10	0.811547	0.00929482	CCDC64B	protein_coding
ENSG00000100156.6	1.19194	0.00947913	SLC16A8	protein_coding
ENSG00000167653.4	1.10615	0.00955719	PSCA	protein_coding
ENSG00000205236.6	0.779297	0.00962351	RP11-514P8.6	protein_coding
ENSG00000130948.5	2.19052	0.00971156	HSD17B3	protein_coding
ENSG00000095261.9	3.358	0.00974776	PSMD5	protein_coding
ENSG00000160401.10	1.74311	0.00975874	C9orf117	protein_coding
ENSG00000129749.3	1.25208	0.00991908	CHRNA10	protein_coding
ENSG00000175170.10	1.04993	0.00992555	FAM182B	protein_coding
ENSG00000130958.7	1.18101	0.00996297	SLC35D2	protein_coding
ENSG00000160255.12	0.927672	0.00997784	ITGB2	protein_coding
ENSG00000178965.9	3.89642	0.0100303	C1orf173	protein_coding
ENSG00000142609.13	1.10292	0.0100325	C1orf222	protein_coding
ENSG00000136286.10	2.16308	0.0101748	MYO1G	protein_coding
ENSG00000160588.5	0.831765	0.0103606	MPZL3	protein_coding
ENSG00000196361.5	0.92169	0.0104052	ELAVL3	protein_coding
ENSG00000155749.8	1.00581	0.0105437	ALS2CR12	protein_coding
ENSG00000242220.2	1.27102	0.010571	TCP10L	protein_coding
ENSG00000145850.4	4.31236	0.0106477	TIMD4	protein_coding
ENSG00000100336.13	2.48571	0.0106807	APOL4	protein_coding
ENSG00000113924.7	2.68603	0.0108127	HGD	protein_coding
ENSG00000120088.10	1.22744	0.0108945	CRHR1	protein_coding
ENSG00000129991.8	1.84952	0.010898	TNNI3	protein_coding
ENSG00000161381.9	0.911263	0.0110323	PLXDC1	protein_coding
ENSG00000178125.10	1.16883	0.0110343	PPP1R42	protein_coding
ENSG00000268133.1	4.38498	0.011117	AC003002.4	protein_coding
ENSG00000203772.6	2.32801	0.0111557	SPRN	protein_coding
ENSG00000060709.9	1.52367	0.0113278	RIMBP2	protein_coding
ENSG00000133962.3	1.64971	0.0114298	CATSPERB	protein_coding
ENSG00000165972.8	1.55495	0.0115755	CCDC38	protein_coding
ENSG00000173213.7	1.15879	0.0115755	RP11-683L23.1	protein_coding
ENSG00000189099.7	2.62473	0.0116137	PRSS48	protein_coding
ENSG00000174226.4	1.72756	0.011656	SNX31	protein_coding
ENSG00000213967.6	1.33192	0.0117576	ZNF726	protein_coding
ENSG00000127415.8	0.822243	0.0118936	IDUA	protein_coding
ENSG00000140481.9	1.68942	0.0119834	CCDC33	protein_coding
ENSG00000127241.12	2.0477	0.0121782	MASP1	protein_coding
ENSG00000144785.4	1.01745	0.0125121	RP11-977G19.10	protein_coding
ENSG00000198482.6	0.994286	0.0126066	ZNF808	protein_coding
ENSG00000224420.3	1.2175	0.01268	ADM5	protein_coding
ENSG00000156427.7	0.868757	0.0128682	FGF18	protein_coding
ENSG00000174482.6	0.861412	0.0132458	LINGO2	protein_coding
ENSG00000130822.11	0.905506	0.0132879	PNCK	protein_coding
ENSG00000072182.8	0.890707	0.0137705	ASIC4	protein_coding
ENSG00000197153.3	1.17028	0.0138172	HIST1H3J	protein_coding
ENSG00000174428.12	1.07103	0.0139776	GTF2IRD2B	protein_coding
ENSG00000183850.9	1.44672	0.0140218	ZNF730	protein_coding
ENSG00000111319.8	1.3418	0.0142595	SCNN1A	protein_coding
ENSG00000221986.2	2.67553	0.0144555	MYBPHL	protein_coding
ENSG00000005108.11	1.87212	0.0145388	THSD7A	protein_coding
ENSG00000196358.6	0.91809	0.0146168	NTNG2	protein_coding
ENSG00000183134.4	1.60415	0.0147071	PTGDR2	protein_coding
ENSG00000150076.18	1.06743	0.0148534	C10orf68	protein_coding
ENSG00000130518.12	0.994168	0.0150124	KIAA1683	protein_coding
ENSG00000257545.1	2.21869	0.0150128	RP11-144F15.1	protein_coding
ENSG00000178814.11	3.23272	0.0150257	OPLAH	protein_coding
ENSG00000156222.7	3.77075	0.015193	SLC28A1	protein_coding
ENSG00000107282.5	0.960878	0.0155324	APBA1	protein_coding
ENSG00000157219.3	2.70838	0.0156616	HTR5A	protein_coding
ENSG00000238269.4	3.31312	0.0158488	PAGE2B	protein_coding
ENSG00000120664.6	1.3263	0.0159182	SPG20OS	protein_coding
ENSG00000171094.11	3.3115	0.0159451	ALK	protein_coding
ENSG00000197162.8	4.37088	0.016191	ZNF785	protein_coding
ENSG00000152292.12	1.55357	0.016313	SH2D6	protein_coding
ENSG00000100288.15	1.01838	0.0163385	CHKB	protein_coding
ENSG00000268744.1	1.58297	0.0165005	CTD-3105H18.14	protein_coding
ENSG00000214814.2	2.16094	0.0166365	FER1L6	protein_coding
ENSG00000180353.6	1.79926	0.0171487	HCLS1	protein_coding
ENSG00000230185.4	0.90776	0.0171915	C9orf147	protein_coding
ENSG00000163633.6	0.896676	0.017222	C4orf36	protein_coding
ENSG00000137960.5	0.829514	0.0174351	GIPC2	protein_coding
ENSG00000159915.8	0.951364	0.0175461	ZNF233	protein_coding
ENSG00000169282.13	3.65561	0.0176502	KCNAB1	protein_coding
ENSG00000066230.6	1.0442	0.018184	SLC9A3	protein_coding
ENSG00000177694.10	1.67646	0.0182046	NAALADL2	protein_coding
ENSG00000203972.5	1.50968	0.0182861	GLYATL3	protein_coding
ENSG00000131127.9	1.34805	0.0183052	ZNF141	protein_coding
ENSG00000183346.6	1.72069	0.0183695	C10orf107	protein_coding
ENSG00000204839.4	0.765801	0.0183823	MROH6	protein_coding
ENSG00000178882.9	0.898384	0.0184012	FAM101A	protein_coding
ENSG00000196408.7	1.43847	0.0185174	NOXO1	protein_coding
ENSG00000106003.8	1.76833	0.0185867	LFNG	protein_coding
ENSG00000186960.6	0.966068	0.0186668	C14orf23	protein_coding
ENSG00000248905.4	1.32467	0.0186871	FMN1	protein_coding
ENSG00000180113.11	1.08415	0.0187949	TDRD6	protein_coding
ENSG00000105143.8	1.18443	0.018891	SLC1A6	protein_coding
ENSG00000113389.11	0.865221	0.0191277	NPR3	protein_coding
ENSG00000152822.9	1.60668	0.0192367	GRM1	protein_coding
ENSG00000061656.5	0.770139	0.0192901	SPAG4	protein_coding
ENSG00000177103.9	1.55835	0.0194856	DSCAML1	protein_coding
ENSG00000163958.9	2.46217	0.0195737	ZDHHC19	protein_coding
ENSG00000267110.1	1.77087	0.0195737	CTD-2587H24.4	protein_coding
ENSG00000225119.3	1.03768	0.0197821	LINC00999	protein_coding
ENSG00000268975.1	3.29699	0.0198459	MIA-RAB4B	protein_coding
ENSG00000138028.10	2.01437	0.0200214	CGREF1	protein_coding
ENSG00000176635.13	4.11358	0.0203658	HORMAD2	protein_coding
ENSG00000115363.9	1.0533	0.0205184	EVA1A	protein_coding
ENSG00000147174.7	0.950809	0.0207715	ACRC	protein_coding
ENSG00000162004.12	0.96181	0.0208052	CCDC78	protein_coding
ENSG00000140839.7	1.58424	0.0209559	CLEC18B	protein_coding
ENSG00000177943.9	0.8181	0.0211022	MAMDC4	protein_coding
ENSG00000111729.8	1.02798	0.021291	CLEC4A	protein_coding
ENSG00000166558.6	2.49422	0.0215537	SLC38A8	protein_coding
ENSG00000149926.9	0.775613	0.0222647	FAM57B	protein_coding
ENSG00000132958.13	1.22404	0.0224688	TPTE2	protein_coding
ENSG00000155428.8	1.28614	0.0226018	TRIM74	protein_coding
ENSG00000197604.4	1.95078	0.0226018	AC022532.1	protein_coding
ENSG00000186732.9	1.00442	0.0226018	MPPED1	protein_coding
ENSG00000188033.5	0.7508	0.0226369	ZNF490	protein_coding
ENSG00000105649.5	0.773051	0.0227156	RAB3A	protein_coding
ENSG00000100024.10	2.02346	0.0227403	UPB1	protein_coding
ENSG00000169403.7	1.33714	0.0230254	PTAFR	protein_coding
ENSG00000116147.12	3.56452	0.0234146	TNR	protein_coding
ENSG00000125409.8	1.52655	0.0236898	TEKT3	protein_coding
ENSG00000268465.1	1.64338	0.0238816	CTC-273B12.7	protein_coding
ENSG00000006016.6	0.794636	0.0242067	CRLF1	protein_coding
ENSG00000132274.11	4.5512	0.0242091	TRIM22	protein_coding
ENSG00000157322.12	4.07027	0.0242729	CLEC18A	protein_coding
ENSG00000151062.10	2.56732	0.0247235	CACNA2D4	protein_coding
ENSG00000205639.5	1.45455	0.0248708	MFSD2B	protein_coding
ENSG00000127366.4	1.18549	0.0250207	TAS2R5	protein_coding
ENSG00000186654.16	1.49196	0.025206	PRR5	protein_coding
ENSG00000163354.10	0.899539	0.0255831	DCST2	protein_coding
ENSG00000019582.10	1.92564	0.0255831	CD74	protein_coding
ENSG00000173567.10	1.0727	0.025863	GPR113	protein_coding
ENSG00000125780.11	2.61084	0.0263142	TGM3	protein_coding
ENSG00000144488.10	0.788406	0.0266947	ESPNL	protein_coding
ENSG00000027644.4	1.45654	0.0267393	INSRR	protein_coding
ENSG00000260916.1	1.7425	0.0271335	CCPG1	protein_coding
ENSG00000101605.8	1.05373	0.0272114	MYOM1	protein_coding
ENSG00000179761.7	0.77516	0.0274497	PIPOX	protein_coding
ENSG00000100346.13	1.21284	0.0274808	CACNA1I	protein_coding
ENSG00000198892.6	0.88249	0.0275559	SHISA4	protein_coding
ENSG00000042832.7	1.96261	0.0276272	TG	protein_coding
ENSG00000131771.9	2.88864	0.0276891	PPP1R1B	protein_coding
ENSG00000185130.4	2.95481	0.027909	HIST1H2BL	protein_coding
ENSG00000159289.6	1.44375	0.027909	GOLGA6A	protein_coding
ENSG00000144152.8	0.752556	0.0281647	FBLN7	protein_coding
ENSG00000121075.5	1.0345	0.0281793	TBX4	protein_coding
ENSG00000267552.2	2.9125	0.0283084	CTD-2528L19.4	protein_coding
ENSG00000171408.9	1.14069	0.0283288	PDE7B	protein_coding
ENSG00000197580.7	0.79182	0.0283288	BCO2	protein_coding
ENSG00000144847.8	1.09297	0.0283659	IGSF11	protein_coding
ENSG00000197540.3	2.18992	0.0283659	GZMM	protein_coding
ENSG00000198910.8	0.76842	0.0287426	L1CAM	protein_coding
ENSG00000164175.10	1.53698	0.0287648	SLC45A2	protein_coding
ENSG00000114124.2	1.31463	0.0290143	GRK7	protein_coding
ENSG00000010030.9	1.4035	0.0290304	ETV7	protein_coding
ENSG00000134668.8	1.13457	0.0296364	SPOCD1	protein_coding
ENSG00000258847.1	2.23274	0.0300758	CTD-2014B16.3	protein_coding
ENSG00000232653.4	0.872818	0.0304898	GOLGA8N	protein_coding
ENSG00000176884.10	2.34477	0.0307409	GRIN1	protein_coding
ENSG00000196826.7	1.49059	0.0307755	ZNF709	protein_coding
ENSG00000116032.5	0.847578	0.0308473	GRIN3B	protein_coding
ENSG00000215274.5	1.95053	0.0312719	GAGE10	protein_coding
ENSG00000235568.2	1.9851	0.0317476	NFAM1	protein_coding
ENSG00000172456.12	0.787407	0.031943	FGGY	protein_coding
ENSG00000181885.14	1.1926	0.0319653	CLDN7	protein_coding
ENSG00000253426.1	1.06049	0.0319939	RP11-10A14.4	protein_coding
ENSG00000179397.13	0.797442	0.0320267	C1orf101	protein_coding
ENSG00000167945.1	0.78274	0.0321063	PRR25	protein_coding
ENSG00000135248.11	3.33872	0.0322129	FAM71F1	protein_coding
ENSG00000159588.10	0.915642	0.0322476	CCDC17	protein_coding
ENSG00000186026.6	0.986511	0.0323543	ZNF284	protein_coding
ENSG00000149527.13	3.04059	0.0324817	PLCH2	protein_coding
ENSG00000136167.9	0.88761	0.0324817	LCP1	protein_coding
ENSG00000156509.9	2.38286	0.032645	FBXO43	protein_coding
ENSG00000185774.10	1.96676	0.0328085	KCNIP4	protein_coding
ENSG00000166947.7	1.44701	0.0329469	EPB42	protein_coding
ENSG00000110876.8	0.799717	0.0330308	SELPLG	protein_coding
ENSG00000222009.4	0.976228	0.0332554	BTBD19	protein_coding
ENSG00000213714.1	2.62088	0.0335702	FAM209B	protein_coding
ENSG00000137101.8	0.76826	0.0336926	CD72	protein_coding
ENSG00000187045.12	1.86752	0.0348397	TMPRSS6	protein_coding
ENSG00000178297.8	0.781414	0.0348731	TMPRSS9	protein_coding
ENSG00000108242.8	1.50539	0.0350472	CYP2C18	protein_coding
ENSG00000129194.3	1.36069	0.0351468	SOX15	protein_coding
ENSG00000160282.9	1.06945	0.0355046	FTCD	protein_coding
ENSG00000179846.7	1.68557	0.0355663	NKPD1	protein_coding
ENSG00000253598.1	1.74431	0.0356323	SLC10A5	protein_coding
ENSG00000134594.4	2.3016	0.0359616	RAB33A	protein_coding
ENSG00000144130.7	2.9039	0.0369151	NT5DC4	protein_coding
ENSG00000039987.2	1.24923	0.0369666	BEST2	protein_coding
ENSG00000164197.7	0.804859	0.0371714	RNF180	protein_coding
ENSG00000105261.5	1.26725	0.0372017	OVOL3	protein_coding
ENSG00000015592.12	1.07622	0.0372809	STMN4	protein_coding
ENSG00000147813.11	0.855851	0.0375307	NAPRT1	protein_coding
ENSG00000109743.6	1.77059	0.0376492	BST1	protein_coding
ENSG00000074276.6	1.07259	0.037715	CDHR2	protein_coding
ENSG00000181392.10	2.12712	0.0379651	SYNE4	protein_coding
ENSG00000162753.10	2.50633	0.0385182	SLC9C2	protein_coding
ENSG00000015285.6	0.857416	0.0392627	WAS	protein_coding
ENSG00000184999.7	3.56328	0.0393404	SLC22A10	protein_coding
ENSG00000254995.4	0.755774	0.0402424	STX16-NPEPL1	protein_coding
ENSG00000169436.12	1.57732	0.0406191	COL22A1	protein_coding
ENSG00000231672.2	0.98025	0.0406873	DIRC3	protein_coding
ENSG00000213186.3	2.03889	0.0410441	TRIM59	protein_coding
ENSG00000108576.5	1.03628	0.0414992	SLC6A4	protein_coding
ENSG00000167608.7	1.11947	0.0428905	TMC4	protein_coding
ENSG00000263809.1	3.65097	0.0429905	RP11-849F2.7	protein_coding
ENSG00000124664.6	1.60992	0.0434605	SPDEF	protein_coding
ENSG00000189409.8	2.60821	0.0437396	MMP23B	protein_coding
ENSG00000184040.7	2.5788	0.0440397	TMEM236	protein_coding
ENSG00000215504.2	3.00697	0.0441655	AP000974.1	protein_coding
ENSG00000256453.1	1.41915	0.044396	DND1	protein_coding
ENSG00000161544.5	1.62632	0.044396	CYGB	protein_coding
ENSG00000170122.4	0.91883	0.0452051	FOXD4	protein_coding
ENSG00000172339.9	0.768817	0.0452812	ALG14	protein_coding
ENSG00000134242.11	1.53872	0.045316	PTPN22	protein_coding
ENSG00000157680.11	1.7853	0.0456554	DGKI	protein_coding
ENSG00000178852.11	1.165	0.0462999	EFCAB13	protein_coding
ENSG00000150275.13	0.964457	0.0472316	PCDH15	protein_coding
ENSG00000182685.3	1.0291	0.0472842	BRICD5	protein_coding
ENSG00000204978.2	1.78023	0.0472989	C19orf69	protein_coding
ENSG00000177096.4	1.58954	0.0473014	FAM109B	protein_coding
ENSG00000143107.4	1.34107	0.0473158	FNDC7	protein_coding
ENSG00000244752.2	1.30778	0.047319	CRYBB2	protein_coding
ENSG00000152977.5	2.4176	0.0475227	ZIC1	protein_coding
ENSG00000196878.8	1.31378	0.0475631	LAMB3	protein_coding
ENSG00000168421.8	2.1437	0.0483099	RHOH	protein_coding
ENSG00000170236.10	2.39056	0.0485486	USP50	protein_coding
ENSG00000101194.13	2.4915	0.0489451	SLC17A9	protein_coding
ENSG00000100276.9	0.939447	0.049284	RASL10A	protein_coding
ENSG00000162998.4	1.48778	0.049372	FRZB	protein_coding
ENSG00000108950.7	1.25427	0.0494649	FAM20A	protein_coding
ENSG00000154258.12	3.02227	0.0494899	ABCA9	protein_coding
ENSG00000268863.1	2.84475	0.0496855	AC135048.1	protein_coding
ENSG00000256673.1	1.61491	2.8e-19	RP11-599J14.2	pseudogene
ENSG00000246203.2	2.73362	1.09e-16	RP11-29H23.5	pseudogene
ENSG00000259205.2	2.00442	5.29e-14	PRKXP1	pseudogene
ENSG00000242337.1	2.07326	1.4e-13	TFP1	pseudogene
ENSG00000203799.6	1.20354	2.12e-13	CCDC162P	pseudogene
ENSG00000246596.2	0.848373	1.34e-08	RP11-1277A3.2	pseudogene
ENSG00000214279.8	1.5008	4.85e-08	RP11-108K14.4	pseudogene
ENSG00000088340.11	1.37496	7.32e-08	FER1L4	pseudogene
ENSG00000213976.3	1.85038	1.12e-07	CTD-2561J22.2	pseudogene
ENSG00000260784.1	2.48463	5.12e-07	AC026150.6	pseudogene
ENSG00000198155.5	1.51154	5.99e-07	ZNF876P	pseudogene
ENSG00000260105.2	2.18119	6.1e-07	AOC4P	pseudogene
ENSG00000256667.2	1.30618	2.68e-06	KLRAP1	pseudogene
ENSG00000168852.8	0.849168	2.81e-06	TPTE2P5	pseudogene
ENSG00000261375.1	1.66796	3.48e-06	RP11-632K20.6	pseudogene
ENSG00000228252.4	1.73052	4.44e-06	COL6A4P2	pseudogene
ENSG00000183016.9	1.98521	7.41e-06	IQCA1P1	pseudogene
ENSG00000215481.4	1.66732	1.76e-05	BCRP3	pseudogene
ENSG00000215452.3	2.28222	1.91e-05	ZNF663P	pseudogene
ENSG00000229089.2	1.16889	5.73e-05	ANKRD20A8P	pseudogene
ENSG00000236796.1	2.35038	5.81e-05	RP11-462B18.3	pseudogene
ENSG00000255085.4	2.38246	0.000116683	AF186192.5	pseudogene
ENSG00000230666.1	3.09905	0.000118211	CEACAM22P	pseudogene
ENSG00000241170.2	1.65222	0.00014734	RP11-147I3.1	pseudogene
ENSG00000259315.1	1.45759	0.00019704	RP11-752G15.9	pseudogene
ENSG00000189423.7	1.17514	0.000230672	USP32P3	pseudogene
ENSG00000256589.1	1.0895	0.000237897	ENPP7P5	pseudogene
ENSG00000258932.1	1.95809	0.000491479	CTD-3006G17.2	pseudogene
ENSG00000179766.13	2.42021	0.000849472	ATP8B5P	pseudogene
ENSG00000233435.1	2.56116	0.00111261	AGGF1P2	pseudogene
ENSG00000244119.1	1.13034	0.00114586	PDCL3P4	pseudogene
ENSG00000154898.11	1.15102	0.00158542	CCDC144CP	pseudogene
ENSG00000233680.4	2.90314	0.00187008	HNRNPA1P27	pseudogene
ENSG00000197847.8	1.35354	0.00214664	SLC22A20	pseudogene
ENSG00000227986.1	1.72918	0.00227613	TRIM60P18	pseudogene
ENSG00000225093.1	3.47357	0.00256513	RPL3P7	pseudogene
ENSG00000232022.2	1.65542	0.00291765	RP5-1109J22.1	pseudogene
ENSG00000224287.2	0.900795	0.00388323	MSL3P1	pseudogene
ENSG00000224769.1	2.50731	0.00438381	AC069213.1	pseudogene
ENSG00000234770.1	2.81126	0.00466163	GULOP	pseudogene
ENSG00000234020.1	1.99719	0.00477204	CHIAP3	pseudogene
ENSG00000214273.4	2.51726	0.00667171	AGGF1P1	pseudogene
ENSG00000219163.2	2.59464	0.00672539	HMGB1P20	pseudogene
ENSG00000224185.1	2.37743	0.00686551	SNX18P9	pseudogene
ENSG00000269069.1	1.37049	0.00711447	CTC-471F3.5	pseudogene
ENSG00000234498.2	1.39232	0.00738693	RPL13AP20	pseudogene
ENSG00000170629.10	0.767226	0.00753528	DPY19L2P2	pseudogene
ENSG00000198384.7	1.88201	0.00827353	TPTE2P3	pseudogene
ENSG00000226942.2	1.13165	0.00894721	IL9RP3	pseudogene
ENSG00000215142.4	1.2294	0.00899238	RP11-292B8.1	pseudogene
ENSG00000122432.12	1.83357	0.00934497	SPATA1	pseudogene
ENSG00000218227.3	2.8867	0.00934999	RP11-889L3.1	pseudogene
ENSG00000235990.2	1.46838	0.00953196	RP11-323D18.5	pseudogene
ENSG00000241634.1	1.55343	0.0103861	RP11-381E24.1	pseudogene
ENSG00000265480.1	1.56971	0.0111557	KRT18P55	pseudogene
ENSG00000261649.1	2.17639	0.0126303	GOLGA6L7P	pseudogene
ENSG00000163016.5	1.86625	0.014051	ALMS1P	pseudogene
ENSG00000233690.1	2.30594	0.0172472	EBAG9P1	pseudogene
ENSG00000267422.1	0.925772	0.0175903	CTD-2554C21.1	pseudogene
ENSG00000254387.1	3.24679	0.0191168	RP3-388N13.2	pseudogene
ENSG00000234500.1	1.46787	0.0194992	GS1-124K5.10	pseudogene
ENSG00000262488.1	2.75545	0.0194992	RP11-876N24.1	pseudogene
ENSG00000232528.3	1.62906	0.0201677	RP4-673D20.3	pseudogene
ENSG00000215105.3	1.33083	0.0211022	TTC3P1	pseudogene
ENSG00000229222.1	1.83037	0.0240487	KRT18P4	pseudogene
ENSG00000259609.1	0.969439	0.0257412	RP11-342A23.1	pseudogene
ENSG00000226668.1	1.44962	0.0268483	RP11-526D8.7	pseudogene
ENSG00000257800.1	0.939149	0.0271587	FNBP1P1	pseudogene
ENSG00000249400.1	3.14014	0.029702	HMGB3P17	pseudogene
ENSG00000250796.1	2.13229	0.0301873	RP11-723O4.3	pseudogene
ENSG00000243024.2	1.55912	0.0306012	RPS11P6	pseudogene
ENSG00000213434.2	2.14807	0.0309673	VTI1BP2	pseudogene
ENSG00000259425.1	0.779441	0.0319618	RP11-566K19.5	pseudogene
ENSG00000255815.2	2.3519	0.0338138	KRT8P11	pseudogene
ENSG00000219891.2	0.823073	0.0351453	ZSCAN12P1	pseudogene
ENSG00000260144.1	0.93895	0.0359821	RP11-361M10.3	pseudogene
ENSG00000262492.1	2.78932	0.036822	RP11-1099M24.8	pseudogene
ENSG00000181524.6	2.23431	0.03771	RPL24P4	pseudogene
ENSG00000265798.2	1.71958	0.038183	RP11-271K11.5	pseudogene
ENSG00000239650.3	1.57288	0.0398808	GUSBP4	pseudogene
ENSG00000204778.4	1.35558	0.0406916	RP11-15J10.1	pseudogene
ENSG00000230189.2	0.822127	0.0412474	GS1-124K5.2	pseudogene
ENSG00000239617.1	3.33385	0.0429402	RP11-302B13.1	pseudogene
ENSG00000214897.3	2.21355	0.0443005	U82695.5	pseudogene
ENSG00000120555.9	1.78149	0.0445169	SEPT7P9	pseudogene
ENSG00000271550.1	1.21297	0.0446126	RP11-561N12.7	pseudogene
ENSG00000268225.1	1.70171	0.0490366	CTD-2331H12.5	pseudogene
ENSG00000269904.2	1.30167	0.0492432	MAP2K4P1	pseudogene
ENSG00000230212.2	1.70252	0.0183052	AP000688.14	sense_intronic
ENSG00000242808.3	1.18644	0.011816	SOX2-OT	sense_overlapping
ENSG00000261015.1	1.96402	0.0159451	RP1-90J20.11	sense_overlapping
ENSG00000260997.1	4.13466	0.023347	RP4-647J21.1	sense_overlapping

## Sheet: CBX1_W42A
Data S4. RNAs enriched by CBX1_W42A reader module.
"Gene ID", "Gene name" and "Gene type" are annotated according to the GENCODE database.
"Log2 Fold Change" indicates the log2 transformed RNA abundance enriched by CBX1_W42A reader module compared to empty vector control.
"Adjusted p value" is the Benjamini-Hochberg procedure corrected p value calculated by Wald Chi-Squared Test.
Gene ID	Log2 Fold Change	Adjusted p value	Gene name	Gene type
ENSG00000243389.1	1.59485	0.04507	AC012442.5	3prime_overlapping_ncrna
ENSG00000269821.1	1.06943	5.52e-10	KCNQ1OT1	antisense
ENSG00000227598.1	1.00593	5.56e-09	RP1-167A14.2	antisense
ENSG00000206573.4	0.836802	1.33e-08	SETD5-AS1	antisense
ENSG00000232656.3	1.77307	3.64e-07	IDI2-AS1	antisense
ENSG00000273247.1	1.23617	9.98e-07	RP11-83A24.2	antisense
ENSG00000228436.2	1.0276	2.34e-06	RP5-864K19.4	antisense
ENSG00000226864.1	1.13843	3.18e-05	RP11-500G22.2	antisense
ENSG00000259172.1	1.10471	6.85e-05	RP11-299G20.2	antisense
ENSG00000229852.2	0.770513	0.000353241	RP11-398K22.12	antisense
ENSG00000245275.3	0.955784	0.000420492	SAP30L-AS1	antisense
ENSG00000234915.1	2.24503	0.000749591	RP11-384C4.7	antisense
ENSG00000259146.2	1.80784	0.00211909	RP1-261D10.2	antisense
ENSG00000242349.1	1.21655	0.00218641	NPPA-AS1	antisense
ENSG00000250101.1	1.8252	0.00229378	RP11-1252I4.2	antisense
ENSG00000263766.1	0.88759	0.00249208	RP11-580I16.2	antisense
ENSG00000233818.1	1.50083	0.00277049	AP000695.4	antisense
ENSG00000157306.10	0.847494	0.00290133	RP11-66N24.4	antisense
ENSG00000248774.1	0.804023	0.00479405	RP11-798M19.3	antisense
ENSG00000229127.1	0.870842	0.00504871	AC007038.7	antisense
ENSG00000235381.1	1.16141	0.00593602	RP11-477D19.2	antisense
ENSG00000261251.1	1.1533	0.00676788	RP3-388M5.9	antisense
ENSG00000253477.1	0.804568	0.00705222	RP11-1C8.4	antisense
ENSG00000270681.1	0.765383	0.00713623	RP11-372K14.2	antisense
ENSG00000228506.1	0.771087	0.00740318	RP11-98I9.4	antisense
ENSG00000259349.1	1.03912	0.00826943	RP11-15E18.1	antisense
ENSG00000224613.2	2.08184	0.00919886	RP11-153F1.1	antisense
ENSG00000259986.1	1.20444	0.00946329	RP11-382A20.4	antisense
ENSG00000226803.3	1.52535	0.00961392	RP11-203B9.4	antisense
ENSG00000236869.1	0.81978	0.00966832	RP11-944L7.4	antisense
ENSG00000215039.2	0.79091	0.00994059	CD27-AS1	antisense
ENSG00000238287.1	0.992994	0.0103487	RP11-656D10.3	antisense
ENSG00000236137.1	1.42604	0.0115467	RP11-27K13.3	antisense
ENSG00000267546.2	1.21576	0.012172	RP11-666A8.8	antisense
ENSG00000251141.1	1.04845	0.0123622	RP11-53O19.1	antisense
ENSG00000203808.6	1.28573	0.0130615	BVES-AS1	antisense
ENSG00000257913.1	3.21379	0.0132713	RP11-386G11.5	antisense
ENSG00000272677.1	1.36931	0.0140181	RP11-127B20.3	antisense
ENSG00000224616.1	0.86157	0.0149491	RP11-305E17.6	antisense
ENSG00000227165.3	0.897736	0.0166164	WDR11-AS1	antisense
ENSG00000225146.1	1.41938	0.0173195	AC073957.15	antisense
ENSG00000267871.1	1.22949	0.0180669	CTC-444N24.6	antisense
ENSG00000226471.2	0.942333	0.0180669	CTA-292E10.6	antisense
ENSG00000254604.1	1.49206	0.0181573	AP000487.6	antisense
ENSG00000250220.1	0.752299	0.0189064	RP11-692D12.1	antisense
ENSG00000247199.3	1.48064	0.0194909	RP11-373N22.3	antisense
ENSG00000237640.1	1.33353	0.0205942	RP4-604G5.1	antisense
ENSG00000233871.1	1.45647	0.0208121	DLG5-AS1	antisense
ENSG00000261641.2	2.0838	0.023163	LA16c-390E6.5	antisense
ENSG00000240963.1	0.93661	0.0255724	RP11-518L10.5	antisense
ENSG00000258099.1	2.04951	0.0258026	RP11-686G8.2	antisense
ENSG00000264098.1	1.04756	0.0258105	CTD-2350C19.1	antisense
ENSG00000248309.1	0.893825	0.0267233	MEF2C-AS1	antisense
ENSG00000250938.1	0.860741	0.0289825	RP11-679C8.2	antisense
ENSG00000267747.1	2.07468	0.0294749	RP11-392O1.4	antisense
ENSG00000254907.1	1.54048	0.0296021	RP11-484D2.2	antisense
ENSG00000215196.4	1.44489	0.0297504	AC091878.1	antisense
ENSG00000250195.1	0.794084	0.0306012	RP11-371F15.3	antisense
ENSG00000266053.2	1.11406	0.0307076	RP11-143J12.2	antisense
ENSG00000259877.1	0.804309	0.031381	RP11-46C24.7	antisense
ENSG00000254459.1	1.11694	0.0318107	RP11-91P24.7	antisense
ENSG00000261235.1	1.20229	0.0334767	RP11-510J16.5	antisense
ENSG00000258938.1	2.24492	0.0338241	RP11-317N8.5	antisense
ENSG00000179141.5	1.6406	0.0345329	MTUS2-AS1	antisense
ENSG00000228135.1	1.62075	0.0354041	AC073128.10	antisense
ENSG00000255234.1	1.45416	0.0390056	RP11-727A23.10	antisense
ENSG00000259314.1	1.35109	0.0414021	CTD-3065B20.3	antisense
ENSG00000251279.1	0.785073	0.041678	CTC-436P18.1	antisense
ENSG00000259805.1	0.775142	0.0421282	RP11-382A20.5	antisense
ENSG00000260121.1	1.31465	0.0422886	RP5-1142A6.9	antisense
ENSG00000250616.2	1.05792	0.0432385	RP11-455F5.3	antisense
ENSG00000227617.4	1.32619	0.043769	CERS6-AS1	antisense
ENSG00000245322.2	0.800059	0.0437831	RP11-15B17.1	antisense
ENSG00000235927.2	0.85976	0.045706	NEXN-AS1	antisense
ENSG00000237805.1	1.15536	0.0481987	AC015849.2	antisense
ENSG00000228389.1	1.35296	0.0484344	AC068039.4	antisense
ENSG00000223573.2	1.10678	0.000172457	TINCR	lincRNA
ENSG00000230590.3	0.804227	0.000432764	FTX	lincRNA
ENSG00000240770.1	1.80649	0.000941839	C21orf91-OT1	lincRNA
ENSG00000227388.2	1.51429	0.000963699	RP11-112J3.16	lincRNA
ENSG00000233060.1	2.19445	0.00108662	AC016700.2	lincRNA
ENSG00000227082.1	1.04736	0.001114	AL592494.5	lincRNA
ENSG00000265728.1	2.39086	0.00121647	RP11-883A18.3	lincRNA
ENSG00000248174.1	1.39149	0.00168062	RP11-148L24.1	lincRNA
ENSG00000235244.3	0.82404	0.00180665	RP11-761E20.1	lincRNA
ENSG00000261341.1	1.35517	0.00239767	CTD-2568A17.1	lincRNA
ENSG00000267405.1	1.36141	0.0029637	CTC-296K1.4	lincRNA
ENSG00000224843.2	1.48844	0.00373042	LINC00240	lincRNA
ENSG00000260657.1	2.4102	0.00579923	RP11-315D16.4	lincRNA
ENSG00000264968.1	1.4231	0.00602516	RP11-387H17.4	lincRNA
ENSG00000234773.2	1.92429	0.00620564	CTD-2666L21.1	lincRNA
ENSG00000248596.2	0.852683	0.00644084	RP11-844P9.2	lincRNA
ENSG00000236066.1	0.9221	0.00652139	RP11-389O22.1	lincRNA
ENSG00000225793.2	1.29735	0.0073245	RP1-234P15.4	lincRNA
ENSG00000230131.1	0.913839	0.00826943	RP11-282I1.1	lincRNA
ENSG00000230417.6	1.19982	0.0106946	LINC00856	lincRNA
ENSG00000263033.1	1.74392	0.0130091	RP11-396B14.2	lincRNA
ENSG00000272630.1	2.40231	0.0131998	RP11-344N10.5	lincRNA
ENSG00000224023.6	1.27857	0.013815	RP11-383C5.4	lincRNA
ENSG00000224635.1	1.21967	0.0174924	RP4-564F22.5	lincRNA
ENSG00000257759.2	1.10402	0.0199809	RP11-486O13.4	lincRNA
ENSG00000245526.4	1.5863	0.0203989	LINC00461	lincRNA
ENSG00000251072.2	1.03246	0.0205641	RP11-434D11.4	lincRNA
ENSG00000266313.1	2.42097	0.0237018	RP11-173M1.4	lincRNA
ENSG00000245149.3	0.976532	0.0237481	RNF139-AS1	lincRNA
ENSG00000258048.1	1.83651	0.0242369	RP11-530C5.1	lincRNA
ENSG00000263731.1	0.945862	0.0258105	RP11-498C9.15	lincRNA
ENSG00000249550.2	0.946486	0.0270916	RP11-438N16.1	lincRNA
ENSG00000248150.1	1.44611	0.0283254	RP1-167G20.1	lincRNA
ENSG00000256150.1	1.05436	0.0286376	RP11-885B4.1	lincRNA
ENSG00000234763.1	2.28227	0.0296021	RP11-203H2.2	lincRNA
ENSG00000256249.1	1.41751	0.0347026	RP11-324E6.6	lincRNA
ENSG00000272275.1	0.83314	0.0404347	RP11-791G15.2	lincRNA
ENSG00000256248.1	0.935959	0.0413943	RP11-123O10.4	lincRNA
ENSG00000260423.1	1.32817	0.041678	RP13-735L24.1	lincRNA
ENSG00000231966.1	1.56653	0.0422431	RP11-12M5.4	lincRNA
ENSG00000229983.1	1.1317	0.0461982	RP11-15I11.2	lincRNA
ENSG00000251567.1	2.02939	0.0462196	RP11-775H9.2	lincRNA
ENSG00000259976.1	1.65113	0.0463409	RP11-553L6.5	lincRNA
ENSG00000262772.1	1.67361	0.0465879	RP11-353N14.2	lincRNA
ENSG00000234546.2	1.43535	0.0477991	RP3-510D11.2	lincRNA
ENSG00000210107.1	0.853637	0.00121647	MT-TQ	Mt_tRNA
ENSG00000210151.2	0.976477	0.00229378	MT-TS1	Mt_tRNA
ENSG00000248746.1	1.6455	0.0197214	ACTN3	polymorphic_pseudogene
ENSG00000250608.1	1.48986	0.000397616	RP11-933H2.4	processed_transcript
ENSG00000260729.1	0.963122	0.000492197	RP11-106M3.2	processed_transcript
ENSG00000272368.1	1.23649	0.00067884	RP4-605O3.4	processed_transcript
ENSG00000261777.1	1.07715	0.00229669	RP11-529K1.2	processed_transcript
ENSG00000175147.7	1.43924	0.00319352	TMEM51-AS1	processed_transcript
ENSG00000258458.1	1.3351	0.00501882	CTD-2555K7.2	processed_transcript
ENSG00000267419.1	0.85042	0.00939505	CTC-559E9.6	processed_transcript
ENSG00000227543.3	1.04827	0.00946329	SPAG5-AS1	processed_transcript
ENSG00000214783.5	0.766338	0.019232	POLR2J4	processed_transcript
ENSG00000253125.1	1.15502	0.024689	RP11-459E5.1	processed_transcript
ENSG00000113369.4	1.13776	2.12e-15	ARRDC3	protein_coding
ENSG00000144134.14	0.935142	1.06e-09	RABL2A	protein_coding
ENSG00000143632.10	1.72627	5.56e-09	ACTA1	protein_coding
ENSG00000187796.9	1.41323	1.23e-08	CARD9	protein_coding
ENSG00000114270.11	1.01058	1.33e-08	COL7A1	protein_coding
ENSG00000167703.10	1.06024	6.83e-08	SLC43A2	protein_coding
ENSG00000047662.4	1.5072	9.61e-08	FAM184B	protein_coding
ENSG00000146856.10	0.846492	1.26e-07	AGBL3	protein_coding
ENSG00000167363.9	1.23631	2.12e-07	FN3K	protein_coding
ENSG00000109063.10	0.931852	2.58e-07	MYH3	protein_coding
ENSG00000152926.10	1.32715	2.62e-07	ZNF117	protein_coding
ENSG00000102057.5	1.30497	2.33e-06	KCND1	protein_coding
ENSG00000206199.5	1.24248	9.46e-06	ANKUB1	protein_coding
ENSG00000215067.5	1.35299	1.97e-05	AC027763.2	protein_coding
ENSG00000131471.2	0.949535	2.3e-05	AOC3	protein_coding
ENSG00000169896.12	1.54795	2.31e-05	ITGAM	protein_coding
ENSG00000226763.3	0.996609	2.72e-05	SRRM5	protein_coding
ENSG00000188659.5	0.829095	3.2e-05	FAM154B	protein_coding
ENSG00000188037.6	2.22571	3.65e-05	CLCN1	protein_coding
ENSG00000258472.4	0.918444	3.66e-05	RP11-192H23.4	protein_coding
ENSG00000168477.13	0.813286	4.26e-05	TNXB	protein_coding
ENSG00000085514.11	0.955488	4.96e-05	PILRA	protein_coding
ENSG00000116819.6	1.17367	5.52e-05	TFAP2E	protein_coding
ENSG00000174844.10	1.7264	5.83e-05	DNAH12	protein_coding
ENSG00000165949.8	0.918466	5.89e-05	IFI27	protein_coding
ENSG00000268797.1	0.860727	8.81e-05	CTC-490E21.12	protein_coding
ENSG00000151687.10	1.05461	8.93e-05	ANKAR	protein_coding
ENSG00000186280.5	0.89051	0.000180804	KDM4D	protein_coding
ENSG00000089820.11	0.917637	0.000180804	ARHGAP4	protein_coding
ENSG00000147647.8	2.1682	0.000183785	DPYS	protein_coding
ENSG00000159899.10	1.57549	0.000219749	NPR2	protein_coding
ENSG00000273025.1	2.56128	0.000262279	CELF6	protein_coding
ENSG00000222017.1	0.981732	0.000264687	AC011997.1	protein_coding
ENSG00000173261.4	1.00874	0.000279168	PLAC8L1	protein_coding
ENSG00000134245.13	0.841634	0.000305249	WNT2B	protein_coding
ENSG00000197653.10	1.16133	0.000312886	DNAH10	protein_coding
ENSG00000272921.1	1.24894	0.00033127	RP11-500M8.7	protein_coding
ENSG00000251247.5	0.870615	0.000398141	ZNF345	protein_coding
ENSG00000163701.14	1.90492	0.000464763	IL17RE	protein_coding
ENSG00000188981.6	2.3389	0.000535269	MSANTD1	protein_coding
ENSG00000183091.15	1.10676	0.000567293	NEB	protein_coding
ENSG00000155754.10	2.11244	0.000672203	ALS2CR11	protein_coding
ENSG00000167880.3	1.4937	0.000699047	EVPL	protein_coding
ENSG00000151360.5	1.33155	0.0007271	ALLC	protein_coding
ENSG00000258484.3	1.2038	0.0007271	SPESP1	protein_coding
ENSG00000189001.6	1.68977	0.000728717	SBSN	protein_coding
ENSG00000068976.9	1.00643	0.00075295	PYGM	protein_coding
ENSG00000111181.8	1.25684	0.00075295	SLC6A12	protein_coding
ENSG00000182308.5	1.09843	0.000773093	DCAF4L1	protein_coding
ENSG00000180592.12	0.753021	0.00081337	SKIDA1	protein_coding
ENSG00000205129.4	0.968204	0.000833594	C4orf47	protein_coding
ENSG00000244242.1	0.969665	0.000833594	IFITM10	protein_coding
ENSG00000196335.8	2.43708	0.00104276	STK31	protein_coding
ENSG00000143110.7	1.06945	0.00115632	C1orf162	protein_coding
ENSG00000182179.6	1.05919	0.00115632	UBA7	protein_coding
ENSG00000172771.7	0.863666	0.0013069	EFCAB12	protein_coding
ENSG00000258881.2	1.02298	0.00147229	AC007040.11	protein_coding
ENSG00000057468.6	0.948982	0.00151834	MSH4	protein_coding
ENSG00000161180.6	1.56448	0.00155566	CCDC116	protein_coding
ENSG00000035664.7	0.856918	0.00158954	DAPK2	protein_coding
ENSG00000198483.8	1.78646	0.00167911	ANKRD35	protein_coding
ENSG00000128408.7	2.22539	0.00170374	RIBC2	protein_coding
ENSG00000144550.8	1.23002	0.00178228	CPNE9	protein_coding
ENSG00000128482.11	0.906247	0.00178895	RNF112	protein_coding
ENSG00000138100.9	1.59267	0.00186343	TRIM54	protein_coding
ENSG00000135407.6	1.18774	0.00190913	AVIL	protein_coding
ENSG00000165449.7	0.90681	0.00191344	SLC16A9	protein_coding
ENSG00000269026.2	1.00571	0.00195538	AC003006.7	protein_coding
ENSG00000188993.3	1.22436	0.00197197	LRRC66	protein_coding
ENSG00000132010.11	5.3378	0.00204483	ZNF20	protein_coding
ENSG00000163083.5	0.901788	0.00211909	INHBB	protein_coding
ENSG00000115266.7	0.809368	0.00237484	APC2	protein_coding
ENSG00000196361.5	1.14328	0.00241762	ELAVL3	protein_coding
ENSG00000188039.9	1.85758	0.00241762	NWD1	protein_coding
ENSG00000143107.4	2.01088	0.00245755	FNDC7	protein_coding
ENSG00000157211.10	2.4477	0.00277049	CDCP2	protein_coding
ENSG00000113296.10	1.01352	0.0029637	THBS4	protein_coding
ENSG00000214900.4	1.36697	0.0029637	C14orf182	protein_coding
ENSG00000157368.6	1.08324	0.00306525	IL34	protein_coding
ENSG00000186732.9	1.33626	0.00319788	MPPED1	protein_coding
ENSG00000171124.8	0.888483	0.00347756	FUT3	protein_coding
ENSG00000156042.13	0.843885	0.00370924	TTC18	protein_coding
ENSG00000175564.8	1.22241	0.00385298	UCP3	protein_coding
ENSG00000196218.7	1.02169	0.00402658	RYR1	protein_coding
ENSG00000175267.10	1.32206	0.00444149	VWA3A	protein_coding
ENSG00000078814.11	1.21975	0.00496203	MYH7B	protein_coding
ENSG00000099338.18	0.786722	0.00498173	CATSPERG	protein_coding
ENSG00000087589.12	0.756928	0.00524661	CASS4	protein_coding
ENSG00000142675.13	1.16695	0.00552863	CNKSR1	protein_coding
ENSG00000021488.8	1.63694	0.00557148	SLC7A9	protein_coding
ENSG00000243710.3	0.830562	0.0056246	WDR65	protein_coding
ENSG00000138744.10	1.07099	0.00571658	NAAA	protein_coding
ENSG00000101282.4	1.70806	0.00620564	RSPO4	protein_coding
ENSG00000189099.7	3.01576	0.00650069	PRSS48	protein_coding
ENSG00000204839.4	0.931538	0.00673664	MROH6	protein_coding
ENSG00000183914.10	1.10043	0.00689731	DNAH2	protein_coding
ENSG00000213139.3	1.03613	0.00715401	CRYGS	protein_coding
ENSG00000187492.4	2.36188	0.00715579	CDHR4	protein_coding
ENSG00000180096.7	0.892542	0.00763554	2024-09-01	protein_coding
ENSG00000164379.4	1.32037	0.00777835	FOXQ1	protein_coding
ENSG00000257529.1	1.30124	0.00825517	RPL36A-HNRNPH2	protein_coding
ENSG00000213901.6	1.46117	0.00831293	SLC23A3	protein_coding
ENSG00000166825.9	0.983221	0.00879071	ANPEP	protein_coding
ENSG00000010671.11	1.49002	0.00879071	BTK	protein_coding
ENSG00000092295.7	1.23292	0.00888579	TGM1	protein_coding
ENSG00000130783.9	0.828959	0.00949565	CCDC62	protein_coding
ENSG00000149781.8	1.13447	0.00979671	FERMT3	protein_coding
ENSG00000101049.10	0.853463	0.00996974	SGK2	protein_coding
ENSG00000188888.7	1.42076	0.0104225	GPR179	protein_coding
ENSG00000175161.9	0.895047	0.0106946	CADM2	protein_coding
ENSG00000257743.4	1.12675	0.0106946	RP11-1220K2.2	protein_coding
ENSG00000256407.1	0.856001	0.011384	RP11-446E24.4	protein_coding
ENSG00000204677.6	1.87237	0.0114289	FAM153C	protein_coding
ENSG00000196998.11	0.765248	0.0120905	WDR45	protein_coding
ENSG00000163806.11	1.07518	0.0120952	SPDYA	protein_coding
ENSG00000186952.10	0.923566	0.0120952	TMEM232	protein_coding
ENSG00000167945.1	0.974051	0.0120952	PRR25	protein_coding
ENSG00000161509.9	0.855144	0.0120952	GRIN2C	protein_coding
ENSG00000188916.4	1.46972	0.0122685	FAM196A	protein_coding
ENSG00000138136.5	0.796282	0.0123622	LBX1	protein_coding
ENSG00000205930.4	0.839245	0.0125946	C21orf49	protein_coding
ENSG00000099866.10	1.15077	0.0131681	MADCAM1	protein_coding
ENSG00000144152.8	0.909832	0.0132222	FBLN7	protein_coding
ENSG00000015520.10	0.886274	0.0135421	NPC1L1	protein_coding
ENSG00000139597.12	0.918791	0.0139449	N4BP2L1	protein_coding
ENSG00000146021.10	0.822039	0.0139951	KLHL3	protein_coding
ENSG00000196900.4	2.93721	0.0142763	C5orf48	protein_coding
ENSG00000111644.3	1.48768	0.015284	ACRBP	protein_coding
ENSG00000101489.14	0.760703	0.0158311	CELF4	protein_coding
ENSG00000171786.5	1.24135	0.0160885	NHLH1	protein_coding
ENSG00000119614.2	2.70509	0.016097	VSX2	protein_coding
ENSG00000128298.12	1.06347	0.016097	BAIAP2L2	protein_coding
ENSG00000215277.4	1.18381	0.0166851	C14orf164	protein_coding
ENSG00000163817.11	1.70581	0.0174616	SLC6A20	protein_coding
ENSG00000123685.4	1.26725	0.0191776	BATF3	protein_coding
ENSG00000259495.1	0.927756	0.019232	RP11-210M15.2	protein_coding
ENSG00000101198.10	1.23284	0.0197371	NKAIN4	protein_coding
ENSG00000143127.8	1.11543	0.0210393	ITGA10	protein_coding
ENSG00000133019.7	0.850456	0.021096	CHRM3	protein_coding
ENSG00000168314.13	1.38253	0.0211679	MOBP	protein_coding
ENSG00000082126.13	1.67123	0.0219583	MPP4	protein_coding
ENSG00000144821.5	1.01947	0.0223628	MYH15	protein_coding
ENSG00000226979.4	1.84958	0.0230434	LTA	protein_coding
ENSG00000270106.1	0.925127	0.023163	TSNAX-DISC1	protein_coding
ENSG00000184985.12	1.38366	0.023163	SORCS2	protein_coding
ENSG00000175003.8	1.44626	0.023259	SLC22A1	protein_coding
ENSG00000172458.4	0.825755	0.023259	IL17D	protein_coding
ENSG00000129194.3	1.57753	0.0238365	SOX15	protein_coding
ENSG00000163449.6	0.809731	0.0257748	TMEM169	protein_coding
ENSG00000127507.13	0.76841	0.0263278	EMR2	protein_coding
ENSG00000113924.7	2.64499	0.0263677	HGD	protein_coding
ENSG00000165917.5	1.23321	0.0267714	RAPSN	protein_coding
ENSG00000128322.6	2.42902	0.0270424	IGLL1	protein_coding
ENSG00000081148.11	1.65121	0.027129	IMPG2	protein_coding
ENSG00000100302.6	0.779273	0.0281617	RASD2	protein_coding
ENSG00000227868.2	2.06267	0.0286376	C1orf234	protein_coding
ENSG00000197124.7	0.809077	0.0286376	ZNF682	protein_coding
ENSG00000214212.4	0.81788	0.0294992	C19orf38	protein_coding
ENSG00000142539.9	2.09569	0.030726	CTD-2545M3.6	protein_coding
ENSG00000010030.9	1.52432	0.0309226	ETV7	protein_coding
ENSG00000123901.4	1.45094	0.0318815	GPR83	protein_coding
ENSG00000164929.12	1.24779	0.0321273	BAALC	protein_coding
ENSG00000196408.7	1.45572	0.0337674	NOXO1	protein_coding
ENSG00000156234.7	1.63951	0.0338241	CXCL13	protein_coding
ENSG00000180113.11	1.09765	0.0339962	TDRD6	protein_coding
ENSG00000268400.1	1.51519	0.0343198	CTD-3214H19.4	protein_coding
ENSG00000172349.12	1.72773	0.0345518	IL16	protein_coding
ENSG00000084636.13	1.13637	0.0348084	COL16A1	protein_coding
ENSG00000114779.15	1.09197	0.0364175	ABHD14B	protein_coding
ENSG00000156966.6	1.21572	0.0367003	B3GNT7	protein_coding
ENSG00000144410.4	2.12764	0.0381787	CPO	protein_coding
ENSG00000109667.7	1.66311	0.0388316	SLC2A9	protein_coding
ENSG00000105251.6	1.11731	0.0391788	SHD	protein_coding
ENSG00000185245.6	2.36395	0.0394243	GP1BA	protein_coding
ENSG00000174599.4	1.51663	0.0394991	TRAM1L1	protein_coding
ENSG00000175591.7	1.89901	0.040187	P2RY2	protein_coding
ENSG00000138109.9	1.1876	0.0403075	CYP2C9	protein_coding
ENSG00000181885.14	1.26641	0.0403185	CLDN7	protein_coding
ENSG00000181240.9	1.66427	0.0409225	SLC25A41	protein_coding
ENSG00000175206.6	1.99032	0.0413943	NPPA	protein_coding
ENSG00000107611.10	0.870327	0.0416835	CUBN	protein_coding
ENSG00000134242.11	1.71374	0.0419319	PTPN22	protein_coding
ENSG00000185527.7	1.35456	0.0431838	PDE6G	protein_coding
ENSG00000130948.5	1.98193	0.0440106	HSD17B3	protein_coding
ENSG00000116299.12	0.844267	0.0444248	KIAA1324	protein_coding
ENSG00000178809.7	1.11889	0.0447772	TRIM73	protein_coding
ENSG00000170703.11	0.914896	0.0448288	TTLL6	protein_coding
ENSG00000005243.5	0.961209	0.0449502	COPZ2	protein_coding
ENSG00000112530.7	1.45947	0.045239	PACRG	protein_coding
ENSG00000091513.10	1.08762	0.045636	TF	protein_coding
ENSG00000130035.2	0.761702	0.045706	GALNT8	protein_coding
ENSG00000205740.1	0.851096	0.0459268	AL359878.1	protein_coding
ENSG00000039987.2	1.32914	0.0462196	BEST2	protein_coding
ENSG00000088827.8	1.73768	0.0462196	SIGLEC1	protein_coding
ENSG00000149926.9	0.765434	0.0466976	FAM57B	protein_coding
ENSG00000183971.5	1.53663	0.0468692	NPW	protein_coding
ENSG00000185442.8	0.966946	0.0468946	FAM174B	protein_coding
ENSG00000188672.12	1.02981	0.0470019	RHCE	protein_coding
ENSG00000160838.9	1.44077	0.0470853	LRRC71	protein_coding
ENSG00000165841.5	1.04387	0.0471471	CYP2C19	protein_coding
ENSG00000184986.6	0.990883	0.0474895	TMEM121	protein_coding
ENSG00000140932.5	1.63058	0.047735	CMTM2	protein_coding
ENSG00000234719.4	0.990326	0.0477991	RP11-166B2.1	protein_coding
ENSG00000242220.2	1.14337	0.0477991	TCP10L	protein_coding
ENSG00000170835.10	0.824062	0.0478507	CEL	protein_coding
ENSG00000162998.4	1.65164	0.0478887	FRZB	protein_coding
ENSG00000197889.5	0.931936	0.0481987	MEIG1	protein_coding
ENSG00000103089.4	0.836172	0.0483257	FA2H	protein_coding
ENSG00000100346.13	1.22374	0.0484344	CACNA1I	protein_coding
ENSG00000155465.14	1.84106	0.0493256	SLC7A7	protein_coding
ENSG00000185261.9	0.892096	0.0494301	KIAA0825	protein_coding
ENSG00000246203.2	1.91756	2.96e-07	RP11-29H23.5	pseudogene
ENSG00000256673.1	1.02632	4.26e-07	RP11-599J14.2	pseudogene
ENSG00000242337.1	1.40294	2.16e-05	TFP1	pseudogene
ENSG00000261375.1	1.45958	0.00033127	RP11-632K20.6	pseudogene
ENSG00000154898.11	1.35409	0.00047112	CCDC144CP	pseudogene
ENSG00000214198.3	1.22786	0.000751136	RP11-642P15.1	pseudogene
ENSG00000260784.1	1.93569	0.00075295	AC026150.6	pseudogene
ENSG00000229089.2	0.968561	0.00370924	ANKRD20A8P	pseudogene
ENSG00000189423.7	1.04999	0.00370924	USP32P3	pseudogene
ENSG00000259205.2	0.986577	0.00410824	PRKXP1	pseudogene
ENSG00000215481.4	1.30157	0.00419507	BCRP3	pseudogene
ENSG00000230666.1	2.65332	0.00421852	CEACAM22P	pseudogene
ENSG00000260105.2	1.45546	0.00633176	AOC4P	pseudogene
ENSG00000256667.2	0.876678	0.00896318	KLRAP1	pseudogene
ENSG00000197847.8	1.2892	0.00922163	SLC22A20	pseudogene
ENSG00000254634.3	1.77381	0.0106946	RP11-231C14.3	pseudogene
ENSG00000232528.3	1.83405	0.0157176	RP4-673D20.3	pseudogene
ENSG00000088340.11	0.763381	0.0166805	FER1L4	pseudogene
ENSG00000253203.2	0.837976	0.0172385	GUSBP3	pseudogene
ENSG00000122432.12	1.81709	0.0217614	SPATA1	pseudogene
ENSG00000225082.2	1.95717	0.0267233	DAP3P1	pseudogene
ENSG00000183016.9	1.21257	0.0309394	IQCA1P1	pseudogene
ENSG00000220583.1	1.26654	0.0471305	RPL35P2	pseudogene
ENSG00000233558.1	1.72371	0.0471305	RP3-486I3.4	pseudogene
ENSG00000259315.1	0.958631	0.0477991	RP11-752G15.9	pseudogene
