# Supplementary material for: Chrom-seq identifies RNAs at chromatin marks
Source: Sci Adv. 2024 Jul 31;10(31):eadn1397. doi: 10.1126/sciadv.adn1397 (PMC11290522; doi:10.1126/sciadv.adn1397)
Supplement: Supplementary file 2 — Data S1 to S6 [file sciadv.adn1397_data_s1_to_s6.zip › adn1397_data_s5.xlsx]

## Sheet: HEK293T_TAF3
Data S5. RNAs enriched by TAF3 reader module in HEK293T cells.
"Gene ID", "Gene name" and "Gene type" are annotated according to the GENCODE database.
"Log2 Fold Change" indicates the log2 transformed RNA abundance enriched by TAF3 reader module compared to empty vector control.
"Adjusted p value" is the Benjamini-Hochberg procedure corrected p value calculated by Wald Chi-Squared Test.
Gene ID	Log2 Fold Change	Adjusted p value	Gene name	Gene type
ENSG00000251562.3	2.73152	0	MALAT1	lincRNA
ENSG00000185736.11	3.48303	2.53e-274	ADARB2	protein_coding
ENSG00000249306.1	3.05432	6.36e-198	RP11-267A15.1	lincRNA
ENSG00000188026.7	2.60317	6.42e-193	RILPL1	protein_coding
ENSG00000158417.6	1.82055	1.24e-182	EIF5B	protein_coding
ENSG00000241058.1	2.82243	4.4e-178	NSUN6	protein_coding
ENSG00000198888.2	1.70857	1.68e-170	MT-ND1	protein_coding
ENSG00000185737.8	2.74784	9.33e-164	NRG3	protein_coding
ENSG00000185532.10	2.48307	3.17e-154	PRKG1	protein_coding
ENSG00000185842.10	2.02658	3.41e-154	DNAH14	protein_coding
ENSG00000138398.11	1.72557	6.82e-154	PPIG	protein_coding
ENSG00000104728.11	2.37356	8.92e-153	ARHGEF10	protein_coding
ENSG00000237491.4	3.32795	2.9e-146	RP11-206L10.9	lincRNA
ENSG00000171723.11	2.5167	2.4e-143	GPHN	protein_coding
ENSG00000117523.11	1.46126	4.73e-143	PRRC2C	protein_coding
ENSG00000104722.9	1.83718	5.92e-139	NEFM	protein_coding
ENSG00000122786.15	2.08437	1.2e-138	CALD1	protein_coding
ENSG00000235244.3	3.26251	1.49e-138	RP11-761E20.1	lincRNA
ENSG00000125351.6	1.64021	2.24e-136	UPF3B	protein_coding
ENSG00000224905.2	2.62179	2.68e-134	AP001347.6	antisense
ENSG00000185760.11	2.86598	7.59e-133	KCNQ5	protein_coding
ENSG00000141456.10	1.80383	1.76e-132	PELP1	protein_coding
ENSG00000198786.2	1.80693	3.42e-132	MT-ND5	protein_coding
ENSG00000049656.9	1.78937	2.93e-129	CLPTM1L	protein_coding
ENSG00000256248.1	3.34785	7.84e-129	RP11-123O10.4	lincRNA
ENSG00000183098.6	2.52424	9.37e-129	GPC6	protein_coding
ENSG00000183826.12	2.92196	1.21e-125	BTBD9	protein_coding
ENSG00000230606.6	1.89507	1.24e-124	AC159540.1	lincRNA
ENSG00000100154.10	1.95259	1.58e-124	TTC28	protein_coding
ENSG00000146555.14	2.32525	3.45e-124	SDK1	protein_coding
ENSG00000189283.5	2.37998	6.95e-124	FHIT	protein_coding
ENSG00000092853.9	1.44707	2.26e-123	CLSPN	protein_coding
ENSG00000165675.12	2.406	1.76e-120	ENOX2	protein_coding
ENSG00000267374.1	2.12358	6.52e-120	LINC00669	lincRNA
ENSG00000198804.2	1.60135	3.72e-117	MT-CO1	protein_coding
ENSG00000168702.12	2.73357	6.51e-115	LRP1B	protein_coding
ENSG00000142408.2	2.23035	1.38e-113	CACNG8	protein_coding
ENSG00000176124.7	2.58506	1.57e-113	DLEU1	protein_coding
ENSG00000198763.3	1.67209	1.47e-112	MT-ND2	protein_coding
ENSG00000198886.2	1.7199	2.56e-112	MT-ND4	protein_coding
ENSG00000167522.10	1.44531	3.64e-112	ANKRD11	protein_coding
ENSG00000145220.9	1.63874	3.84e-112	LYAR	protein_coding
ENSG00000182197.6	1.93713	3.24e-111	EXT1	protein_coding
ENSG00000143256.4	1.61316	2.41e-110	PFDN2	protein_coding
ENSG00000147099.15	2.28896	3.01e-110	HDAC8	protein_coding
ENSG00000212907.2	1.5676	1.37e-108	MT-ND4L	protein_coding
ENSG00000141376.16	1.99258	1.02e-107	BCAS3	protein_coding
ENSG00000144218.14	2.27375	1.05e-105	AFF3	protein_coding
ENSG00000088538.12	2.05264	1.56e-105	DOCK3	protein_coding
ENSG00000145781.4	2.1861	7.8e-103	COMMD10	protein_coding
ENSG00000126653.11	1.23649	2.81e-102	NSRP1	protein_coding
ENSG00000167632.10	2.42133	4.64e-101	TRAPPC9	protein_coding
ENSG00000108848.11	1.3853	1.85e-98	LUC7L3	protein_coding
ENSG00000182771.13	2.70947	5.53e-98	GRID1	protein_coding
ENSG00000198727.2	1.64385	5.77e-98	MT-CYB	protein_coding
ENSG00000138385.11	1.58769	1.54e-97	SSB	protein_coding
ENSG00000269821.1	2.79565	1.74e-97	KCNQ1OT1	antisense
ENSG00000119707.9	1.62407	7.27e-97	RBM25	protein_coding
ENSG00000228065.6	2.45324	1.05e-96	RP11-222A11.1	lincRNA
ENSG00000261115.1	2.06558	4.44e-96	TMEM178B	protein_coding
ENSG00000198938.2	1.45772	2.46e-95	MT-CO3	protein_coding
ENSG00000104731.9	2.08942	5.89e-95	KLHDC4	protein_coding
ENSG00000198840.2	1.36547	6.78e-95	MT-ND3	protein_coding
ENSG00000135298.9	2.41564	7.98e-95	BAI3	protein_coding
ENSG00000198157.6	2.22049	1.82e-94	HMGN5	protein_coding
ENSG00000163009.4	2.04984	5.87e-94	C2orf48	protein_coding
ENSG00000203930.6	2.66202	6.91e-92	LINC00632	protein_coding
ENSG00000147202.13	2.30093	1.88e-91	DIAPH2	protein_coding
ENSG00000116251.5	1.63493	1.06e-90	RPL22	protein_coding
ENSG00000150672.12	3.05363	1.3e-89	DLG2	protein_coding
ENSG00000257242.2	3.00902	7.45e-89	C12orf79	protein_coding
ENSG00000196376.6	2.44272	8.79e-89	SLC35F1	protein_coding
ENSG00000182247.5	2.56064	1.52e-87	UBE2E2	protein_coding
ENSG00000186153.12	1.96817	4.56e-86	WWOX	protein_coding
ENSG00000259972.1	2.58101	1.9e-85	AC009120.6	antisense
ENSG00000185104.15	1.38038	1.96e-85	FAF1	protein_coding
ENSG00000134697.8	1.30375	3.28e-83	GNL2	protein_coding
ENSG00000176204.9	2.88769	4.86e-82	LRRTM4	protein_coding
ENSG00000182185.14	2.2484	3.13e-81	RAD51B	protein_coding
ENSG00000182463.11	2.61667	4.01e-81	TSHZ2	protein_coding
ENSG00000131711.10	1.57335	1.35e-80	MAP1B	protein_coding
ENSG00000156110.9	1.72932	3.64e-78	ADK	protein_coding
ENSG00000126091.15	1.84072	4.46e-78	ST3GAL3	protein_coding
ENSG00000169760.13	2.90059	1.11e-77	NLGN1	protein_coding
ENSG00000144036.10	1.92595	1.45e-76	EXOC6B	protein_coding
ENSG00000164808.12	1.86361	3.93e-76	SPIDR	protein_coding
ENSG00000245532.4	1.53022	5.41e-76	NEAT1	lincRNA
ENSG00000107643.11	2.04231	5.97e-76	MAPK8	protein_coding
ENSG00000151466.7	2.06317	1.13e-75	SCLT1	protein_coding
ENSG00000204442.2	2.60107	2.32e-74	FAM155A	protein_coding
ENSG00000128713.11	2.23614	2.93e-74	HOXD11	protein_coding
ENSG00000127928.8	1.58981	5.66e-74	GNGT1	protein_coding
ENSG00000100239.11	1.6598	1.08e-73	PPP6R2	protein_coding
ENSG00000144278.10	2.26615	6.22e-73	GALNT13	protein_coding
ENSG00000105821.10	1.31425	8.23e-73	DNAJC2	protein_coding
ENSG00000158813.13	2.76614	1.81e-72	EDA	protein_coding
ENSG00000143951.11	2.25561	8.74e-72	WDPCP	protein_coding
ENSG00000156831.3	1.42432	2.44e-71	NSMCE2	protein_coding
ENSG00000184349.8	2.02678	9.61e-71	EFNA5	protein_coding
ENSG00000119509.8	2.03746	1.05e-70	INVS	protein_coding
ENSG00000261008.2	2.69809	1.49e-70	AC004158.2	lincRNA
ENSG00000152061.17	1.91733	1.5e-69	RABGAP1L	protein_coding
ENSG00000151338.14	2.22158	2.07e-69	MIPOL1	protein_coding
ENSG00000272216.1	3.9352	7.27e-69	LL22NC03-2H8.5	lincRNA
ENSG00000183032.6	2.37539	8.13e-69	SLC25A21	protein_coding
ENSG00000112699.6	1.9901	2.19e-68	GMDS	protein_coding
ENSG00000120594.12	2.58409	1.43e-67	PLXDC2	protein_coding
ENSG00000138433.11	1.32187	2.41e-67	CIR1	protein_coding
ENSG00000160818.12	1.47944	4.19e-67	GPATCH4	protein_coding
ENSG00000021645.13	2.43273	1.42e-66	NRXN3	protein_coding
ENSG00000172965.10	1.72496	2.78e-66	MIR4435-1HG	lincRNA
ENSG00000102858.8	1.49601	3.4e-66	MGRN1	protein_coding
ENSG00000143429.5	2.23151	6.51e-66	AC027612.6	pseudogene
ENSG00000143919.10	2.3439	2.5e-65	CAMKMT	protein_coding
ENSG00000136938.8	1.49706	3.41e-65	ANP32B	protein_coding
ENSG00000157445.10	2.20894	3.94e-65	CACNA2D3	protein_coding
ENSG00000108474.12	1.54981	5.49e-65	PIGL	protein_coding
ENSG00000133424.16	1.88479	6.99e-65	LARGE	protein_coding
ENSG00000132570.10	2.25231	7.01e-65	PCBD2	protein_coding
ENSG00000188846.9	1.11402	1.08e-64	RPL14	protein_coding
ENSG00000145996.7	1.691	2.69e-64	CDKAL1	protein_coding
ENSG00000071054.11	1.26334	8.43e-64	MAP4K4	protein_coding
ENSG00000164199.11	1.76863	8.59e-64	GPR98	protein_coding
ENSG00000069275.12	1.04369	1.46e-63	NUCKS1	protein_coding
ENSG00000123200.12	1.09808	3.06e-63	ZC3H13	protein_coding
ENSG00000185352.7	2.64035	3.43e-63	HS6ST3	protein_coding
ENSG00000172264.12	2.20357	1.8e-62	MACROD2	protein_coding
ENSG00000174501.10	1.9247	3.26e-62	ANKRD36C	protein_coding
ENSG00000132424.10	1.06354	3.54e-62	PNISR	protein_coding
ENSG00000188191.10	2.10033	3.61e-62	PRKAR1B	protein_coding
ENSG00000182901.11	2.31182	1.25e-61	RGS7	protein_coding
ENSG00000198879.7	1.70993	1.96e-61	SFMBT2	protein_coding
ENSG00000225470.2	1.41364	3.07e-61	JPX	lincRNA
ENSG00000196531.6	1.05272	6.4e-61	NACA	protein_coding
ENSG00000204764.8	1.81592	1.13e-60	RANBP17	protein_coding
ENSG00000241962.5	2.02479	7.34e-60	C2orf15	protein_coding
ENSG00000105220.10	1.7022	8.18e-60	GPI	protein_coding
ENSG00000169902.9	2.16326	8.41e-60	TPST1	protein_coding
ENSG00000130119.11	1.85278	4.52e-59	GNL3L	protein_coding
ENSG00000139343.6	1.53019	1.78e-58	SNRPF	protein_coding
ENSG00000118420.12	2.08912	1.87e-58	UBE3D	protein_coding
ENSG00000187240.9	1.70375	2.01e-58	DYNC2H1	protein_coding
ENSG00000149179.9	2.14246	2.14e-58	C11orf49	protein_coding
ENSG00000235590.3	2.55446	2.16e-58	GNAS-AS1	antisense
ENSG00000232527.3	2.38381	2.38e-58	RP11-14N7.2	lincRNA
ENSG00000145087.8	2.33634	3.93e-58	STXBP5L	protein_coding
ENSG00000105185.7	1.37652	1.11e-57	PDCD5	protein_coding
ENSG00000250903.4	2.17311	1.2e-57	GMDS-AS1	lincRNA
ENSG00000249859.3	1.92764	5.14e-57	PVT1	processed_transcript
ENSG00000116117.13	2.1318	5.27e-57	PARD3B	protein_coding
ENSG00000089123.11	1.95363	8.1e-57	TASP1	protein_coding
ENSG00000151413.12	2.04627	9.33e-57	NUBPL	protein_coding
ENSG00000187951.6	1.40162	5.08e-56	ARHGAP11B	protein_coding
ENSG00000185305.6	2.23748	5.58e-56	ARL15	protein_coding
ENSG00000156299.8	1.64171	7.3e-56	TIAM1	protein_coding
ENSG00000117020.12	1.56639	1.41e-55	AKT3	protein_coding
ENSG00000010803.12	1.42886	1.6e-55	SCMH1	protein_coding
ENSG00000133195.7	2.20523	1.62e-55	SLC39A11	protein_coding
ENSG00000197548.8	1.9492	1.74e-55	ATG7	protein_coding
ENSG00000171791.10	2.36665	1.95e-55	BCL2	protein_coding
ENSG00000109911.13	2.26544	1.98e-55	ELP4	protein_coding
ENSG00000179912.15	2.37463	2.66e-55	R3HDM2	protein_coding
ENSG00000144724.14	1.8239	3.22e-55	PTPRG	protein_coding
ENSG00000175175.4	2.39227	3.22e-55	PPM1E	protein_coding
ENSG00000069667.11	1.91938	3.73e-55	RORA	protein_coding
ENSG00000160191.13	1.79319	5.2e-55	PDE9A	protein_coding
ENSG00000247708.3	2.0458	5.82e-55	STX18-AS1	antisense
ENSG00000150477.10	2.20612	7.83e-55	KIAA1328	protein_coding
ENSG00000089048.10	1.26106	8.74e-55	ESF1	protein_coding
ENSG00000184305.10	2.72239	8.94e-55	CCSER1	protein_coding
ENSG00000140319.6	1.10673	8.97e-55	SRP14	protein_coding
ENSG00000177570.9	2.49139	1.15e-54	SAMD12	protein_coding
ENSG00000213904.4	2.41869	1.25e-54	LIPE-AS1	antisense
ENSG00000130653.11	1.94626	1.33e-54	PNPLA7	protein_coding
ENSG00000129636.8	1.77822	2.34e-54	ITFG1	protein_coding
ENSG00000184178.11	1.85183	3.68e-54	SCFD2	protein_coding
ENSG00000121988.13	1.62136	5e-54	ZRANB3	protein_coding
ENSG00000158321.11	2.4553	4.34e-53	AUTS2	protein_coding
ENSG00000104529.13	0.998545	1.18e-52	EEF1D	protein_coding
ENSG00000146143.13	1.63944	1.64e-52	PRIM2	protein_coding
ENSG00000112584.9	1.38896	1.89e-52	FAM120B	protein_coding
ENSG00000103550.9	1.38465	2.75e-52	KNOP1	protein_coding
ENSG00000106443.10	1.27026	2.95e-52	PHF14	protein_coding
ENSG00000133142.13	1.23547	4.12e-52	TCEAL4	protein_coding
ENSG00000124299.9	1.65116	4.2e-52	PEPD	protein_coding
ENSG00000134186.7	1.21031	1.09e-51	PRPF38B	protein_coding
ENSG00000063438.12	1.25585	1.13e-51	AHRR	protein_coding
ENSG00000170396.6	2.47857	1.33e-51	ZNF804A	protein_coding
ENSG00000214982.6	2.06698	1.69e-51	PARGP1	pseudogene
ENSG00000176771.11	2.07002	2.25e-51	NCKAP5	protein_coding
ENSG00000213468.3	2.13635	3.39e-51	RP11-453F18__B.1	lincRNA
ENSG00000246596.2	1.86667	4.58e-51	RP11-1277A3.2	pseudogene
ENSG00000145147.15	1.28239	7.35e-51	SLIT2	protein_coding
ENSG00000055044.6	1.43829	1.05e-50	NOP58	protein_coding
ENSG00000182389.14	2.03896	1.57e-50	CACNB4	protein_coding
ENSG00000142611.12	2.07325	1.77e-50	PRDM16	protein_coding
ENSG00000100836.6	1.86632	2.09e-50	PABPN1	protein_coding
ENSG00000198130.10	1.78442	4.09e-50	HIBCH	protein_coding
ENSG00000225630.1	1.53804	8.61e-50	MTND2P28	pseudogene
ENSG00000167088.6	1.17377	1.56e-49	SNRPD1	protein_coding
ENSG00000080824.14	1.02732	2.02e-49	HSP90AA1	protein_coding
ENSG00000215158.5	2.52051	2.04e-49	RP11-1023L17.1	pseudogene
ENSG00000146263.7	1.4008	3.8e-49	MMS22L	protein_coding
ENSG00000108107.8	1.20244	6.86e-49	RPL28	protein_coding
ENSG00000171132.9	2.19111	7.07e-49	PRKCE	protein_coding
ENSG00000081026.14	1.7416	9.7e-49	MAGI3	protein_coding
ENSG00000105229.2	1.57978	1.23e-48	PIAS4	protein_coding
ENSG00000164104.7	0.864039	1.64e-48	HMGB2	protein_coding
ENSG00000103227.14	2.01393	2.18e-48	LMF1	protein_coding
ENSG00000102003.6	1.58713	2.63e-48	SYP	protein_coding
ENSG00000154229.7	1.64321	2.79e-48	PRKCA	protein_coding
ENSG00000113448.12	2.57031	4.09e-48	PDE4D	protein_coding
ENSG00000107890.12	1.33612	7.72e-48	ANKRD26	protein_coding
ENSG00000235703.1	2.37165	8.29e-48	LINC00894	antisense
ENSG00000260729.1	2.40715	9.22e-48	RP11-106M3.2	processed_transcript
ENSG00000181031.11	3.24305	1.09e-47	RPH3AL	protein_coding
ENSG00000141298.13	1.50315	1.95e-47	SSH2	protein_coding
ENSG00000176406.16	1.80829	3.08e-47	RIMS2	protein_coding
ENSG00000269026.2	2.46998	3.48e-47	AC003006.7	protein_coding
ENSG00000159450.8	1.69418	3.84e-47	TCHH	protein_coding
ENSG00000169714.12	0.926133	5.97e-47	CNBP	protein_coding
ENSG00000171045.10	1.65994	7.79e-47	TSNARE1	protein_coding
ENSG00000122376.7	1.4939	1.13e-46	FAM35A	protein_coding
ENSG00000140386.8	1.52585	1.4e-46	SCAPER	protein_coding
ENSG00000132549.14	1.7992	1.43e-46	VPS13B	protein_coding
ENSG00000171044.6	2.00761	1.69e-46	XKR6	protein_coding
ENSG00000251003.3	1.69946	2.05e-46	RP11-152P17.2	processed_transcript
ENSG00000135250.12	1.54526	2.78e-46	SRPK2	protein_coding
ENSG00000163191.5	1.97698	2.83e-46	S100A11	protein_coding
ENSG00000188312.9	1.47527	2.97e-46	CENPP	protein_coding
ENSG00000170579.10	2.71139	3.06e-46	DLGAP1	protein_coding
ENSG00000058091.12	1.8612	4e-46	CDK14	protein_coding
ENSG00000140718.14	1.70762	4.58e-46	FTO	protein_coding
ENSG00000162614.14	1.84587	6.94e-46	NEXN	protein_coding
ENSG00000122483.13	1.4631	7.73e-46	CCDC18	protein_coding
ENSG00000102390.6	1.63579	1.28e-45	PBDC1	protein_coding
ENSG00000181722.11	2.46655	1.53e-45	ZBTB20	protein_coding
ENSG00000232931.1	1.65784	1.55e-45	LINC00342	lincRNA
ENSG00000152270.4	1.9851	1.75e-45	PDE3B	protein_coding
ENSG00000141564.9	1.50832	8.93e-45	RPTOR	protein_coding
ENSG00000185008.13	2.17926	9.15e-45	ROBO2	protein_coding
ENSG00000171988.13	1.21487	1.01e-44	JMJD1C	protein_coding
ENSG00000267002.1	1.92961	1.03e-44	RP11-242D8.1	lincRNA
ENSG00000218336.3	1.26949	1.31e-44	TENM3	protein_coding
ENSG00000256373.1	2.9671	1.37e-44	RP11-711K1.8	lincRNA
ENSG00000116754.9	1.01568	2.01e-44	SRSF11	protein_coding
ENSG00000165995.14	2.69263	3.42e-44	CACNB2	protein_coding
ENSG00000140470.9	1.79274	3.74e-44	ADAMTS17	protein_coding
ENSG00000129682.9	2.60279	4.43e-44	FGF13	protein_coding
ENSG00000234129.3	2.37685	8.07e-44	RP11-120D5.1	lincRNA
ENSG00000156313.8	1.6881	8.07e-44	RPGR	protein_coding
ENSG00000109686.12	1.21779	9.75e-44	SH3D19	protein_coding
ENSG00000181619.11	2.64413	1.67e-43	GPR135	protein_coding
ENSG00000139173.5	2.5244	1.67e-43	TMEM117	protein_coding
ENSG00000165323.11	2.00995	1.75e-43	FAT3	protein_coding
ENSG00000254349.1	2.83697	2.32e-43	RP11-758M4.1	protein_coding
ENSG00000196369.6	2.32522	2.89e-43	SRGAP2B	pseudogene
ENSG00000196199.9	1.43507	2.97e-43	MPHOSPH8	protein_coding
ENSG00000127922.5	0.914908	3.67e-43	SHFM1	protein_coding
ENSG00000227082.1	2.80699	4.9e-43	AL592494.5	lincRNA
ENSG00000144642.16	2.46731	6.31e-43	RBMS3	protein_coding
ENSG00000259240.1	2.62236	7.26e-43	RP11-108K3.1	lincRNA
ENSG00000067715.9	2.02264	7.49e-43	SYT1	protein_coding
ENSG00000133624.9	1.51944	7.56e-43	ZNF767	pseudogene
ENSG00000148408.8	2.49107	7.56e-43	CACNA1B	protein_coding
ENSG00000183570.12	2.38447	8.42e-43	PCBP3	protein_coding
ENSG00000158528.7	2.01294	1.11e-42	PPP1R9A	protein_coding
ENSG00000169249.8	1.19594	1.23e-42	ZRSR2	protein_coding
ENSG00000126870.11	1.13401	2.2e-42	WDR60	protein_coding
ENSG00000162599.11	1.98842	2.53e-42	NFIA	protein_coding
ENSG00000196998.11	2.73768	3.2e-42	WDR45	protein_coding
ENSG00000112159.7	0.97188	3.81e-42	MDN1	protein_coding
ENSG00000120658.8	2.28482	9.8e-42	ENOX1	protein_coding
ENSG00000179399.9	2.44156	1.37e-41	GPC5	protein_coding
ENSG00000145833.11	0.952481	1.44e-41	DDX46	protein_coding
ENSG00000100028.7	1.17028	1.6e-41	SNRPD3	protein_coding
ENSG00000227598.1	1.49344	3.15e-41	RP1-167A14.2	antisense
ENSG00000138696.6	2.15835	4.69e-41	BMPR1B	protein_coding
ENSG00000196912.8	1.75843	8.97e-41	ANKRD36B	pseudogene
ENSG00000187720.10	2.06618	9.24e-41	THSD4	protein_coding
ENSG00000124788.13	1.58492	9.36e-41	ATXN1	protein_coding
ENSG00000127914.12	1.14203	1.02e-40	AKAP9	protein_coding
ENSG00000132780.12	0.792987	1.33e-40	NASP	protein_coding
ENSG00000141027.16	0.905744	1.97e-40	NCOR1	protein_coding
ENSG00000150471.11	1.81204	2.03e-40	LPHN3	protein_coding
ENSG00000122406.8	0.960517	3.9e-40	RPL5	protein_coding
ENSG00000253194.1	2.797	4.55e-40	RP11-351A11.1	antisense
ENSG00000135976.12	1.75077	9.25e-40	ANKRD36	protein_coding
ENSG00000163006.7	1.33474	9.72e-40	CCDC138	protein_coding
ENSG00000198589.6	1.29732	1.15e-39	LRBA	protein_coding
ENSG00000148120.10	1.57724	1.35e-39	C9orf3	protein_coding
ENSG00000137776.12	0.866528	1.89e-39	SLTM	protein_coding
ENSG00000146090.11	2.86996	3.04e-39	RASGEF1C	protein_coding
ENSG00000176658.12	1.4202	3.7e-39	MYO1D	protein_coding
ENSG00000140650.7	1.63281	3.87e-39	PMM2	protein_coding
ENSG00000054611.9	1.85363	4.14e-39	TBC1D22A	protein_coding
ENSG00000157985.13	1.44145	8.35e-39	AGAP1	protein_coding
ENSG00000196440.7	1.8069	8.64e-39	ARMCX4	protein_coding
ENSG00000233611.3	2.78419	1.05e-38	AC079135.1	antisense
ENSG00000167553.10	1.05527	1.52e-38	TUBA1C	protein_coding
ENSG00000183780.8	3.19419	1.85e-38	SLC35F3	protein_coding
ENSG00000185129.4	1.31619	3.07e-38	PURA	protein_coding
ENSG00000144674.12	1.03633	3.98e-38	GOLGA4	protein_coding
ENSG00000156467.5	1.14923	4.21e-38	UQCRB	protein_coding
ENSG00000138101.14	1.67461	4.48e-38	DTNB	protein_coding
ENSG00000102309.8	1.19543	4.55e-38	PIN4	protein_coding
ENSG00000198467.9	1.55098	4.79e-38	TPM2	protein_coding
ENSG00000232442.1	1.45664	7.2e-38	CTD-3184A7.4	antisense
ENSG00000164142.11	2.82285	9.2e-38	FAM160A1	protein_coding
ENSG00000173950.11	1.98461	9.47e-38	XXYLT1	protein_coding
ENSG00000185565.7	1.86232	1.48e-37	LSAMP	protein_coding
ENSG00000182621.12	1.51466	1.55e-37	PLCB1	protein_coding
ENSG00000223959.4	1.13486	1.78e-37	AFG3L1P	pseudogene
ENSG00000173065.9	1.43032	1.93e-37	FAM222B	protein_coding
ENSG00000174720.11	1.15129	2.55e-37	LARP7	protein_coding
ENSG00000183783.6	2.29384	2.95e-37	KCTD8	protein_coding
ENSG00000184903.5	2.25815	3.61e-37	IMMP2L	protein_coding
ENSG00000119969.10	1.08813	5.43e-37	HELLS	protein_coding
ENSG00000171735.14	1.16052	9.42e-37	CAMTA1	protein_coding
ENSG00000249915.3	1.59684	1.14e-36	PDCD6	protein_coding
ENSG00000231365.1	1.2502	3.92e-36	RP11-418J17.1	antisense
ENSG00000267313.2	2.04884	4.01e-36	RP11-142I20.1	lincRNA
ENSG00000143545.4	1.37503	5.26e-36	RAB13	protein_coding
ENSG00000237187.4	1.87455	5.48e-36	NR2F1-AS1	processed_transcript
ENSG00000169071.10	1.8908	5.57e-36	ROR2	protein_coding
ENSG00000172660.7	0.929193	7.57e-36	TAF15	protein_coding
ENSG00000082805.15	1.24878	7.98e-36	ERC1	protein_coding
ENSG00000223482.3	1.69035	9.6e-36	NUTM2A-AS1	antisense
ENSG00000122870.7	1.74401	1.31e-35	BICC1	protein_coding
ENSG00000134899.13	1.72758	1.82e-35	ERCC5	protein_coding
ENSG00000198108.3	2.3661	2.32e-35	CHSY3	protein_coding
ENSG00000134146.7	2.27581	2.5e-35	DPH6	protein_coding
ENSG00000143632.10	1.67083	1.01e-34	ACTA1	protein_coding
ENSG00000188153.8	1.57727	1.09e-34	COL4A5	protein_coding
ENSG00000126970.11	1.69511	1.58e-34	ZC4H2	protein_coding
ENSG00000171530.9	1.13401	1.97e-34	TBCA	protein_coding
ENSG00000100629.12	1.35661	2.38e-34	CEP128	protein_coding
ENSG00000114861.14	1.20583	2.81e-34	FOXP1	protein_coding
ENSG00000146350.9	1.768	3.06e-34	TBC1D32	protein_coding
ENSG00000080224.13	2.26216	3.34e-34	EPHA6	protein_coding
ENSG00000226419.2	1.52322	3.54e-34	RP11-31F15.1	antisense
ENSG00000100354.16	1.31815	3.84e-34	TNRC6B	protein_coding
ENSG00000143401.10	1.16386	4.16e-34	ANP32E	protein_coding
ENSG00000186314.7	2.22171	4.27e-34	PRELID2	protein_coding
ENSG00000188580.9	2.8188	4.49e-34	NKAIN2	protein_coding
ENSG00000118922.12	1.42063	5.54e-34	KLF12	protein_coding
ENSG00000226524.2	2.89088	5.91e-34	RP1-102H19.8	protein_coding
ENSG00000131828.9	0.935195	6.6e-34	PDHA1	protein_coding
ENSG00000032389.8	1.44031	7.9e-34	TSSC1	protein_coding
ENSG00000226688.2	1.24489	9.84e-34	ENTPD1-AS1	antisense
ENSG00000133812.10	1.42469	1.02e-33	SBF2	protein_coding
ENSG00000165084.11	2.85143	1.03e-33	C8orf34	protein_coding
ENSG00000101871.10	0.970998	1.27e-33	MID1	protein_coding
ENSG00000153317.10	1.11475	1.47e-33	ASAP1	protein_coding
ENSG00000186472.15	1.58877	1.5e-33	PCLO	protein_coding
ENSG00000170310.10	1.51826	2.62e-33	STX8	protein_coding
ENSG00000155974.7	1.86744	3.04e-33	GRIP1	protein_coding
ENSG00000227110.2	2.6131	3.36e-33	LMCD1-AS1	antisense
ENSG00000254560.1	1.99529	3.36e-33	RP11-1L12.3	antisense
ENSG00000259692.1	2.49465	3.43e-33	RP11-499F3.2	lincRNA
ENSG00000145012.8	1.58063	3.77e-33	LPP	protein_coding
ENSG00000163590.9	2.01165	7.37e-33	PPM1L	protein_coding
ENSG00000198597.4	1.76638	7.95e-33	ZNF536	protein_coding
ENSG00000146776.10	1.59249	8.06e-33	ATXN7L1	protein_coding
ENSG00000173926.5	1.90382	8.75e-33	2023-03-03	protein_coding
ENSG00000102595.14	1.26141	1.25e-32	UGGT2	protein_coding
ENSG00000135547.4	1.35311	2.6e-32	HEY2	protein_coding
ENSG00000154240.12	1.34458	2.78e-32	CEP112	protein_coding
ENSG00000148498.11	1.03938	3.89e-32	PARD3	protein_coding
ENSG00000085276.13	1.71988	4.18e-32	MECOM	protein_coding
ENSG00000179241.8	1.68501	4.22e-32	LDLRAD3	protein_coding
ENSG00000198626.11	2.25036	4.35e-32	RYR2	protein_coding
ENSG00000165259.9	1.62263	5.7e-32	HDX	protein_coding
ENSG00000137601.11	1.0997	6.22e-32	NEK1	protein_coding
ENSG00000236066.1	2.59621	7.41e-32	RP11-389O22.1	lincRNA
ENSG00000143776.14	1.20908	7.94e-32	CDC42BPA	protein_coding
ENSG00000109063.10	1.15949	1.29e-31	MYH3	protein_coding
ENSG00000196284.9	1.48791	1.31e-31	SUPT3H	protein_coding
ENSG00000133243.4	0.998022	1.56e-31	BTBD2	protein_coding
ENSG00000127124.9	1.844	2.22e-31	HIVEP3	protein_coding
ENSG00000197585.5	3.94225	3.11e-31	AC107218.3	antisense
ENSG00000179271.1	1.03953	3.34e-31	GADD45GIP1	protein_coding
ENSG00000119231.6	1.59807	3.53e-31	SENP5	protein_coding
ENSG00000162006.5	2.35101	3.86e-31	MSLNL	protein_coding
ENSG00000104899.4	1.1837	4e-31	AMH	protein_coding
ENSG00000137478.10	1.54621	4.37e-31	FCHSD2	protein_coding
ENSG00000173406.11	2.05984	4.63e-31	DAB1	protein_coding
ENSG00000150551.10	1.36613	4.63e-31	LYPD1	protein_coding
ENSG00000183049.8	1.74191	5.3e-31	CAMK1D	protein_coding
ENSG00000104375.11	1.58275	7.06e-31	STK3	protein_coding
ENSG00000189337.11	1.53577	7.17e-31	KAZN	protein_coding
ENSG00000174775.12	1.24085	7.24e-31	HRAS	protein_coding
ENSG00000245937.3	1.6368	8.26e-31	CTC-228N24.3	lincRNA
ENSG00000205726.9	1.07015	9.11e-31	ITSN1	protein_coding
ENSG00000153815.12	1.5477	1.26e-30	CMIP	protein_coding
ENSG00000118007.8	0.994599	1.6e-30	STAG1	protein_coding
ENSG00000126733.16	2.85746	1.72e-30	DACH2	protein_coding
ENSG00000165632.7	1.16607	1.74e-30	TAF3	protein_coding
ENSG00000187244.6	1.35311	2.22e-30	BCAM	protein_coding
ENSG00000118160.9	2.64116	3.35e-30	SLC8A2	protein_coding
ENSG00000151136.10	2.27078	4.29e-30	BTBD11	protein_coding
ENSG00000241170.2	2.28088	4.4e-30	RP11-147I3.1	pseudogene
ENSG00000175467.10	0.866739	4.59e-30	SART1	protein_coding
ENSG00000230590.3	1.52409	4.71e-30	FTX	lincRNA
ENSG00000158169.7	1.46337	4.91e-30	FANCC	protein_coding
ENSG00000020577.9	1.29171	5.45e-30	SAMD4A	protein_coding
ENSG00000250195.1	2.63965	5.69e-30	RP11-371F15.3	antisense
ENSG00000130449.5	1.37518	5.92e-30	ZSWIM6	protein_coding
ENSG00000216895.4	1.94449	6.14e-30	AC009403.2	protein_coding
ENSG00000140350.11	0.986036	6.26e-30	ANP32A	protein_coding
ENSG00000115355.11	1.00953	6.53e-30	CCDC88A	protein_coding
ENSG00000083828.11	2.12305	7.24e-30	ZNF586	protein_coding
ENSG00000173638.14	1.26942	7.89e-30	SLC19A1	protein_coding
ENSG00000159335.11	1.2705	8.41e-30	PTMS	protein_coding
ENSG00000263069.1	1.69247	1.03e-29	CTD-2047H16.4	antisense
ENSG00000141449.10	1.59932	1.27e-29	GREB1L	protein_coding
ENSG00000089682.12	1.22904	1.38e-29	RBM41	protein_coding
ENSG00000169851.11	1.11948	1.63e-29	PCDH7	protein_coding
ENSG00000167766.14	1.75285	1.8e-29	ZNF83	protein_coding
ENSG00000196782.8	1.92988	1.96e-29	MAML3	protein_coding
ENSG00000104381.8	1.29227	2.38e-29	GDAP1	protein_coding
ENSG00000169918.5	1.68388	2.91e-29	OTUD7A	protein_coding
ENSG00000198162.8	1.36202	3.04e-29	MAN1A2	protein_coding
ENSG00000185666.10	2.13713	3.36e-29	SYN3	protein_coding
ENSG00000104714.9	1.10511	3.42e-29	ERICH1	protein_coding
ENSG00000105738.6	1.54479	3.68e-29	SIPA1L3	protein_coding
ENSG00000182871.10	1.58987	3.94e-29	COL18A1	protein_coding
ENSG00000152404.11	1.09296	4.82e-29	CWF19L2	protein_coding
ENSG00000106617.9	1.55202	6.66e-29	PRKAG2	protein_coding
ENSG00000102763.11	1.33603	7.04e-29	VWA8	protein_coding
ENSG00000145375.7	1.61718	7.8e-29	SPATA5	protein_coding
ENSG00000130413.11	1.49549	9.18e-29	STK33	protein_coding
ENSG00000028310.13	1.13211	9.29e-29	BRD9	protein_coding
ENSG00000163393.8	2.02238	1.09e-28	SLC22A15	protein_coding
ENSG00000232593.2	2.13711	1.12e-28	RP11-258C19.5	lincRNA
ENSG00000243716.6	1.07316	1.15e-28	NPIPB5	protein_coding
ENSG00000250349.3	2.36068	1.28e-28	TM4SF2	protein_coding
ENSG00000121542.7	1.72305	1.33e-28	SEC22A	protein_coding
ENSG00000133315.6	1.67462	1.33e-28	MACROD1	protein_coding
ENSG00000143207.15	1.5661	1.49e-28	RFWD2	protein_coding
ENSG00000163938.12	0.888325	1.58e-28	GNL3	protein_coding
ENSG00000198899.2	1.54164	2e-28	MT-ATP6	protein_coding
ENSG00000264538.2	1.07153	2.29e-28	SUZ12P	pseudogene
ENSG00000114126.13	1.29711	2.96e-28	TFDP2	protein_coding
ENSG00000137968.12	1.30445	3.5e-28	SLC44A5	protein_coding
ENSG00000204406.7	1.84212	3.84e-28	MBD5	protein_coding
ENSG00000165659.12	1.39607	3.94e-28	DACH1	protein_coding
ENSG00000273466.1	2.09696	4.26e-28	RP11-548H3.1	antisense
ENSG00000088179.4	1.48204	4.68e-28	PTPN4	protein_coding
ENSG00000228043.1	3.32552	4.82e-28	AC097721.2	lincRNA
ENSG00000172765.12	1.74704	5.09e-28	TMCC1	protein_coding
ENSG00000145216.11	0.912023	5.89e-28	FIP1L1	protein_coding
ENSG00000134453.11	0.827101	6.81e-28	RBM17	protein_coding
ENSG00000169946.9	2.03836	6.88e-28	ZFPM2	protein_coding
ENSG00000085224.16	0.838473	7.85e-28	ATRX	protein_coding
ENSG00000153914.11	1.01254	8.75e-28	SREK1	protein_coding
ENSG00000151229.8	1.76369	9.5e-28	SLC2A13	protein_coding
ENSG00000166748.8	3.20628	9.57e-28	AGBL1	protein_coding
ENSG00000197959.9	2.48304	1.06e-27	DNM3	protein_coding
ENSG00000168038.6	1.79984	1.16e-27	ULK4	protein_coding
ENSG00000198712.1	1.58993	1.19e-27	MT-CO2	protein_coding
ENSG00000206199.5	2.5733	2.26e-27	ANKUB1	protein_coding
ENSG00000158019.16	1.49976	2.44e-27	BRE	protein_coding
ENSG00000112182.10	1.39456	2.7e-27	BACH2	protein_coding
ENSG00000206120.7	2.46257	4.29e-27	EGFEM1P	pseudogene
ENSG00000135749.14	1.27793	5.2e-27	PCNXL2	protein_coding
ENSG00000188517.10	2.0355	5.24e-27	COL25A1	protein_coding
ENSG00000029993.10	1.08289	5.35e-27	HMGB3	protein_coding
ENSG00000174943.5	1.36129	5.51e-27	KCTD13	protein_coding
ENSG00000150787.3	1.32516	8.75e-27	PTS	protein_coding
ENSG00000131374.10	1.97643	1.07e-26	TBC1D5	protein_coding
ENSG00000156011.12	1.3133	1.18e-26	PSD3	protein_coding
ENSG00000108018.11	1.91601	1.33e-26	SORCS1	protein_coding
ENSG00000143469.12	1.86197	1.36e-26	SYT14	protein_coding
ENSG00000162415.6	1.62281	1.86e-26	ZSWIM5	protein_coding
ENSG00000228222.1	3.22046	1.99e-26	AC074363.1	lincRNA
ENSG00000175697.6	2.61099	2.29e-26	GPR156	protein_coding
ENSG00000229267.2	3.01544	2.64e-26	AC072062.1	antisense
ENSG00000128512.15	1.90988	2.91e-26	DOCK4	protein_coding
ENSG00000134775.11	1.2311	3.3e-26	FHOD3	protein_coding
ENSG00000157152.12	2.20516	3.38e-26	SYN2	processed_transcript
ENSG00000259628.1	2.96924	3.47e-26	RP11-467H10.2	processed_transcript
ENSG00000090581.5	1.58871	3.71e-26	GNPTG	protein_coding
ENSG00000157869.10	1.39401	4.67e-26	RAB28	protein_coding
ENSG00000127989.9	1.51716	5.13e-26	MTERF	protein_coding
ENSG00000251680.1	3.29357	5.66e-26	CTC-575N7.1	antisense
ENSG00000179242.11	2.38723	7.15e-26	CDH4	protein_coding
ENSG00000141577.9	0.992613	8.71e-26	AZI1	protein_coding
ENSG00000173320.5	1.13334	8.89e-26	STOX2	protein_coding
ENSG00000229869.1	1.13644	1.05e-25	RP11-363N22.2	antisense
ENSG00000188599.13	1.74209	1.48e-25	NPIPP1	pseudogene
ENSG00000146426.13	1.25961	1.66e-25	TIAM2	protein_coding
ENSG00000131876.12	0.763351	1.99e-25	SNRPA1	protein_coding
ENSG00000183230.12	2.99238	1.99e-25	CTNNA3	protein_coding
ENSG00000258017.1	2.31377	1.99e-25	RP11-386G11.10	antisense
ENSG00000203950.6	1.08382	2.03e-25	FAM127B	protein_coding
ENSG00000196712.12	0.97045	2.09e-25	NF1	protein_coding
ENSG00000093217.5	1.48192	2.29e-25	XYLB	protein_coding
ENSG00000067208.10	1.50251	2.56e-25	EVI5	protein_coding
ENSG00000187984.8	1.19167	2.68e-25	ANKRD19P	pseudogene
ENSG00000247572.3	1.5264	3.2e-25	CKMT2-AS1	antisense
ENSG00000234420.3	1.0869	3.32e-25	ZNF37BP	pseudogene
ENSG00000113269.9	1.10341	3.79e-25	RNF130	protein_coding
ENSG00000204574.8	0.820576	3.88e-25	ABCF1	protein_coding
ENSG00000210082.2	1.49919	3.92e-25	MT-RNR2	Mt_rRNA
ENSG00000137815.10	1.00128	4.13e-25	RTF1	protein_coding
ENSG00000242082.1	2.7391	4.22e-25	RP1-90G24.10	antisense
ENSG00000236017.3	4.13706	4.25e-25	ASMTL-AS1	antisense
ENSG00000101882.5	1.00616	4.55e-25	NKAP	protein_coding
ENSG00000145982.7	1.30599	4.76e-25	FARS2	protein_coding
ENSG00000242687.2	2.49601	4.86e-25	AC004893.11	antisense
ENSG00000133858.11	1.21161	5.24e-25	ZFC3H1	protein_coding
ENSG00000198420.5	1.04265	5.8e-25	FAM115A	protein_coding
ENSG00000184005.9	1.95539	6.46e-25	ST6GALNAC3	protein_coding
ENSG00000260011.2	2.11285	6.62e-25	RP13-20L14.1	lincRNA
ENSG00000185716.7	1.55784	7.03e-25	C16orf52	protein_coding
ENSG00000133019.7	2.30522	7.39e-25	CHRM3	protein_coding
ENSG00000175600.11	2.30155	7.48e-25	C7orf10	protein_coding
ENSG00000070785.12	1.17311	7.54e-25	EIF2B3	protein_coding
ENSG00000240963.1	2.91672	7.72e-25	RP11-518L10.5	antisense
ENSG00000173409.9	1.1237	7.79e-25	ARV1	protein_coding
ENSG00000151067.16	1.74656	8.73e-25	CACNA1C	protein_coding
ENSG00000185046.14	2.47987	1.16e-24	ANKS1B	protein_coding
ENSG00000155115.6	1.1527	1.27e-24	GTF3C6	protein_coding
ENSG00000112306.7	0.771714	1.36e-24	RPS12	protein_coding
ENSG00000171877.15	1.83877	1.41e-24	FRMD5	protein_coding
ENSG00000120519.10	1.37946	1.63e-24	SLC10A7	protein_coding
ENSG00000237975.2	1.98339	1.72e-24	FLG-AS1	antisense
ENSG00000152208.7	3.00577	1.97e-24	GRID2	protein_coding
ENSG00000186765.7	3.2211	2.39e-24	FSCN2	protein_coding
ENSG00000268797.1	1.6346	2.39e-24	CTC-490E21.12	protein_coding
ENSG00000237037.5	1.73198	2.84e-24	NDUFA6-AS1	processed_transcript
ENSG00000213020.4	1.96519	3.27e-24	ZNF611	protein_coding
ENSG00000261824.2	1.31929	4.2e-24	LINC00662	lincRNA
ENSG00000109881.12	1.34442	4.21e-24	CCDC34	protein_coding
ENSG00000136492.4	0.897587	4.73e-24	BRIP1	protein_coding
ENSG00000153956.11	1.37725	5.18e-24	CACNA2D1	protein_coding
ENSG00000167967.11	0.970682	6.6e-24	E4F1	protein_coding
ENSG00000253893.2	2.91305	7.07e-24	FAM85B	antisense
ENSG00000177694.10	2.78532	9.2e-24	NAALADL2	protein_coding
ENSG00000112541.9	1.51407	9.23e-24	PDE10A	protein_coding
ENSG00000142687.13	0.957584	9.58e-24	KIAA0319L	protein_coding
ENSG00000178878.8	1.90294	1.01e-23	APOLD1	protein_coding
ENSG00000074047.16	1.62038	1.14e-23	GLI2	protein_coding
ENSG00000170776.15	1.06336	1.15e-23	AKAP13	protein_coding
ENSG00000258561.1	1.86358	1.22e-23	RP11-72M17.1	lincRNA
ENSG00000166477.8	1.10643	1.27e-23	LEO1	protein_coding
ENSG00000151746.9	1.31285	1.37e-23	BICD1	protein_coding
ENSG00000196312.7	1.47154	1.41e-23	HIATL2	protein_coding
ENSG00000184220.6	0.924453	1.41e-23	CMSS1	protein_coding
ENSG00000112419.10	1.77806	1.47e-23	PHACTR2	protein_coding
ENSG00000151240.11	1.12285	1.94e-23	DIP2C	protein_coding
ENSG00000228315.7	2.10956	1.96e-23	GUSBP11	processed_transcript
ENSG00000213199.3	1.44766	1.97e-23	ASIC3	protein_coding
ENSG00000180287.12	2.71334	2.06e-23	PLD5	protein_coding
ENSG00000204104.7	0.995499	2.25e-23	TRAF3IP1	protein_coding
ENSG00000127586.12	0.829952	2.27e-23	CHTF18	protein_coding
ENSG00000144395.13	1.05318	2.3e-23	CCDC150	protein_coding
ENSG00000267698.1	2.11728	2.6e-23	AC002116.7	antisense
ENSG00000141505.7	1.96939	2.84e-23	ASGR1	protein_coding
ENSG00000148200.12	1.36674	2.85e-23	NR6A1	protein_coding
ENSG00000145362.12	1.39011	2.9e-23	ANK2	protein_coding
ENSG00000185345.14	2.2656	3.55e-23	PARK2	protein_coding
ENSG00000164944.7	0.983831	3.67e-23	KIAA1429	protein_coding
ENSG00000109016.13	1.12862	3.79e-23	DHRS7B	protein_coding
ENSG00000174482.6	2.39996	4.29e-23	LINGO2	protein_coding
ENSG00000112394.12	1.57725	4.43e-23	SLC16A10	protein_coding
ENSG00000151474.15	1.49008	5.09e-23	FRMD4A	protein_coding
ENSG00000065320.4	1.29785	5.24e-23	NTN1	protein_coding
ENSG00000109475.12	0.894294	5.26e-23	RPL34	protein_coding
ENSG00000203666.8	1.29109	5.32e-23	EFCAB2	protein_coding
ENSG00000254459.1	2.71585	5.42e-23	RP11-91P24.7	antisense
ENSG00000174842.12	1.11857	6.34e-23	GLMN	protein_coding
ENSG00000175115.7	1.5043	6.7e-23	PACS1	protein_coding
ENSG00000248489.1	1.87115	6.89e-23	CTD-2007H13.3	lincRNA
ENSG00000133119.8	0.917457	6.89e-23	RFC3	protein_coding
ENSG00000135541.16	1.04089	7.69e-23	AHI1	protein_coding
ENSG00000271781.1	2.49344	7.75e-23	CTD-2589H19.6	antisense
ENSG00000112319.13	1.25943	8.57e-23	EYA4	protein_coding
ENSG00000227398.3	2.19499	8.93e-23	KIF9-AS1	antisense
ENSG00000179104.4	2.08184	9.09e-23	TMTC2	protein_coding
ENSG00000100058.8	1.05868	9.3e-23	CRYBB2P1	pseudogene
ENSG00000214050.3	1.6337	9.41e-23	FBXO16	protein_coding
ENSG00000157077.10	1.20544	1.16e-22	ZFYVE9	protein_coding
ENSG00000101639.14	1.40462	1.21e-22	CEP192	protein_coding
ENSG00000164221.8	1.42556	1.77e-22	CCDC112	protein_coding
ENSG00000050767.11	3.03792	1.85e-22	COL23A1	protein_coding
ENSG00000117569.14	0.931845	2.09e-22	PTBP2	protein_coding
ENSG00000198169.4	0.99918	2.66e-22	ZNF251	protein_coding
ENSG00000165392.5	1.00421	3.31e-22	WRN	protein_coding
ENSG00000249550.2	2.99368	3.4e-22	RP11-438N16.1	lincRNA
ENSG00000162946.16	1.88188	3.73e-22	DISC1	protein_coding
ENSG00000114279.9	2.12503	3.86e-22	FGF12	protein_coding
ENSG00000110693.11	1.93395	4.29e-22	SOX6	protein_coding
ENSG00000172985.8	1.63346	4.4e-22	SH3RF3	protein_coding
ENSG00000164494.7	1.35946	4.72e-22	PDSS2	protein_coding
ENSG00000120071.8	1.00916	5.46e-22	KANSL1	protein_coding
ENSG00000151623.10	1.39114	5.64e-22	NR3C2	protein_coding
ENSG00000145743.11	1.74517	5.69e-22	FBXL17	protein_coding
ENSG00000257894.1	2.36922	6.15e-22	RP1-78O14.1	lincRNA
ENSG00000151532.9	1.10678	6.31e-22	VTI1A	protein_coding
ENSG00000118418.10	0.945933	7.36e-22	HMGN3	protein_coding
ENSG00000180822.7	1.39298	7.45e-22	PSMG4	protein_coding
ENSG00000154655.10	2.42422	7.49e-22	L3MBTL4	protein_coding
ENSG00000144535.15	1.24783	8.02e-22	DIS3L2	protein_coding
ENSG00000090661.7	1.75901	1.12e-21	CERS4	protein_coding
ENSG00000243566.2	1.89033	1.16e-21	UPK3B	protein_coding
ENSG00000151276.19	1.24884	1.29e-21	MAGI1	protein_coding
ENSG00000154309.7	1.82339	1.34e-21	DISP1	protein_coding
ENSG00000165209.14	1.17902	1.34e-21	STRBP	protein_coding
ENSG00000162341.11	1.76467	1.37e-21	TPCN2	protein_coding
ENSG00000145730.16	1.02887	1.69e-21	PAM	protein_coding
ENSG00000221926.7	1.73481	1.7e-21	TRIM16	protein_coding
ENSG00000173611.13	1.91624	1.82e-21	SCAI	protein_coding
ENSG00000250479.4	1.45309	2.01e-21	CHCHD10	protein_coding
ENSG00000255234.1	2.88845	2.19e-21	RP11-727A23.10	antisense
ENSG00000145916.14	1.12054	2.36e-21	RMND5B	protein_coding
ENSG00000165591.6	2.50613	2.37e-21	FAAH2	protein_coding
ENSG00000169020.5	1.05002	2.45e-21	ATP5I	protein_coding
ENSG00000158158.7	1.27914	2.57e-21	CNNM4	protein_coding
ENSG00000076321.6	1.38407	2.6e-21	KLHL20	protein_coding
ENSG00000079482.11	1.98659	2.67e-21	OPHN1	protein_coding
ENSG00000129084.13	1.39856	2.82e-21	PSMA1	protein_coding
ENSG00000186111.4	1.38995	2.94e-21	PIP5K1C	protein_coding
ENSG00000206052.6	2.19867	3.23e-21	DOK6	protein_coding
ENSG00000102271.9	1.94837	3.52e-21	KLHL4	protein_coding
ENSG00000144455.9	1.81993	4.8e-21	SUMF1	protein_coding
ENSG00000166263.9	1.47699	5.19e-21	STXBP4	protein_coding
ENSG00000183354.7	1.21657	5.55e-21	KIAA2026	protein_coding
ENSG00000196436.7	2.1856	5.81e-21	NPIPB15	protein_coding
ENSG00000120533.8	0.777875	5.87e-21	ENY2	protein_coding
ENSG00000197747.4	1.27053	6.36e-21	S100A10	protein_coding
ENSG00000056487.11	0.897271	6.36e-21	PHF21B	protein_coding
ENSG00000082068.4	0.863918	7.09e-21	WDR70	protein_coding
ENSG00000157368.6	2.31068	7.23e-21	IL34	protein_coding
ENSG00000107518.12	1.74725	7.76e-21	ATRNL1	protein_coding
ENSG00000237356.1	2.29651	9.15e-21	AL163953.3	lincRNA
ENSG00000165525.13	0.846447	9.17e-21	NEMF	protein_coding
ENSG00000100784.5	1.30658	1.05e-20	RPS6KA5	protein_coding
ENSG00000260196.1	1.42426	1.07e-20	RP1-239B22.5	antisense
ENSG00000146094.9	1.33682	1.2e-20	DOK3	protein_coding
ENSG00000187391.13	1.63648	1.3e-20	MAGI2	protein_coding
ENSG00000135119.10	1.91341	1.35e-20	RNFT2	protein_coding
ENSG00000174332.3	2.16723	1.58e-20	GLIS1	protein_coding
ENSG00000162641.14	1.85564	1.69e-20	AKNAD1	protein_coding
ENSG00000115977.14	1.40262	2e-20	AAK1	protein_coding
ENSG00000101745.11	1.3439	2.1e-20	ANKRD12	protein_coding
ENSG00000198908.7	1.50082	2.12e-20	BHLHB9	protein_coding
ENSG00000111215.7	1.30356	2.27e-20	PRR4	protein_coding
ENSG00000106290.10	0.960905	2.53e-20	TAF6	protein_coding
ENSG00000153774.4	0.807632	2.53e-20	CFDP1	protein_coding
ENSG00000230453.5	1.52517	2.73e-20	ANKRD18B	protein_coding
ENSG00000138587.5	1.04359	2.73e-20	MNS1	protein_coding
ENSG00000233608.2	2.17966	2.81e-20	TWIST2	protein_coding
ENSG00000176274.6	1.56784	2.99e-20	SLC25A53	protein_coding
ENSG00000110328.5	1.63742	3.09e-20	GALNT18	protein_coding
ENSG00000228436.2	1.97913	3.18e-20	RP5-864K19.4	antisense
ENSG00000102908.16	1.12058	3.24e-20	NFAT5	protein_coding
ENSG00000115970.14	1.06446	3.28e-20	THADA	protein_coding
ENSG00000197961.7	0.82076	3.28e-20	ZNF121	protein_coding
ENSG00000225882.1	2.15769	3.33e-20	RP3-410B11.1	lincRNA
ENSG00000257923.5	0.899944	3.39e-20	CUX1	protein_coding
ENSG00000070366.9	0.94293	3.64e-20	SMG6	protein_coding
ENSG00000049167.9	1.31249	4.17e-20	ERCC8	protein_coding
ENSG00000120725.8	1.34447	4.69e-20	SIL1	protein_coding
ENSG00000178177.10	1.24351	5.26e-20	LCORL	protein_coding
ENSG00000222017.1	2.05341	5.8e-20	AC011997.1	protein_coding
ENSG00000270091.1	2.36089	5.83e-20	RP11-78O7.2	lincRNA
ENSG00000150316.7	0.91375	6.33e-20	CWC15	protein_coding
ENSG00000132541.6	1.59322	7.06e-20	HRSP12	protein_coding
ENSG00000258472.4	1.9788	7.35e-20	RP11-192H23.4	protein_coding
ENSG00000128563.9	0.937584	7.72e-20	PRKRIP1	protein_coding
ENSG00000151692.10	2.04216	9.11e-20	RNF144A	protein_coding
ENSG00000081189.9	1.33062	1.01e-19	MEF2C	protein_coding
ENSG00000271913.1	2.2347	1.12e-19	RP1-111C20.4	antisense
ENSG00000119042.12	1.19754	1.12e-19	SATB2	protein_coding
ENSG00000130770.13	0.769827	1.14e-19	ATPIF1	protein_coding
ENSG00000179588.4	1.5966	1.22e-19	ZFPM1	protein_coding
ENSG00000205209.3	2.19693	1.22e-19	SCGB2B2	protein_coding
ENSG00000269113.3	1.82433	1.31e-19	TRABD2B	protein_coding
ENSG00000233461.1	1.14736	1.48e-19	RP11-295G20.2	antisense
ENSG00000219626.4	1.35482	1.51e-19	FAM228B	protein_coding
ENSG00000231607.4	1.16529	1.61e-19	DLEU2	processed_transcript
ENSG00000110844.9	1.31371	1.71e-19	PRPF40B	protein_coding
ENSG00000112110.5	0.929092	1.84e-19	MRPL18	protein_coding
ENSG00000175161.9	2.15845	1.99e-19	CADM2	protein_coding
ENSG00000130349.5	1.42391	2.24e-19	C6orf203	protein_coding
ENSG00000001629.5	1.35236	2.29e-19	ANKIB1	protein_coding
ENSG00000048740.13	0.944841	2.35e-19	CELF2	protein_coding
ENSG00000125691.8	1.25057	2.39e-19	RPL23	protein_coding
ENSG00000067900.6	0.750981	2.49e-19	ROCK1	protein_coding
ENSG00000099385.7	1.71428	2.53e-19	BCL7C	protein_coding
ENSG00000151422.8	1.3393	2.62e-19	FER	protein_coding
ENSG00000162664.12	0.79981	2.76e-19	ZNF326	protein_coding
ENSG00000214331.4	2.08972	2.99e-19	RP11-252A24.2	pseudogene
ENSG00000103657.9	1.16723	3.01e-19	HERC1	protein_coding
ENSG00000170921.10	1.19801	3.04e-19	TANC2	protein_coding
ENSG00000127946.12	1.10096	3.17e-19	HIP1	protein_coding
ENSG00000187672.8	1.24816	3.51e-19	ERC2	protein_coding
ENSG00000231889.3	1.30545	3.59e-19	TRAF3IP2-AS1	antisense
ENSG00000180071.14	1.61895	3.82e-19	ANKRD18A	protein_coding
ENSG00000175054.10	1.06379	3.82e-19	ATR	protein_coding
ENSG00000260456.2	2.59768	3.84e-19	C16orf95	protein_coding
ENSG00000147905.13	1.29221	3.92e-19	ZCCHC7	protein_coding
ENSG00000178568.9	2.20932	4e-19	ERBB4	protein_coding
ENSG00000134490.9	1.57114	4e-19	TMEM241	protein_coding
ENSG00000198695.2	3.0424	4.16e-19	MT-ND6	protein_coding
ENSG00000203995.5	1.31605	4.26e-19	ZYG11A	protein_coding
ENSG00000165238.12	1.26744	4.86e-19	WNK2	protein_coding
ENSG00000105983.15	0.960837	4.94e-19	LMBR1	protein_coding
ENSG00000160828.13	1.28596	5.04e-19	STAG3L2	pseudogene
ENSG00000250220.1	2.00357	5.31e-19	RP11-692D12.1	antisense
ENSG00000131558.10	1.06591	5.37e-19	EXOC4	protein_coding
ENSG00000178385.9	1.924	5.74e-19	PLEKHM3	protein_coding
ENSG00000180730.4	1.3355	5.8e-19	SHISA2	protein_coding
ENSG00000170634.8	1.58563	6.12e-19	ACYP2	protein_coding
ENSG00000125676.15	0.803788	6.17e-19	THOC2	protein_coding
ENSG00000169181.8	2.79259	6.7e-19	GSG1L	protein_coding
ENSG00000225218.1	2.51975	6.77e-19	AP001628.6	lincRNA
ENSG00000170390.10	1.61654	7.89e-19	DCLK2	protein_coding
ENSG00000141627.9	1.40861	8.27e-19	DYM	protein_coding
ENSG00000165502.6	0.790988	9.02e-19	RPL36AL	protein_coding
ENSG00000128000.11	1.72255	9.37e-19	ZNF780B	protein_coding
ENSG00000225506.2	2.23925	9.46e-19	CYP4A22-AS1	lincRNA
ENSG00000105409.11	1.45277	9.59e-19	ATP1A3	protein_coding
ENSG00000251314.2	2.61781	9.99e-19	CTD-2337A12.1	antisense
ENSG00000196405.8	0.982259	1.02e-18	EVL	protein_coding
ENSG00000183793.9	1.94059	1.03e-18	NPIPA5	protein_coding
ENSG00000169062.10	0.763165	1.1e-18	UPF3A	protein_coding
ENSG00000152377.8	1.87991	1.28e-18	SPOCK1	protein_coding
ENSG00000164597.9	1.22991	1.38e-18	COG5	protein_coding
ENSG00000245958.2	1.36875	1.47e-18	RP11-33B1.1	pseudogene
ENSG00000127952.12	1.61266	1.56e-18	STYXL1	protein_coding
ENSG00000198732.6	1.24667	1.6e-18	SMOC1	protein_coding
ENSG00000111880.11	1.05977	1.63e-18	RNGTT	protein_coding
ENSG00000104059.4	1.69343	1.75e-18	FAM189A1	protein_coding
ENSG00000253553.1	2.52262	1.8e-18	RP11-586K2.1	antisense
ENSG00000144331.14	2.90776	1.84e-18	ZNF385B	protein_coding
ENSG00000198382.4	1.21515	1.89e-18	UVRAG	protein_coding
ENSG00000249413.2	2.56516	1.96e-18	RP11-25H12.1	lincRNA
ENSG00000251136.4	1.38318	2.02e-18	RP11-37B2.1	lincRNA
ENSG00000122547.6	1.99014	2.08e-18	EEPD1	protein_coding
ENSG00000183426.11	1.32531	2.08e-18	NPIPA1	protein_coding
ENSG00000178662.11	2.25105	2.3e-18	CSRNP3	protein_coding
ENSG00000072134.11	1.26098	2.3e-18	EPN2	protein_coding
ENSG00000102384.9	1.39302	2.32e-18	CENPI	protein_coding
ENSG00000116898.7	0.809323	2.38e-18	MRPS15	protein_coding
ENSG00000196739.10	1.22772	2.47e-18	COL27A1	protein_coding
ENSG00000259768.3	2.11064	2.65e-18	RP5-991G20.1	antisense
ENSG00000152413.10	1.08472	2.85e-18	HOMER1	protein_coding
ENSG00000153936.12	2.24339	3.17e-18	HS2ST1	protein_coding
ENSG00000070081.11	0.837886	3.19e-18	NUCB2	protein_coding
ENSG00000100749.3	0.842994	3.5e-18	VRK1	protein_coding
ENSG00000273058.1	2.29765	4.03e-18	RP11-385F5.5	antisense
ENSG00000111186.8	1.60879	4.22e-18	WNT5B	protein_coding
ENSG00000156170.8	1.084	4.6e-18	NDUFAF6	protein_coding
ENSG00000112096.12	0.879041	5.09e-18	SOD2	protein_coding
ENSG00000148655.10	2.36274	5.21e-18	C10orf11	protein_coding
ENSG00000149403.7	2.41389	5.36e-18	GRIK4	protein_coding
ENSG00000006704.6	0.991685	5.72e-18	GTF2IRD1	protein_coding
ENSG00000148848.10	1.70225	5.76e-18	ADAM12	protein_coding
ENSG00000211459.2	1.25048	6.02e-18	MT-RNR1	Mt_rRNA
ENSG00000169933.8	2.59598	6.15e-18	FRMPD4	protein_coding
ENSG00000231187.2	2.04702	6.35e-18	RP11-38L15.3	antisense
ENSG00000205236.6	2.80435	6.81e-18	RP11-514P8.6	protein_coding
ENSG00000108100.13	0.997821	7.27e-18	CCNY	protein_coding
ENSG00000153015.11	0.874283	8.08e-18	CWC27	protein_coding
ENSG00000198399.10	1.11521	8.37e-18	ITSN2	protein_coding
ENSG00000157837.11	1.16983	8.72e-18	SPPL3	protein_coding
ENSG00000176533.8	2.08493	8.91e-18	GNG7	protein_coding
ENSG00000204272.6	1.38337	8.92e-18	RP11-622K12.1	processed_transcript
ENSG00000184384.9	2.13113	9.27e-18	MAML2	protein_coding
ENSG00000226763.3	1.12895	9.56e-18	SRRM5	protein_coding
ENSG00000187741.10	0.814832	9.98e-18	FANCA	protein_coding
ENSG00000172159.11	2.07708	1.01e-17	FRMD3	protein_coding
ENSG00000272949.1	2.1631	1.01e-17	RP11-514P8.8	processed_transcript
ENSG00000254184.3	1.16934	1.02e-17	TYW1B	polymorphic_pseudogene
ENSG00000259485.1	1.68526	1.05e-17	CTD-2147F2.1	lincRNA
ENSG00000159110.15	2.4058	1.17e-17	IFNAR2	protein_coding
ENSG00000087076.4	2.18893	1.26e-17	HSD17B14	protein_coding
ENSG00000273247.1	1.87913	1.26e-17	RP11-83A24.2	antisense
ENSG00000107864.10	1.75887	1.27e-17	CPEB3	protein_coding
ENSG00000132670.16	0.79449	1.38e-17	PTPRA	protein_coding
ENSG00000250421.1	3.13618	1.55e-17	RP11-83M16.6	lincRNA
ENSG00000153976.2	1.24689	1.55e-17	HS3ST3A1	protein_coding
ENSG00000102780.12	1.35151	1.64e-17	DGKH	protein_coding
ENSG00000169641.9	1.15975	1.65e-17	LUZP1	protein_coding
ENSG00000151320.6	2.65593	1.68e-17	AKAP6	protein_coding
ENSG00000137936.12	1.58015	1.7e-17	BCAR3	protein_coding
ENSG00000105559.7	1.78913	1.71e-17	PLEKHA4	protein_coding
ENSG00000205664.6	1.24219	1.87e-17	RP11-706O15.1	protein_coding
ENSG00000236859.2	1.6913	1.95e-17	AC018737.1	antisense
ENSG00000073614.7	0.787469	2.01e-17	KDM5A	protein_coding
ENSG00000248049.2	1.34207	2.03e-17	UBA6-AS1	antisense
ENSG00000148291.5	1.07632	2.08e-17	SURF2	protein_coding
ENSG00000137872.11	1.77357	2.11e-17	SEMA6D	protein_coding
ENSG00000250397.2	2.21538	2.17e-17	RP11-1391J7.1	antisense
ENSG00000162105.12	2.27067	2.2e-17	SHANK2	protein_coding
ENSG00000188735.8	1.22217	2.6e-17	TMEM120B	protein_coding
ENSG00000228253.1	1.84488	2.73e-17	MT-ATP8	protein_coding
ENSG00000214960.5	2.25143	2.84e-17	ISPD	protein_coding
ENSG00000126583.6	1.27919	2.95e-17	PRKCG	protein_coding
ENSG00000253636.1	1.64859	2.98e-17	RP11-531A24.5	antisense
ENSG00000088854.11	1.23099	3.25e-17	C20orf194	protein_coding
ENSG00000164742.10	1.30905	3.48e-17	ADCY1	protein_coding
ENSG00000203727.3	2.77295	3.75e-17	SAMD5	protein_coding
ENSG00000138640.10	1.09827	3.97e-17	FAM13A	protein_coding
ENSG00000214293.4	1.27462	4.01e-17	RSBN1L-AS1	lincRNA
ENSG00000237973.1	1.42939	4.53e-17	hsa-mir-6723	pseudogene
ENSG00000185420.14	2.20913	4.58e-17	SMYD3	protein_coding
ENSG00000106591.3	0.770428	4.68e-17	MRPL32	protein_coding
ENSG00000244165.1	1.74136	4.83e-17	P2RY11	protein_coding
ENSG00000267427.1	1.29731	4.92e-17	CTC-503J8.6	lincRNA
ENSG00000151575.10	1.42138	5.32e-17	TEX9	protein_coding
ENSG00000138698.10	1.16438	5.93e-17	RAP1GDS1	protein_coding
ENSG00000262484.1	2.26228	6.1e-17	CTC-360G5.1	protein_coding
ENSG00000138621.7	1.23785	6.66e-17	PPCDC	protein_coding
ENSG00000239883.4	3.33102	6.78e-17	RP11-175I17.2	pseudogene
ENSG00000144504.11	1.46135	6.85e-17	ANKMY1	protein_coding
ENSG00000272821.1	1.42621	7.46e-17	CTA-384D8.36	antisense
ENSG00000006740.12	1.56617	8.11e-17	ARHGAP44	protein_coding
ENSG00000153157.8	1.80439	8.55e-17	SYCP2L	protein_coding
ENSG00000213160.5	1.07973	8.69e-17	KLHL23	protein_coding
ENSG00000268328.1	5.92774	9.15e-17	AC019206.1	protein_coding
ENSG00000257815.1	1.75699	9.9e-17	RP11-611E13.2	antisense
ENSG00000009950.11	1.39022	1.17e-16	MLXIPL	protein_coding
ENSG00000143320.4	1.49644	1.2e-16	CRABP2	protein_coding
ENSG00000232112.3	0.944775	1.32e-16	TMA7	protein_coding
ENSG00000137513.5	1.0774	1.34e-16	NARS2	protein_coding
ENSG00000135698.5	0.819004	1.43e-16	MPHOSPH6	protein_coding
ENSG00000128487.12	2.11019	1.47e-16	SPECC1	protein_coding
ENSG00000142875.15	1.32029	1.51e-16	PRKACB	protein_coding
ENSG00000144821.5	1.63946	1.65e-16	MYH15	protein_coding
ENSG00000144366.11	1.45806	1.77e-16	GULP1	protein_coding
ENSG00000113391.12	1.34821	1.9e-16	FAM172A	protein_coding
ENSG00000151572.12	2.14431	1.95e-16	ANO4	protein_coding
ENSG00000241288.3	2.32571	2.08e-16	RP11-379B18.5	lincRNA
ENSG00000117174.6	0.774621	2.14e-16	ZNHIT6	protein_coding
ENSG00000091262.10	1.93319	2.18e-16	ABCC6	protein_coding
ENSG00000268945.1	2.05778	2.26e-16	CTD-2192J16.26	lincRNA
ENSG00000164900.4	2.50447	2.33e-16	GBX1	protein_coding
ENSG00000251138.2	2.21406	2.36e-16	RP11-81H3.2	lincRNA
ENSG00000145555.10	0.977065	2.39e-16	MYO10	protein_coding
ENSG00000175756.9	0.914153	2.56e-16	AURKAIP1	protein_coding
ENSG00000196923.9	1.06621	2.72e-16	PDLIM7	protein_coding
ENSG00000134138.15	1.09523	2.89e-16	MEIS2	protein_coding
ENSG00000254226.1	2.65144	3e-16	CTB-12O2.1	lincRNA
ENSG00000050030.9	3.40429	3.13e-16	KIAA2022	protein_coding
ENSG00000147799.7	0.938366	3.16e-16	ARHGAP39	protein_coding
ENSG00000168061.9	0.985001	3.29e-16	SAC3D1	protein_coding
ENSG00000125148.6	1.1368	3.63e-16	MT2A	protein_coding
ENSG00000089220.4	0.807751	3.68e-16	PEBP1	protein_coding
ENSG00000088448.10	0.803767	3.84e-16	ANKRD10	protein_coding
ENSG00000270641.1	1.10033	4.15e-16	TSIX	lincRNA
ENSG00000167693.12	1.32277	4.56e-16	NXN	protein_coding
ENSG00000187764.7	1.30807	5.09e-16	SEMA4D	protein_coding
ENSG00000117461.10	1.20623	5.18e-16	PIK3R3	protein_coding
ENSG00000175806.10	1.81601	5.43e-16	MSRA	protein_coding
ENSG00000064763.6	1.37142	5.67e-16	FAR2	protein_coding
ENSG00000227036.2	2.20782	5.89e-16	LINC00511	lincRNA
ENSG00000154162.9	2.75198	6.19e-16	CDH12	protein_coding
ENSG00000250326.1	1.99966	6.37e-16	RP11-284M14.1	antisense
ENSG00000128536.11	2.05376	6.46e-16	CDHR3	protein_coding
ENSG00000136770.6	0.926181	6.51e-16	DNAJC1	protein_coding
ENSG00000070371.11	1.09419	6.74e-16	CLTCL1	protein_coding
ENSG00000171004.13	0.978372	6.79e-16	HS6ST2	protein_coding
ENSG00000165379.9	2.61456	6.82e-16	LRFN5	protein_coding
ENSG00000171282.9	1.13385	6.91e-16	RP11-1055B8.7	protein_coding
ENSG00000134245.13	1.72973	7.02e-16	WNT2B	protein_coding
ENSG00000243156.3	0.958781	7.16e-16	MICAL3	protein_coding
ENSG00000174306.17	1.22392	8.6e-16	ZHX3	protein_coding
ENSG00000144785.4	1.96929	9.27e-16	RP11-977G19.10	protein_coding
ENSG00000148634.11	0.944433	9.87e-16	HERC4	protein_coding
ENSG00000138759.13	1.19639	1.07e-15	FRAS1	protein_coding
ENSG00000103202.8	0.777305	1.16e-15	NME4	protein_coding
ENSG00000251513.1	3.1336	1.23e-15	RP11-155G15.2	processed_transcript
ENSG00000270106.1	2.44742	1.24e-15	TSNAX-DISC1	protein_coding
ENSG00000170293.4	1.974	1.31e-15	CMTM8	protein_coding
ENSG00000249456.1	2.37621	1.41e-15	RP11-298J20.4	sense_overlapping
ENSG00000196586.9	1.02702	1.51e-15	MYO6	protein_coding
ENSG00000204217.8	1.14052	1.61e-15	BMPR2	protein_coding
ENSG00000169093.10	2.44482	1.79e-15	ASMTL	protein_coding
ENSG00000126934.9	0.787886	1.83e-15	MAP2K2	protein_coding
ENSG00000107611.10	2.18712	1.83e-15	CUBN	protein_coding
ENSG00000081803.11	1.42818	1.89e-15	CADPS2	protein_coding
ENSG00000069188.12	1.26732	1.9e-15	SDK2	protein_coding
ENSG00000227165.3	1.94352	2e-15	WDR11-AS1	antisense
ENSG00000258365.1	2.10085	2.18e-15	RP11-1105G2.3	protein_coding
ENSG00000197498.8	0.848049	2.2e-15	RPF2	protein_coding
ENSG00000009724.12	2.03935	2.21e-15	MASP2	protein_coding
ENSG00000133943.16	1.23288	2.49e-15	C14orf159	protein_coding
ENSG00000174353.13	1.28701	2.55e-15	STAG3L3	pseudogene
ENSG00000160584.11	0.812972	2.76e-15	SIK3	protein_coding
ENSG00000258553.1	2.82711	2.95e-15	RP11-16B13.1	antisense
ENSG00000053524.7	2.08607	3.07e-15	MCF2L2	protein_coding
ENSG00000076928.13	0.943599	3.11e-15	ARHGEF1	protein_coding
ENSG00000063177.8	0.787335	3.17e-15	RPL18	protein_coding
ENSG00000215440.7	2.32859	3.25e-15	NPEPL1	protein_coding
ENSG00000249767.1	1.39193	3.25e-15	ENPP7P10	pseudogene
ENSG00000141252.15	0.971194	3.46e-15	VPS53	protein_coding
ENSG00000164182.6	1.02479	3.55e-15	NDUFAF2	protein_coding
ENSG00000262772.1	2.55765	3.58e-15	RP11-353N14.2	lincRNA
ENSG00000162669.11	1.18698	3.77e-15	HFM1	protein_coding
ENSG00000139083.6	1.87894	3.86e-15	ETV6	protein_coding
ENSG00000182827.8	0.760709	3.89e-15	ACBD3	protein_coding
ENSG00000236088.5	1.59878	3.93e-15	COX10-AS1	processed_transcript
ENSG00000182150.11	0.938021	4.16e-15	ERCC6L2	protein_coding
ENSG00000242808.3	2.72349	4.23e-15	SOX2-OT	sense_overlapping
ENSG00000269749.1	2.20385	4.42e-15	AC005614.5	processed_transcript
ENSG00000166377.15	1.10698	4.94e-15	ATP9B	protein_coding
ENSG00000165061.10	2.5708	5.14e-15	ZMAT4	protein_coding
ENSG00000115504.10	0.828101	5.23e-15	EHBP1	protein_coding
ENSG00000104324.11	2.22763	5.52e-15	CPQ	protein_coding
ENSG00000249319.1	3.71553	5.67e-15	AC068533.7	protein_coding
ENSG00000153944.6	0.781387	5.95e-15	MSI2	protein_coding
ENSG00000152253.4	1.06513	6.46e-15	SPC25	protein_coding
ENSG00000116874.7	1.21396	6.49e-15	WARS2	protein_coding
ENSG00000188342.7	0.985933	6.78e-15	GTF2F2	protein_coding
ENSG00000171811.8	1.85374	7.96e-15	TTC40	protein_coding
ENSG00000164989.11	1.77233	8.67e-15	CCDC171	protein_coding
ENSG00000272368.1	2.15841	8.82e-15	RP4-605O3.4	processed_transcript
ENSG00000183648.5	1.0045	9.1e-15	NDUFB1	protein_coding
ENSG00000268364.1	1.72231	9.14e-15	SMC5-AS1	antisense
ENSG00000145349.12	1.20048	9.41e-15	CAMK2D	protein_coding
ENSG00000182168.10	1.57697	9.63e-15	UNC5C	protein_coding
ENSG00000106603.13	0.826068	1e-14	COA1	protein_coding
ENSG00000177548.8	1.28942	1.01e-14	RABEP2	protein_coding
ENSG00000198873.10	1.25887	1.07e-14	GRK5	protein_coding
ENSG00000129680.11	0.830569	1.07e-14	MAP7D3	protein_coding
ENSG00000187135.7	2.7	1.17e-14	VSTM2B	protein_coding
ENSG00000096968.8	1.73284	1.19e-14	JAK2	protein_coding
ENSG00000151327.8	1.09706	1.21e-14	FAM177A1	protein_coding
ENSG00000205659.6	0.853054	1.44e-14	LIN52	protein_coding
ENSG00000173482.12	1.2355	1.49e-14	PTPRM	protein_coding
ENSG00000176225.8	1.09287	1.54e-14	RTTN	protein_coding
ENSG00000173064.6	0.838603	1.55e-14	HECTD4	protein_coding
ENSG00000247828.3	1.01583	1.6e-14	TMEM161B-AS1	antisense
ENSG00000152422.11	1.31978	1.63e-14	XRCC4	protein_coding
ENSG00000155093.13	1.47737	1.64e-14	PTPRN2	protein_coding
ENSG00000224897.2	3.25639	1.69e-14	RP11-3B12.1	antisense
ENSG00000161091.8	1.11471	1.8e-14	MFSD12	protein_coding
ENSG00000136146.10	0.96071	1.81e-14	MED4	protein_coding
ENSG00000204116.7	1.6936	1.84e-14	CHIC1	protein_coding
ENSG00000139044.6	1.03949	1.93e-14	B4GALNT3	protein_coding
ENSG00000146963.13	1.34798	2.1e-14	C7orf55-LUC7L2	protein_coding
ENSG00000250075.1	1.77411	2.12e-14	RP11-584P21.2	lincRNA
ENSG00000144868.9	2.07378	2.14e-14	TMEM108	protein_coding
ENSG00000172379.14	0.910962	2.18e-14	ARNT2	protein_coding
ENSG00000130338.8	1.0569	2.3e-14	TULP4	protein_coding
ENSG00000064655.14	1.3267	2.36e-14	EYA2	protein_coding
ENSG00000171435.9	1.9505	2.48e-14	KSR2	protein_coding
ENSG00000197562.5	0.941192	2.61e-14	RAB40C	protein_coding
ENSG00000188641.8	1.74295	2.68e-14	DPYD	protein_coding
ENSG00000145808.4	1.89832	2.73e-14	ADAMTS19	protein_coding
ENSG00000119771.10	1.1779	2.82e-14	KLHL29	protein_coding
ENSG00000057019.11	0.959342	2.99e-14	DCBLD2	protein_coding
ENSG00000005206.12	1.02921	3.11e-14	SPPL2B	processed_transcript
ENSG00000131591.13	1.08237	3.32e-14	C1orf159	protein_coding
ENSG00000071242.7	1.088	3.34e-14	RPS6KA2	protein_coding
ENSG00000091136.9	0.869851	3.79e-14	LAMB1	protein_coding
ENSG00000049192.10	2.03934	4.21e-14	ADAMTS6	protein_coding
ENSG00000178764.6	1.00577	4.28e-14	ZHX2	protein_coding
ENSG00000164144.10	0.880271	4.37e-14	ARFIP1	protein_coding
ENSG00000175198.10	1.18021	4.52e-14	PCCA	protein_coding
ENSG00000124831.14	0.759813	4.59e-14	LRRFIP1	protein_coding
ENSG00000143156.9	1.15099	4.68e-14	NME7	protein_coding
ENSG00000114439.14	0.852068	4.83e-14	BBX	protein_coding
ENSG00000160447.6	0.872482	5.44e-14	PKN3	protein_coding
ENSG00000075275.12	1.10364	5.68e-14	CELSR1	protein_coding
ENSG00000230021.3	2.28621	5.92e-14	RP5-857K21.4	lincRNA
ENSG00000171475.9	1.0506	5.96e-14	WIPF2	protein_coding
ENSG00000204131.6	2.70185	6.05e-14	NHSL2	protein_coding
ENSG00000198858.5	0.943058	6.18e-14	R3HDM4	protein_coding
ENSG00000166206.9	1.00362	7.08e-14	GABRB3	protein_coding
ENSG00000170456.10	1.176	7.17e-14	DENND5B	protein_coding
ENSG00000235688.1	2.35073	7.62e-14	AC116614.1	antisense
ENSG00000064652.6	1.4217	7.85e-14	SNX24	protein_coding
ENSG00000184304.10	1.02364	8.42e-14	PRKD1	protein_coding
ENSG00000070759.12	1.69429	8.53e-14	TESK2	protein_coding
ENSG00000154654.10	2.03712	8.69e-14	NCAM2	protein_coding
ENSG00000139865.12	1.6605	8.77e-14	TTC6	protein_coding
ENSG00000259736.1	1.85235	8.9e-14	RP11-387D10.2	antisense
ENSG00000073711.6	1.8014	9.22e-14	PPP2R3A	protein_coding
ENSG00000261404.1	2.15482	9.8e-14	AC009120.4	lincRNA
ENSG00000075407.13	0.898318	1.02e-13	ZNF37A	protein_coding
ENSG00000179331.2	1.94768	1.04e-13	RAB39A	protein_coding
ENSG00000110074.6	0.811444	1.08e-13	FOXRED1	protein_coding
ENSG00000187145.10	0.841612	1.09e-13	MRPS21	protein_coding
ENSG00000169660.11	1.0479	1.17e-13	HEXDC	protein_coding
ENSG00000227097.4	1.64756	1.18e-13	RP11-742N3.1	pseudogene
ENSG00000171444.13	0.982598	1.2e-13	MCC	protein_coding
ENSG00000210107.1	2.64886	1.47e-13	MT-TQ	Mt_tRNA
ENSG00000182903.11	1.60921	1.52e-13	ZNF721	protein_coding
ENSG00000119720.13	0.919804	1.62e-13	NRDE2	protein_coding
ENSG00000189180.11	0.866817	1.63e-13	ZNF33A	protein_coding
ENSG00000160799.7	0.773167	1.65e-13	CCDC12	protein_coding
ENSG00000250917.1	1.84318	1.71e-13	RP4-785G19.5	sense_overlapping
ENSG00000151657.7	0.983122	1.86e-13	KIN	protein_coding
ENSG00000162591.11	2.95905	1.94e-13	MEGF6	protein_coding
ENSG00000054965.6	0.891527	1.96e-13	FAM168A	protein_coding
ENSG00000204839.4	1.3305	2e-13	MROH6	protein_coding
ENSG00000158411.6	0.886117	2.01e-13	MITD1	protein_coding
ENSG00000174469.13	1.63465	2.17e-13	CNTNAP2	protein_coding
ENSG00000176731.7	0.913208	2.29e-13	C8orf59	protein_coding
ENSG00000152348.11	1.20068	2.31e-13	ATG10	protein_coding
ENSG00000165487.9	0.957484	2.32e-13	MICU2	protein_coding
ENSG00000173517.6	0.800685	2.33e-13	PEAK1	protein_coding
ENSG00000113356.6	1.09739	2.34e-13	POLR3G	protein_coding
ENSG00000259244.1	2.26737	2.38e-13	RP11-182J1.12	processed_transcript
ENSG00000239801.1	3.1476	2.39e-13	RP11-755B10.2	antisense
ENSG00000186567.8	1.35802	2.4e-13	CEACAM19	protein_coding
ENSG00000128573.18	1.21042	2.41e-13	FOXP2	protein_coding
ENSG00000117877.6	0.983531	2.43e-13	CD3EAP	protein_coding
ENSG00000154928.12	1.79364	2.44e-13	EPHB1	protein_coding
ENSG00000172318.4	2.59241	2.47e-13	B3GALT1	protein_coding
ENSG00000234323.1	2.75749	2.51e-13	RP11-308N19.1	lincRNA
ENSG00000254838.4	3.42375	2.52e-13	GVINP1	pseudogene
ENSG00000152402.6	1.58588	2.52e-13	GUCY1A2	protein_coding
ENSG00000139946.5	1.0992	2.54e-13	PELI2	protein_coding
ENSG00000241769.3	1.98423	2.69e-13	LINC00893	antisense
ENSG00000105926.11	1.16182	2.94e-13	MPP6	protein_coding
ENSG00000169203.12	1.41132	2.98e-13	RP11-231C14.4	protein_coding
ENSG00000150556.12	2.55995	3.12e-13	LYPD6B	protein_coding
ENSG00000203546.3	2.11937	3.27e-13	RP11-176H8.1	protein_coding
ENSG00000244625.1	2.07206	3.65e-13	CTA-211A9.5	lincRNA
ENSG00000099326.4	0.951074	3.8e-13	MZF1	protein_coding
ENSG00000055332.12	0.910392	3.8e-13	EIF2AK2	protein_coding
ENSG00000168243.6	1.2091	4.17e-13	GNG4	protein_coding
ENSG00000169372.8	1.67217	4.21e-13	CRADD	protein_coding
ENSG00000109339.14	1.82626	4.27e-13	MAPK10	protein_coding
ENSG00000258932.1	2.84216	4.34e-13	CTD-3006G17.2	pseudogene
ENSG00000153814.7	1.28982	4.8e-13	JAZF1	protein_coding
ENSG00000100567.8	0.848054	4.87e-13	PSMA3	protein_coding
ENSG00000134905.12	0.878878	4.9e-13	CARS2	protein_coding
ENSG00000135847.5	0.843699	4.99e-13	ACBD6	protein_coding
ENSG00000238287.1	2.28144	5.08e-13	RP11-656D10.3	antisense
ENSG00000203760.4	0.796666	5.1e-13	CENPW	protein_coding
ENSG00000233797.1	1.66558	5.23e-13	UFL1-AS1	antisense
ENSG00000165495.11	1.63716	5.26e-13	PKNOX2	protein_coding
ENSG00000146243.9	1.40792	5.47e-13	IRAK1BP1	protein_coding
ENSG00000244119.1	1.80944	5.53e-13	PDCL3P4	pseudogene
ENSG00000154217.10	1.30204	5.55e-13	PITPNC1	protein_coding
ENSG00000167232.9	1.1856	5.78e-13	ZNF91	protein_coding
ENSG00000250938.1	1.60154	5.83e-13	RP11-679C8.2	antisense
ENSG00000112964.9	1.63973	6.13e-13	GHR	protein_coding
ENSG00000269190.1	2.211	6.55e-13	FBXO17	protein_coding
ENSG00000064393.11	0.786097	6.69e-13	HIPK2	protein_coding
ENSG00000150760.8	0.883404	6.82e-13	DOCK1	protein_coding
ENSG00000046653.10	1.27254	6.96e-13	GPM6B	protein_coding
ENSG00000209082.1	1.79328	7.05e-13	MT-TL1	Mt_tRNA
ENSG00000180385.4	0.853753	7.64e-13	AC034193.5	pseudogene
ENSG00000203799.6	1.25406	8.24e-13	CCDC162P	pseudogene
ENSG00000183287.9	1.72128	8.33e-13	CCBE1	protein_coding
ENSG00000225210.5	1.13668	9.04e-13	AL589743.1	lincRNA
ENSG00000169239.8	1.59674	9.28e-13	CA5B	protein_coding
ENSG00000153551.9	1.50656	1.01e-12	CMTM7	protein_coding
ENSG00000102043.11	1.59915	1.02e-12	MTMR8	protein_coding
ENSG00000102898.7	0.820835	1.05e-12	NUTF2	protein_coding
ENSG00000100490.5	1.59944	1.09e-12	CDKL1	protein_coding
ENSG00000270558.1	2.72177	1.12e-12	CTD-2124B8.2	pseudogene
ENSG00000225377.1	1.93898	1.15e-12	RP5-1103G7.4	antisense
ENSG00000123352.13	0.938855	1.2e-12	SPATS2	protein_coding
ENSG00000226471.2	2.48509	1.24e-12	CTA-292E10.6	antisense
ENSG00000125458.2	1.02815	1.25e-12	NT5C	protein_coding
ENSG00000056661.9	0.923154	1.31e-12	PCGF2	protein_coding
ENSG00000128805.10	1.17999	1.33e-12	ARHGAP22	protein_coding
ENSG00000139970.12	1.47666	1.38e-12	RTN1	protein_coding
ENSG00000151687.10	1.98649	1.38e-12	ANKAR	protein_coding
ENSG00000120688.7	0.943205	1.41e-12	WBP4	protein_coding
ENSG00000158201.5	1.27327	1.5e-12	ABHD3	protein_coding
ENSG00000182648.7	1.85391	1.51e-12	LINC01006	processed_transcript
ENSG00000125726.6	1.87789	1.56e-12	CD70	protein_coding
ENSG00000147813.11	1.22924	1.63e-12	NAPRT1	protein_coding
ENSG00000120832.5	1.16428	1.65e-12	MTERFD3	protein_coding
ENSG00000185442.8	1.81842	1.86e-12	FAM174B	protein_coding
ENSG00000121851.8	0.923922	1.87e-12	POLR3GL	protein_coding
ENSG00000170382.7	2.00494	1.91e-12	LRRN2	protein_coding
ENSG00000241956.5	2.43549	2e-12	CTC-340A15.2	antisense
ENSG00000249395.2	1.48452	2.09e-12	CASC9	lincRNA
ENSG00000174898.11	2.86853	2.15e-12	CATSPERD	protein_coding
ENSG00000131171.8	1.26106	2.33e-12	SH3BGRL	protein_coding
ENSG00000232160.2	2.45199	2.39e-12	RAP2C-AS1	antisense
ENSG00000180776.11	1.31414	2.58e-12	ZDHHC20	protein_coding
ENSG00000257335.4	1.48445	2.83e-12	MGAM	protein_coding
ENSG00000215067.5	2.18838	3.02e-12	AC027763.2	protein_coding
ENSG00000178882.9	2.24169	3.29e-12	FAM101A	protein_coding
ENSG00000131848.5	1.14896	3.35e-12	ZSCAN5A	protein_coding
ENSG00000250061.1	2.67731	3.42e-12	RP11-541P9.3	antisense
ENSG00000112304.6	0.889389	3.54e-12	ACOT13	protein_coding
ENSG00000158458.15	1.47355	3.85e-12	NRG2	protein_coding
ENSG00000158467.12	1.19239	3.88e-12	AHCYL2	protein_coding
ENSG00000189134.3	3.77122	4.35e-12	NKAPL	protein_coding
ENSG00000237470.2	1.89943	4.36e-12	DCLRE1CP1	pseudogene
ENSG00000151881.10	1.27366	4.52e-12	C5orf28	protein_coding
ENSG00000215386.6	1.66204	4.84e-12	LINC00478	lincRNA
ENSG00000267419.1	1.85	4.85e-12	CTC-559E9.6	processed_transcript
ENSG00000123106.6	0.933793	4.94e-12	CCDC91	protein_coding
ENSG00000185186.4	2.36867	4.94e-12	LINC00313	lincRNA
ENSG00000259986.1	2.46772	5.11e-12	RP11-382A20.4	antisense
ENSG00000075043.13	1.58157	5.2e-12	KCNQ2	protein_coding
ENSG00000106266.4	1.00685	5.77e-12	SNX8	protein_coding
ENSG00000066084.8	0.87408	6.09e-12	DIP2B	protein_coding
ENSG00000164080.9	0.974667	6.74e-12	RAD54L2	protein_coding
ENSG00000233067.2	3.02372	7.12e-12	RP11-40F8.2	lincRNA
ENSG00000119640.4	1.03459	7.45e-12	ACYP1	protein_coding
ENSG00000156026.10	0.925547	7.57e-12	MCU	protein_coding
ENSG00000214954.4	1.61301	7.72e-12	LRRC69	protein_coding
ENSG00000073417.10	0.805843	7.86e-12	PDE8A	protein_coding
ENSG00000259992.1	1.70682	9.41e-12	RP11-77K12.8	processed_transcript
ENSG00000106415.8	1.21998	9.52e-12	GLCCI1	protein_coding
ENSG00000196935.4	1.55168	9.76e-12	SRGAP1	protein_coding
ENSG00000145348.12	1.04671	1.04e-11	TBCK	protein_coding
ENSG00000198520.6	1.68722	1.08e-11	C1orf228	protein_coding
ENSG00000053900.6	0.860364	1.12e-11	ANAPC4	protein_coding
ENSG00000197555.5	0.806197	1.15e-11	SIPA1L1	protein_coding
ENSG00000172554.7	2.12776	1.15e-11	SNTG2	protein_coding
ENSG00000166123.9	0.850484	1.17e-11	GPT2	protein_coding
ENSG00000172915.14	1.21207	1.19e-11	NBEA	protein_coding
ENSG00000234009.1	2.02015	1.24e-11	RPL5P34	pseudogene
ENSG00000157927.12	1.1413	1.29e-11	RADIL	protein_coding
ENSG00000158623.10	1.11523	1.4e-11	COPG2	protein_coding
ENSG00000197724.6	0.926447	1.45e-11	PHF2	protein_coding
ENSG00000210196.2	3.2407	1.45e-11	MT-TP	Mt_tRNA
ENSG00000259363.1	2.44119	1.46e-11	CTD-2054N24.2	protein_coding
ENSG00000129158.6	1.14187	1.5e-11	SERGEF	protein_coding
ENSG00000204220.5	0.966977	1.55e-11	PFDN6	protein_coding
ENSG00000237978.1	2.561	1.57e-11	RP11-385J1.2	antisense
ENSG00000163848.14	1.21822	1.57e-11	ZNF148	protein_coding
ENSG00000236565.2	1.16972	1.61e-11	HNRNPA3P5	pseudogene
ENSG00000179818.9	0.895467	1.7e-11	PCBP1-AS1	antisense
ENSG00000136828.14	1.26195	1.76e-11	RALGPS1	protein_coding
ENSG00000255292.2	3.32823	1.77e-11	SDHD	protein_coding
ENSG00000080854.10	1.79672	1.79e-11	IGSF9B	protein_coding
ENSG00000183722.7	1.32905	1.82e-11	LHFP	protein_coding
ENSG00000159733.9	1.71557	1.95e-11	ZFYVE28	protein_coding
ENSG00000125246.11	2.3885	1.95e-11	CLYBL	protein_coding
ENSG00000245248.3	1.41479	1.97e-11	USP2-AS1	antisense
ENSG00000159685.6	0.830124	1.97e-11	CHCHD6	protein_coding
ENSG00000233559.1	1.83029	2.13e-11	AC016831.7	lincRNA
ENSG00000103723.8	0.895952	2.14e-11	AP3B2	protein_coding
ENSG00000053747.11	0.838281	2.16e-11	LAMA3	protein_coding
ENSG00000231290.1	2.61149	2.22e-11	APCDD1L-AS1	processed_transcript
ENSG00000188883.4	1.73981	2.23e-11	KLRG2	protein_coding
ENSG00000166444.13	1.17133	2.32e-11	ST5	protein_coding
ENSG00000106069.16	1.19571	2.49e-11	CHN2	protein_coding
ENSG00000185483.7	1.51503	2.58e-11	ROR1	protein_coding
ENSG00000178773.10	1.85154	2.6e-11	CPNE7	protein_coding
ENSG00000165060.7	1.48534	2.6e-11	FXN	protein_coding
ENSG00000205571.8	1.54136	2.71e-11	SMN2	protein_coding
ENSG00000250303.2	2.9201	2.81e-11	RP11-356J5.12	processed_transcript
ENSG00000168852.8	1.19868	2.86e-11	TPTE2P5	pseudogene
ENSG00000170962.8	3.2929	2.87e-11	PDGFD	protein_coding
ENSG00000141337.8	1.53081	3.12e-11	ARSG	protein_coding
ENSG00000147257.9	1.35163	3.14e-11	GPC3	protein_coding
ENSG00000120549.11	1.1962	3.16e-11	KIAA1217	protein_coding
ENSG00000184792.11	1.20942	3.4e-11	OSBP2	protein_coding
ENSG00000204583.5	3.54657	3.42e-11	LRCOL1	lincRNA
ENSG00000177383.3	0.81182	3.48e-11	MAGEF1	protein_coding
ENSG00000167244.13	1.51555	3.48e-11	IGF2	protein_coding
ENSG00000139132.10	1.79323	3.55e-11	FGD4	protein_coding
ENSG00000253161.1	1.54896	3.66e-11	RP11-150O12.1	lincRNA
ENSG00000109323.4	1.04685	3.66e-11	MANBA	protein_coding
ENSG00000159788.14	1.15878	3.77e-11	RGS12	protein_coding
ENSG00000173068.13	1.75796	4.02e-11	BNC2	protein_coding
ENSG00000132849.14	1.15016	4.06e-11	INADL	protein_coding
ENSG00000144681.6	1.31857	4.07e-11	STAC	protein_coding
ENSG00000270800.1	2.35442	4.23e-11	RPS10-NUDT3	protein_coding
ENSG00000064687.8	0.928717	4.36e-11	ABCA7	protein_coding
ENSG00000182674.5	1.91684	4.49e-11	KCNB2	protein_coding
ENSG00000149346.10	1.31446	4.51e-11	SLX4IP	protein_coding
ENSG00000133121.16	1.36964	4.7e-11	STARD13	protein_coding
ENSG00000249740.1	3.14127	4.78e-11	CTD-2127H9.1	lincRNA
ENSG00000047617.10	1.35942	4.95e-11	ANO2	protein_coding
ENSG00000266037.1	1.16189	5.04e-11	RN7SL3	misc_RNA
ENSG00000205359.5	2.18268	5.26e-11	SLCO6A1	protein_coding
ENSG00000153558.9	1.64824	5.31e-11	FBXL2	protein_coding
ENSG00000108306.7	1.12769	5.43e-11	FBXL20	protein_coding
ENSG00000078114.14	1.44953	5.53e-11	NEBL	protein_coding
ENSG00000179832.13	1.75247	5.95e-11	MROH1	protein_coding
ENSG00000230131.1	2.02723	6.04e-11	RP11-282I1.1	lincRNA
ENSG00000121210.11	0.918098	6.24e-11	KIAA0922	protein_coding
ENSG00000112062.6	0.770816	6.24e-11	MAPK14	protein_coding
ENSG00000164669.8	1.69326	6.38e-11	INTS4L1	pseudogene
ENSG00000165186.9	1.2231	6.62e-11	PTCHD1	protein_coding
ENSG00000102109.7	1.68	6.66e-11	PCSK1N	protein_coding
ENSG00000006607.9	0.860882	6.84e-11	FARP2	protein_coding
ENSG00000161082.8	1.75961	6.86e-11	CELF5	protein_coding
ENSG00000255284.1	1.72968	7.02e-11	AP006621.5	protein_coding
ENSG00000127804.8	0.845265	7.1e-11	METTL16	protein_coding
ENSG00000145779.7	1.52011	7.68e-11	TNFAIP8	protein_coding
ENSG00000134982.12	1.45035	7.72e-11	APC	protein_coding
ENSG00000048707.9	0.811966	7.76e-11	VPS13D	protein_coding
ENSG00000258673.1	2.35867	7.78e-11	RP4-773N10.6	antisense
ENSG00000153404.9	1.09216	7.98e-11	PLEKHG4B	protein_coding
ENSG00000123179.9	1.2277	8.04e-11	EBPL	protein_coding
ENSG00000215142.4	2.87184	8.33e-11	RP11-292B8.1	pseudogene
ENSG00000183308.6	1.90514	8.6e-11	AC005037.3	antisense
ENSG00000267747.1	2.65688	8.81e-11	RP11-392O1.4	antisense
ENSG00000232021.2	3.02871	9.44e-11	LEF1-AS1	processed_transcript
ENSG00000226091.3	1.25286	9.85e-11	LINC00937	lincRNA
ENSG00000271270.1	1.47325	1.05e-10	TMCC1-AS1	antisense
ENSG00000143858.7	2.1628	1.07e-10	SYT2	protein_coding
ENSG00000198673.6	1.85169	1.17e-10	FAM19A2	protein_coding
ENSG00000173933.15	1.58576	1.22e-10	RBM4	protein_coding
ENSG00000245685.2	2.74131	1.24e-10	AF146191.4	lincRNA
ENSG00000147044.16	0.752506	1.25e-10	CASK	protein_coding
ENSG00000166734.14	0.882419	1.26e-10	CASC4	protein_coding
ENSG00000105655.14	0.808894	1.26e-10	ISYNA1	protein_coding
ENSG00000234871.1	2.73068	1.31e-10	LINC01032	lincRNA
ENSG00000099999.10	1.12168	1.32e-10	RNF215	protein_coding
ENSG00000139116.13	0.801283	1.33e-10	KIF21A	protein_coding
ENSG00000215277.4	2.06532	1.33e-10	C14orf164	protein_coding
ENSG00000250410.1	1.65799	1.39e-10	RP11-714G18.1	antisense
ENSG00000101849.11	0.923706	1.4e-10	TBL1X	protein_coding
ENSG00000168993.10	1.31305	1.43e-10	CPLX1	protein_coding
ENSG00000134590.9	0.987363	1.45e-10	FAM127A	protein_coding
ENSG00000028277.16	2.04018	1.48e-10	POU2F2	protein_coding
ENSG00000237461.1	2.43634	1.5e-10	RP11-554F20.1	lincRNA
ENSG00000159433.7	1.19528	1.68e-10	STARD9	protein_coding
ENSG00000100077.10	0.945758	1.68e-10	ADRBK2	protein_coding
ENSG00000122012.9	2.45544	1.77e-10	SV2C	protein_coding
ENSG00000162849.11	2.22512	1.79e-10	KIF26B	protein_coding
ENSG00000175048.12	1.24784	1.85e-10	ZDHHC14	protein_coding
ENSG00000236204.1	1.82034	1.85e-10	AC092594.1	lincRNA
ENSG00000171105.9	0.836509	1.9e-10	INSR	protein_coding
ENSG00000095777.10	0.822516	1.9e-10	MYO3A	protein_coding
ENSG00000025800.9	1.10118	2.03e-10	KPNA6	protein_coding
ENSG00000168781.17	1.31141	2.07e-10	PPIP5K1	protein_coding
ENSG00000065609.10	1.47015	2.21e-10	SNAP91	protein_coding
ENSG00000173163.6	0.903508	2.24e-10	COMMD1	protein_coding
ENSG00000130038.5	1.13501	2.3e-10	EFCAB4B	protein_coding
ENSG00000262194.1	1.91216	2.44e-10	CTD-3195I5.5	lincRNA
ENSG00000170919.11	1.20881	2.44e-10	TPT1-AS1	antisense
ENSG00000233382.5	1.64491	2.45e-10	NKAPP1	pseudogene
ENSG00000136231.9	0.793682	2.74e-10	IGF2BP3	protein_coding
ENSG00000076043.5	0.757477	2.76e-10	REXO2	protein_coding
ENSG00000229089.2	2.2026	2.9e-10	ANKRD20A8P	pseudogene
ENSG00000156273.11	0.87054	2.91e-10	BACH1	protein_coding
ENSG00000143322.15	0.886897	2.92e-10	ABL2	protein_coding
ENSG00000246889.2	1.54862	2.92e-10	AP000487.5	antisense
ENSG00000104812.10	0.84626	3.02e-10	GYS1	protein_coding
ENSG00000099954.14	0.923127	3.36e-10	CECR2	protein_coding
ENSG00000236869.1	1.77837	3.39e-10	RP11-944L7.4	antisense
ENSG00000145284.7	1.1493	3.52e-10	SCD5	protein_coding
ENSG00000142156.10	0.761691	3.68e-10	COL6A1	protein_coding
ENSG00000273294.1	2.05217	3.7e-10	RP11-1084J3.4	protein_coding
ENSG00000170485.12	1.07975	3.75e-10	NPAS2	protein_coding
ENSG00000155816.15	0.951723	3.87e-10	FMN2	protein_coding
ENSG00000139220.12	1.72292	3.91e-10	PPFIA2	protein_coding
ENSG00000261775.1	2.75401	3.99e-10	RP11-10O17.3	lincRNA
ENSG00000196597.7	1.31898	3.99e-10	ZNF782	protein_coding
ENSG00000160746.8	1.0753	4e-10	ANO10	protein_coding
ENSG00000151322.14	1.77779	4.02e-10	NPAS3	protein_coding
ENSG00000100284.16	0.810292	4.07e-10	TOM1	protein_coding
ENSG00000173264.9	1.0295	4.12e-10	GPR137	protein_coding
ENSG00000235437.3	0.937388	4.49e-10	RP11-357C3.3	processed_transcript
ENSG00000150275.13	2.37162	4.53e-10	PCDH15	protein_coding
ENSG00000189136.4	1.11678	4.69e-10	UBE2Q2P1	pseudogene
ENSG00000263004.1	2.12971	4.85e-10	RP11-166P13.3	lincRNA
ENSG00000156218.8	1.79318	4.85e-10	ADAMTSL3	protein_coding
ENSG00000091157.9	1.19041	4.9e-10	WDR7	protein_coding
ENSG00000141542.6	0.860682	5.02e-10	RAB40B	protein_coding
ENSG00000164506.10	1.05004	5.08e-10	STXBP5	protein_coding
ENSG00000154127.5	1.59055	5.15e-10	UBASH3B	protein_coding
ENSG00000085514.11	1.43286	5.3e-10	PILRA	protein_coding
ENSG00000271826.1	3.1318	5.8e-10	RP1-93I3.1	antisense
ENSG00000170153.6	0.976116	5.86e-10	RNF150	protein_coding
ENSG00000222011.4	1.3815	5.98e-10	FAM185A	protein_coding
ENSG00000121101.11	1.33271	5.98e-10	TEX14	protein_coding
ENSG00000048471.9	1.0056	5.99e-10	SNX29	protein_coding
ENSG00000047648.17	1.91139	6.07e-10	ARHGAP6	protein_coding
ENSG00000168785.3	1.27272	6.17e-10	TSPAN5	protein_coding
ENSG00000161040.12	2.02119	6.37e-10	FBXL13	protein_coding
ENSG00000135314.8	1.38822	6.39e-10	KHDC1	protein_coding
ENSG00000107771.11	0.839341	6.47e-10	CCSER2	protein_coding
ENSG00000117643.10	1.48165	6.71e-10	MAN1C1	protein_coding
ENSG00000169758.8	1.8455	6.86e-10	C15orf27	protein_coding
ENSG00000185261.9	1.48117	6.91e-10	KIAA0825	protein_coding
ENSG00000228393.3	1.08156	6.94e-10	LINC01004	antisense
ENSG00000114315.3	0.979366	7.11e-10	HES1	protein_coding
ENSG00000198198.9	0.859098	7.19e-10	SZT2	protein_coding
ENSG00000107282.5	2.07674	7.64e-10	APBA1	protein_coding
ENSG00000204920.6	0.780011	7.87e-10	ZNF155	protein_coding
ENSG00000225138.3	0.792607	7.97e-10	CTD-2228K2.7	processed_transcript
ENSG00000186260.12	0.877646	8.07e-10	MKL2	protein_coding
ENSG00000138439.10	1.07223	8.41e-10	FAM117B	protein_coding
ENSG00000184209.14	1.29187	8.5e-10	SNRNP35	protein_coding
ENSG00000172426.11	2.53842	8.73e-10	RSPH9	protein_coding
ENSG00000163697.12	0.92757	8.76e-10	APBB2	protein_coding
ENSG00000115756.8	1.83305	9.28e-10	HPCAL1	protein_coding
ENSG00000148082.5	1.74993	9.66e-10	SHC3	protein_coding
ENSG00000146856.10	0.896175	1.06e-09	AGBL3	protein_coding
ENSG00000069424.10	1.59427	1.07e-09	KCNAB2	protein_coding
ENSG00000235990.2	2.61866	1.11e-09	RP11-323D18.5	pseudogene
ENSG00000168807.12	1.81246	1.11e-09	SNTB2	protein_coding
ENSG00000226381.3	0.989672	1.12e-09	RP11-119F19.2	antisense
ENSG00000054392.8	1.75665	1.2e-09	HHAT	protein_coding
ENSG00000160207.4	1.06439	1.25e-09	HSF2BP	protein_coding
ENSG00000100147.9	1.70702	1.28e-09	CCDC134	protein_coding
ENSG00000065054.9	1.00441	1.29e-09	SLC9A3R2	protein_coding
ENSG00000088812.13	0.826312	1.29e-09	ATRN	protein_coding
ENSG00000133401.11	1.79881	1.3e-09	PDZD2	protein_coding
ENSG00000111679.12	1.80124	1.41e-09	PTPN6	protein_coding
ENSG00000109919.5	0.783162	1.43e-09	MTCH2	protein_coding
ENSG00000228794.4	0.86312	1.43e-09	RP11-206L10.11	processed_transcript
ENSG00000115904.8	0.767768	1.49e-09	SOS1	protein_coding
ENSG00000260528.2	1.28577	1.54e-09	FAM157C	processed_transcript
ENSG00000196826.7	3.34123	1.55e-09	ZNF709	protein_coding
ENSG00000168096.10	0.829204	1.55e-09	ANKS3	protein_coding
ENSG00000261879.1	1.5125	1.64e-09	RP11-333E1.1	antisense
ENSG00000226696.1	2.0382	1.65e-09	LENG8-AS1	antisense
ENSG00000123104.7	1.15501	1.68e-09	ITPR2	protein_coding
ENSG00000142197.8	1.40618	1.68e-09	DOPEY2	protein_coding
ENSG00000171517.5	1.1525	1.77e-09	LPAR3	protein_coding
ENSG00000226328.2	1.08432	1.79e-09	CTA-217C2.1	lincRNA
ENSG00000259344.1	1.83105	1.82e-09	RP11-566K19.6	pseudogene
ENSG00000150456.6	1.03826	1.85e-09	N6AMT2	protein_coding
ENSG00000134278.10	0.934046	1.87e-09	SPIRE1	protein_coding
ENSG00000068024.12	0.953554	1.88e-09	HDAC4	protein_coding
ENSG00000228486.5	1.11992	1.9e-09	AC017099.3	antisense
ENSG00000249637.1	1.50899	1.94e-09	CTC-329D1.2	antisense
ENSG00000269753.1	3.62465	1.94e-09	AL589739.1	protein_coding
ENSG00000204634.8	0.934883	1.94e-09	TBC1D8	protein_coding
ENSG00000179532.8	1.02394	2.06e-09	DNHD1	protein_coding
ENSG00000170089.11	1.21313	2.18e-09	RP11-423H2.1	pseudogene
ENSG00000049323.11	1.04284	2.21e-09	LTBP1	protein_coding
ENSG00000255322.1	2.39464	2.4e-09	RP11-22P4.1	lincRNA
ENSG00000229956.5	2.41686	2.43e-09	ZRANB2-AS2	processed_transcript
ENSG00000236796.1	2.4579	2.44e-09	RP11-462B18.3	pseudogene
ENSG00000033122.14	2.17376	2.46e-09	LRRC7	protein_coding
ENSG00000250159.2	1.81284	2.47e-09	RP11-381K20.2	antisense
ENSG00000246067.3	0.872842	2.48e-09	RAB30-AS1	lincRNA
ENSG00000210151.2	2.4506	2.6e-09	MT-TS1	Mt_tRNA
ENSG00000231721.2	1.47143	2.61e-09	MKLN1-AS1	antisense
ENSG00000233593.2	1.52764	2.63e-09	RP4-665J23.1	lincRNA
ENSG00000212123.3	1.21394	2.67e-09	PRR22	protein_coding
ENSG00000064225.8	1.2883	2.81e-09	ST3GAL6	protein_coding
ENSG00000148908.10	1.01926	2.88e-09	RGS10	protein_coding
ENSG00000175745.7	0.763145	2.9e-09	NR2F1	protein_coding
ENSG00000179397.13	1.62893	2.94e-09	C1orf101	protein_coding
ENSG00000106536.15	2.39109	2.94e-09	POU6F2	protein_coding
ENSG00000235664.1	1.85045	2.98e-09	AC005682.8	lincRNA
ENSG00000172014.11	1.88131	3e-09	ANKRD20A4	protein_coding
ENSG00000172728.11	1.42531	3.07e-09	FUT10	protein_coding
ENSG00000169738.3	0.790859	3.11e-09	DCXR	protein_coding
ENSG00000183023.14	1.84392	3.2e-09	SLC8A1	protein_coding
ENSG00000156958.10	1.09226	3.26e-09	GALK2	protein_coding
ENSG00000143344.11	1.23761	3.32e-09	RGL1	protein_coding
ENSG00000159915.8	2.03882	3.33e-09	ZNF233	protein_coding
ENSG00000159267.10	0.869562	3.34e-09	HLCS	protein_coding
ENSG00000187630.10	1.06128	3.44e-09	DHRS4L2	protein_coding
ENSG00000100150.12	0.855705	3.47e-09	DEPDC5	protein_coding
ENSG00000240057.1	1.67335	3.54e-09	RP11-572M11.4	antisense
ENSG00000236924.1	2.28857	3.66e-09	RP11-390F4.6	lincRNA
ENSG00000259425.1	3.87376	3.94e-09	RP11-566K19.5	pseudogene
ENSG00000152284.4	1.00443	4.03e-09	TCF7L1	protein_coding
ENSG00000188092.10	1.77294	4.26e-09	GPR89B	protein_coding
ENSG00000147010.13	0.984829	4.35e-09	SH3KBP1	protein_coding
ENSG00000065833.7	0.937328	4.48e-09	ME1	protein_coding
ENSG00000188917.10	1.28815	4.56e-09	TRMT2B	protein_coding
ENSG00000240086.1	2.56199	4.58e-09	RP11-657O9.1	processed_transcript
ENSG00000205464.7	1.11551	4.74e-09	ATP6AP1L	protein_coding
ENSG00000250131.1	1.82905	5.15e-09	RP11-130F10.1	antisense
ENSG00000157600.7	0.847708	5.22e-09	TMEM164	protein_coding
ENSG00000100918.8	1.73625	5.8e-09	REC8	protein_coding
ENSG00000095587.8	1.84022	5.88e-09	TLL2	protein_coding
ENSG00000157827.15	0.856802	5.98e-09	FMNL2	protein_coding
ENSG00000067992.8	1.4069	6e-09	PDK3	protein_coding
ENSG00000138411.6	1.41847	6.35e-09	HECW2	protein_coding
ENSG00000214719.7	1.62509	6.49e-09	AC005562.1	processed_transcript
ENSG00000075391.12	0.807509	6.7e-09	RASAL2	protein_coding
ENSG00000169857.3	1.08565	7.2e-09	AVEN	protein_coding
ENSG00000165841.5	1.83615	7.55e-09	CYP2C19	protein_coding
ENSG00000224043.3	1.22235	7.57e-09	AC016725.4	antisense
ENSG00000175471.15	3.02151	7.78e-09	MCTP1	protein_coding
ENSG00000130731.11	0.993456	7.84e-09	C16orf13	protein_coding
ENSG00000261744.1	2.34562	7.98e-09	RP11-21B21.4	antisense
ENSG00000058453.12	0.836371	8.28e-09	CROCC	protein_coding
ENSG00000108352.7	0.971577	8.44e-09	RAPGEFL1	protein_coding
ENSG00000259790.1	2.91582	8.6e-09	ANP32BP1	pseudogene
ENSG00000173542.4	0.971523	8.98e-09	MOB1B	protein_coding
ENSG00000203709.5	2.10998	9.31e-09	C1orf132	processed_transcript
ENSG00000271344.1	1.97714	9.34e-09	RP11-274B21.9	lincRNA
ENSG00000166963.8	1.33062	9.43e-09	MAP1A	protein_coding
ENSG00000155754.10	1.96177	9.66e-09	ALS2CR11	protein_coding
ENSG00000116704.6	1.02837	9.81e-09	SLC35D1	protein_coding
ENSG00000183092.11	1.67011	9.94e-09	BEGAIN	protein_coding
ENSG00000154511.7	1.65449	1.03e-08	FAM69A	protein_coding
ENSG00000255549.2	1.33597	1.07e-08	ENPP7P6	pseudogene
ENSG00000142669.9	1.34624	1.12e-08	SH3BGRL3	protein_coding
ENSG00000170266.11	0.853872	1.16e-08	GLB1	protein_coding
ENSG00000130529.11	1.50158	1.17e-08	TRPM4	protein_coding
ENSG00000267265.1	2.59487	1.17e-08	CTC-550B14.7	antisense
ENSG00000117419.10	0.772361	1.2e-08	ERI3	protein_coding
ENSG00000154358.15	1.08425	1.21e-08	OBSCN	protein_coding
ENSG00000254553.1	2.88681	1.22e-08	RP1-27O5.3	protein_coding
ENSG00000242588.2	1.08044	1.24e-08	RP11-274B21.1	pseudogene
ENSG00000229127.1	1.38438	1.26e-08	AC007038.7	antisense
ENSG00000182109.3	1.11522	1.26e-08	RP11-69E11.4	antisense
ENSG00000186073.7	1.12088	1.33e-08	C15orf41	protein_coding
ENSG00000088035.11	1.11672	1.37e-08	ALG6	protein_coding
ENSG00000122912.10	1.03566	1.48e-08	SLC25A16	protein_coding
ENSG00000144893.8	1.03644	1.48e-08	MED12L	protein_coding
ENSG00000210112.1	1.75057	1.49e-08	MT-TM	Mt_tRNA
ENSG00000078124.7	0.901096	1.5e-08	ACER3	protein_coding
ENSG00000157423.13	1.42824	1.51e-08	HYDIN	protein_coding
ENSG00000162687.12	1.04393	1.54e-08	KCNT2	protein_coding
ENSG00000179406.6	1.11874	1.57e-08	LINC00174	lincRNA
ENSG00000273142.1	1.25616	1.61e-08	RP11-458F8.4	lincRNA
ENSG00000270170.1	1.31932	1.64e-08	NCBP2-AS2	lincRNA
ENSG00000107249.17	1.63501	1.69e-08	GLIS3	protein_coding
ENSG00000174891.8	0.765846	1.7e-08	RSRC1	protein_coding
ENSG00000255062.1	2.01346	1.7e-08	RP11-712L6.5	protein_coding
ENSG00000236212.1	2.95895	1.74e-08	AC009262.2	lincRNA
ENSG00000115896.11	1.48664	1.83e-08	PLCL1	protein_coding
ENSG00000198740.4	0.865714	1.84e-08	ZNF652	protein_coding
ENSG00000185989.9	1.04778	1.84e-08	RASA3	protein_coding
ENSG00000152217.12	1.03685	1.86e-08	SETBP1	protein_coding
ENSG00000188818.8	0.834758	1.88e-08	ZDHHC11	protein_coding
ENSG00000170946.10	0.934921	1.89e-08	DNAJC24	protein_coding
ENSG00000261235.1	2.07401	1.89e-08	RP11-510J16.5	antisense
ENSG00000170017.8	0.900782	1.93e-08	ALCAM	protein_coding
ENSG00000223745.3	0.863336	1.97e-08	RP4-717I23.3	processed_transcript
ENSG00000267586.2	2.37338	1.99e-08	LINC00907	lincRNA
ENSG00000258882.1	2.62178	2.04e-08	CTD-2277K2.1	lincRNA
ENSG00000113296.10	1.40445	2.13e-08	THBS4	protein_coding
ENSG00000233639.1	1.81874	2.14e-08	AC018730.1	antisense
ENSG00000101247.13	0.856607	2.16e-08	NDUFAF5	protein_coding
ENSG00000174137.8	1.34298	2.19e-08	FAM53A	protein_coding
ENSG00000197847.8	2.09118	2.21e-08	SLC22A20	pseudogene
ENSG00000185513.10	0.9511	2.21e-08	L3MBTL1	protein_coding
ENSG00000196503.2	2.40134	2.21e-08	ARL9	protein_coding
ENSG00000175782.8	0.962786	2.21e-08	SLC35E3	protein_coding
ENSG00000248240.1	1.89342	2.27e-08	RP11-159F24.5	antisense
ENSG00000048052.17	2.44894	2.3e-08	HDAC9	protein_coding
ENSG00000137764.15	0.951469	2.37e-08	MAP2K5	protein_coding
ENSG00000261231.2	3.51946	2.46e-08	RP11-523L20.2	lincRNA
ENSG00000165102.10	0.853708	2.46e-08	HGSNAT	protein_coding
ENSG00000248932.1	1.57028	2.53e-08	RP11-319G6.1	antisense
ENSG00000261971.2	0.919726	2.57e-08	RP11-473M20.7	antisense
ENSG00000109265.8	1.47839	2.64e-08	KIAA1211	protein_coding
ENSG00000058404.15	1.08805	2.79e-08	CAMK2B	protein_coding
ENSG00000248150.1	1.78985	2.83e-08	RP1-167G20.1	lincRNA
ENSG00000061987.10	0.816122	2.86e-08	MON2	protein_coding
ENSG00000182732.12	2.67203	2.86e-08	RGS6	protein_coding
ENSG00000158985.9	0.869567	2.88e-08	CDC42SE2	protein_coding
ENSG00000165555.5	1.96455	3.07e-08	NOXRED1	protein_coding
ENSG00000083807.5	1.72091	3.09e-08	SLC27A5	protein_coding
ENSG00000149256.10	1.49803	3.14e-08	TENM4	protein_coding
ENSG00000168298.4	2.71349	3.18e-08	HIST1H1E	protein_coding
ENSG00000229299.2	2.53462	3.21e-08	RP4-583P15.10	antisense
ENSG00000185482.3	1.29438	3.23e-08	STAC3	protein_coding
ENSG00000203721.1	3.41509	3.38e-08	LINC00862	lincRNA
ENSG00000110811.15	0.821279	3.52e-08	LEPREL2	polymorphic_pseudogene
ENSG00000172164.9	1.47767	3.54e-08	SNTB1	protein_coding
ENSG00000232611.1	1.80073	3.6e-08	RP11-1114A5.4	lincRNA
ENSG00000263235.1	2.00225	3.7e-08	RP11-461A8.4	sense_overlapping
ENSG00000112137.12	2.3353	4.07e-08	PHACTR1	protein_coding
ENSG00000101333.12	0.924523	4.08e-08	PLCB4	protein_coding
ENSG00000100095.14	2.15309	4.09e-08	SEZ6L	protein_coding
ENSG00000162542.9	1.18746	4.11e-08	TMCO4	protein_coding
ENSG00000184669.6	1.81449	4.2e-08	OR7E14P	pseudogene
ENSG00000111110.7	1.17901	4.4e-08	PPM1H	protein_coding
ENSG00000011114.10	0.836448	4.49e-08	BTBD7	protein_coding
ENSG00000263307.1	1.87031	4.61e-08	RP11-166B2.8	antisense
ENSG00000130783.9	1.30367	4.69e-08	CCDC62	protein_coding
ENSG00000232828.1	1.9704	4.7e-08	AF196970.3	antisense
ENSG00000088340.11	2.09444	4.93e-08	FER1L4	pseudogene
ENSG00000117069.10	2.19636	5e-08	ST6GALNAC5	protein_coding
ENSG00000112530.7	2.09006	5.01e-08	PACRG	protein_coding
ENSG00000224956.5	1.64801	5.23e-08	RP11-206L10.1	pseudogene
ENSG00000123154.7	0.772422	5.59e-08	WDR83	protein_coding
ENSG00000257759.2	1.96714	5.64e-08	RP11-486O13.4	lincRNA
ENSG00000197410.8	2.34637	5.75e-08	DCHS2	protein_coding
ENSG00000151490.9	1.57858	5.85e-08	PTPRO	protein_coding
ENSG00000254469.3	0.998167	6.45e-08	RP11-849H4.2	protein_coding
ENSG00000196951.6	1.48626	6.46e-08	RP11-425I13.3	antisense
ENSG00000079156.12	0.978675	6.49e-08	OSBPL6	protein_coding
ENSG00000132170.15	1.12409	6.66e-08	PPARG	protein_coding
ENSG00000140009.14	1.59153	6.66e-08	ESR2	protein_coding
ENSG00000260269.1	1.62337	6.75e-08	CTD-2323K18.1	processed_transcript
ENSG00000229348.1	2.12687	7.11e-08	HYI-AS1	antisense
ENSG00000134030.9	0.865193	7.36e-08	CTIF	protein_coding
ENSG00000239462.1	1.77104	7.42e-08	CTD-2021J15.1	antisense
ENSG00000157306.10	1.63527	7.42e-08	RP11-66N24.4	antisense
ENSG00000234264.1	2.44729	7.47e-08	RP4-694A7.4	antisense
ENSG00000155008.9	1.6211	7.53e-08	APOOL	protein_coding
ENSG00000124302.8	1.25543	7.69e-08	CHST8	protein_coding
ENSG00000221866.5	1.98022	7.73e-08	PLXNA4	protein_coding
ENSG00000149177.8	1.3016	7.76e-08	PTPRJ	protein_coding
ENSG00000033867.12	0.963336	7.79e-08	SLC4A7	protein_coding
ENSG00000230876.2	2.27043	7.87e-08	LINC00486	lincRNA
ENSG00000183666.12	0.766073	8.1e-08	GUSBP1	pseudogene
ENSG00000182310.8	1.87472	8.12e-08	LINC00085	processed_transcript
ENSG00000155849.11	1.41164	8.25e-08	ELMO1	protein_coding
ENSG00000204305.9	1.54859	8.58e-08	AGER	protein_coding
ENSG00000068383.14	0.865538	8.69e-08	INPP5A	protein_coding
ENSG00000152495.6	1.40099	8.97e-08	CAMK4	protein_coding
ENSG00000258414.1	2.65959	9e-08	RP11-356O9.1	lincRNA
ENSG00000111860.9	0.961127	9.11e-08	CEP85L	protein_coding
ENSG00000157890.13	1.41514	9.15e-08	MEGF11	protein_coding
ENSG00000135540.7	0.947363	9.43e-08	NHSL1	protein_coding
ENSG00000135315.7	0.794294	9.49e-08	KIAA1009	protein_coding
ENSG00000224592.1	2.52661	9.71e-08	RP5-884C9.2	lincRNA
ENSG00000172456.12	1.52519	9.72e-08	FGGY	protein_coding
ENSG00000162928.8	0.858477	9.92e-08	PEX13	protein_coding
ENSG00000259345.1	2.44969	9.94e-08	RP11-624L4.1	antisense
ENSG00000163126.10	1.25794	9.98e-08	ANKRD23	protein_coding
ENSG00000171984.10	1.54206	1.02e-07	C20orf196	protein_coding
ENSG00000182132.8	2.96665	1.02e-07	KCNIP1	protein_coding
ENSG00000143850.8	1.39489	1.03e-07	PLEKHA6	protein_coding
ENSG00000185053.8	2.40964	1.04e-07	SGCZ	protein_coding
ENSG00000133640.14	1.2322	1.04e-07	LRRIQ1	protein_coding
ENSG00000169752.12	2.172	1.04e-07	NRG4	protein_coding
ENSG00000256249.1	2.43296	1.05e-07	RP11-324E6.6	lincRNA
ENSG00000237647.4	1.94157	1.06e-07	ERICH1-AS1	antisense
ENSG00000080947.10	1.0505	1.06e-07	CROCCP3	pseudogene
ENSG00000144339.7	2.35729	1.06e-07	TMEFF2	protein_coding
ENSG00000114331.8	0.954073	1.07e-07	ACAP2	protein_coding
ENSG00000142621.15	1.61222	1.09e-07	FHAD1	protein_coding
ENSG00000113273.11	1.11534	1.1e-07	ARSB	protein_coding
ENSG00000232077.1	2.14207	1.16e-07	LINC01031	lincRNA
ENSG00000136444.5	0.82592	1.16e-07	RSAD1	protein_coding
ENSG00000088766.7	0.793704	1.18e-07	CRLS1	protein_coding
ENSG00000034053.10	0.817391	1.2e-07	APBA2	protein_coding
ENSG00000115255.6	1.47888	1.22e-07	REEP6	protein_coding
ENSG00000170965.5	1.16882	1.24e-07	PLAC1	protein_coding
ENSG00000186714.8	2.38317	1.25e-07	CCDC73	protein_coding
ENSG00000111961.12	0.882924	1.28e-07	SASH1	protein_coding
ENSG00000227681.1	2.79847	1.31e-07	RP11-307P5.1	lincRNA
ENSG00000249780.1	1.77619	1.31e-07	RP11-352E6.2	pseudogene
ENSG00000069020.14	1.03872	1.35e-07	MAST4	protein_coding
ENSG00000258457.1	1.36562	1.4e-07	RP11-298I3.4	antisense
ENSG00000144468.12	1.05315	1.48e-07	RHBDD1	protein_coding
ENSG00000185942.7	2.48188	1.48e-07	NKAIN3	protein_coding
ENSG00000175267.10	2.09295	1.49e-07	VWA3A	protein_coding
ENSG00000150636.11	1.48267	1.49e-07	CCDC102B	protein_coding
ENSG00000232284.3	2.10379	1.52e-07	GNG12-AS1	antisense
ENSG00000249430.1	2.1273	1.58e-07	CTD-2231H16.1	lincRNA
ENSG00000213237.4	1.47711	1.59e-07	AC008155.1	pseudogene
ENSG00000166435.11	1.17331	1.61e-07	XRRA1	protein_coding
ENSG00000235531.5	2.44215	1.64e-07	RP11-383H13.1	protein_coding
ENSG00000115364.9	0.75272	1.67e-07	MRPL19	protein_coding
ENSG00000153363.8	1.51705	1.69e-07	LINC00467	processed_transcript
ENSG00000233723.3	2.32313	1.69e-07	AC007092.1	lincRNA
ENSG00000163666.4	1.57773	1.8e-07	HESX1	protein_coding
ENSG00000242612.2	0.943387	1.82e-07	DECR2	protein_coding
ENSG00000214803.3	1.98157	1.9e-07	RP11-37N22.1	lincRNA
ENSG00000169330.4	1.32469	1.94e-07	KIAA1024	protein_coding
ENSG00000081913.9	0.841742	1.95e-07	PHLPP1	protein_coding
ENSG00000175003.8	1.77617	2.03e-07	SLC22A1	protein_coding
ENSG00000235385.1	2.58226	2.03e-07	GS1-600G8.5	lincRNA
ENSG00000184838.10	2.06681	2.04e-07	PRR16	protein_coding
ENSG00000109680.6	1.17859	2.04e-07	TBC1D19	protein_coding
ENSG00000101463.5	1.44781	2.05e-07	SYNDIG1	protein_coding
ENSG00000158865.8	1.66195	2.17e-07	SLC5A11	protein_coding
ENSG00000074855.6	0.992918	2.23e-07	ANO8	protein_coding
ENSG00000156103.11	1.48391	2.25e-07	MMP16	protein_coding
ENSG00000165959.7	1.467	2.26e-07	CLMN	protein_coding
ENSG00000257869.1	2.94414	2.3e-07	CTD-2591A6.2	lincRNA
ENSG00000241549.4	2.88569	2.35e-07	GUSBP2	pseudogene
ENSG00000152894.10	0.757327	2.37e-07	PTPRK	protein_coding
ENSG00000182217.7	0.889107	2.46e-07	HIST2H4B	protein_coding
ENSG00000186094.12	2.66877	2.46e-07	AGBL4	protein_coding
ENSG00000258644.1	0.899759	2.57e-07	SYNJ2BP-COX16	processed_transcript
ENSG00000259723.1	3.29738	2.58e-07	RP5-823G15.5	antisense
ENSG00000174177.8	0.798933	2.7e-07	CTU2	protein_coding
ENSG00000270813.2	4.30906	2.71e-07	NANOGNBP3	pseudogene
ENSG00000266573.1	3.06334	2.75e-07	RP11-449D8.5	lincRNA
ENSG00000225450.1	0.941366	2.75e-07	RP3-508I15.14	antisense
ENSG00000091129.15	1.32641	2.77e-07	NRCAM	protein_coding
ENSG00000261326.2	1.24123	2.78e-07	RP5-1057J7.6	lincRNA
ENSG00000144228.4	1.28669	2.8e-07	SPOPL	protein_coding
ENSG00000168675.14	1.61467	2.85e-07	LDLRAD4	protein_coding
ENSG00000152380.5	1.31009	2.86e-07	FAM151B	protein_coding
ENSG00000059377.11	1.29961	2.91e-07	TBXAS1	protein_coding
ENSG00000182667.10	3.41563	2.98e-07	NTM	protein_coding
ENSG00000148362.6	0.858257	3.03e-07	C9orf142	protein_coding
ENSG00000250643.1	2.72233	3.12e-07	RP11-93K22.6	antisense
ENSG00000179979.7	1.32008	3.15e-07	CRIPAK	protein_coding
ENSG00000205740.1	1.58164	3.22e-07	AL359878.1	protein_coding
ENSG00000188315.3	1.30553	3.31e-07	C3orf62	protein_coding
ENSG00000270069.1	0.886552	3.33e-07	RP6-99M1.2	lincRNA
ENSG00000087884.10	1.05663	3.34e-07	AAMDC	protein_coding
ENSG00000268870.1	2.24453	3.36e-07	CTD-3105H18.16	protein_coding
ENSG00000136205.12	1.38454	3.36e-07	TNS3	protein_coding
ENSG00000267016.1	3.92489	3.54e-07	RP11-75C10.9	antisense
ENSG00000177054.9	0.880251	3.67e-07	ZDHHC13	protein_coding
ENSG00000205534.5	1.27691	3.7e-07	RP11-345J4.8	pseudogene
ENSG00000273118.1	2.82325	3.83e-07	AC079610.1	sense_overlapping
ENSG00000162959.9	2.36556	4.02e-07	MEMO1	protein_coding
ENSG00000028116.12	0.885222	4.07e-07	VRK2	protein_coding
ENSG00000144959.5	1.66556	4.1e-07	NCEH1	protein_coding
ENSG00000234352.5	3.07428	4.18e-07	hsa-mir-490	antisense
ENSG00000272980.1	2.50496	4.25e-07	RP11-517H2.6	processed_transcript
ENSG00000176473.9	1.05923	4.33e-07	WDR25	protein_coding
ENSG00000178538.5	0.95305	4.52e-07	CA8	protein_coding
ENSG00000159247.8	1.62343	4.55e-07	TUBBP5	pseudogene
ENSG00000229180.4	1.43423	4.59e-07	GS1-124K5.11	lincRNA
ENSG00000229983.1	2.2979	4.89e-07	RP11-15I11.2	lincRNA
ENSG00000258342.1	3.03841	4.97e-07	RP11-116N8.1	sense_overlapping
ENSG00000135537.12	1.04388	5e-07	LACE1	protein_coding
ENSG00000272047.1	0.886622	5.23e-07	GTF2H5	protein_coding
ENSG00000135643.4	1.58121	5.23e-07	KCNMB4	protein_coding
ENSG00000228214.2	1.08189	5.28e-07	LINC00693	antisense
ENSG00000100599.11	1.09139	5.3e-07	RIN3	protein_coding
ENSG00000206561.8	1.51777	5.47e-07	COLQ	protein_coding
ENSG00000243679.1	1.55828	5.59e-07	RP11-274B21.3	pseudogene
ENSG00000155886.7	2.67376	5.62e-07	SLC24A2	protein_coding
ENSG00000270571.2	1.75524	5.66e-07	RP11-355F16.1	antisense
ENSG00000158402.14	0.824876	5.74e-07	CDC25C	protein_coding
ENSG00000187609.11	1.16976	5.82e-07	EXD3	protein_coding
ENSG00000166682.6	1.9022	5.82e-07	TMPRSS5	protein_coding
ENSG00000184368.11	1.77454	6.04e-07	MAP7D2	protein_coding
ENSG00000144847.8	2.27382	6.05e-07	IGSF11	protein_coding
ENSG00000136213.7	0.901189	6.09e-07	CHST12	protein_coding
ENSG00000233358.2	3.31761	6.09e-07	RP1-209A6.1	lincRNA
ENSG00000261386.2	1.86765	6.09e-07	CTD-2012K14.6	lincRNA
ENSG00000232871.4	3.00469	6.25e-07	SEC1P	pseudogene
ENSG00000183248.7	1.29852	6.39e-07	CTD-3193O13.9	protein_coding
ENSG00000214279.8	1.71099	6.62e-07	RP11-108K14.4	pseudogene
ENSG00000109452.8	1.7512	6.75e-07	INPP4B	protein_coding
ENSG00000223546.2	0.97345	7.07e-07	LINC00630	lincRNA
ENSG00000188352.8	0.993308	7.08e-07	FOCAD	protein_coding
ENSG00000155903.7	0.905744	7.31e-07	RASA2	protein_coding
ENSG00000179954.10	1.02382	7.31e-07	SSC5D	protein_coding
ENSG00000263766.1	1.44297	7.6e-07	RP11-580I16.2	antisense
ENSG00000139974.11	1.05777	7.79e-07	SLC38A6	protein_coding
ENSG00000258526.1	3.05318	7.79e-07	RP11-111A21.1	lincRNA
ENSG00000165185.10	0.801284	7.82e-07	KIAA1958	protein_coding
ENSG00000141441.11	0.906471	7.9e-07	GAREM	protein_coding
ENSG00000232907.3	1.90198	8.36e-07	RP5-977B1.7	antisense
ENSG00000153707.11	1.23637	8.39e-07	PTPRD	protein_coding
ENSG00000163806.11	1.86576	8.43e-07	SPDYA	protein_coding
ENSG00000234770.1	4.06255	8.46e-07	GULOP	pseudogene
ENSG00000129437.5	2.463	8.52e-07	KLK14	protein_coding
ENSG00000253796.1	3.06956	8.58e-07	RP11-1084E5.1	antisense
ENSG00000233514.1	1.89562	8.6e-07	RP11-570P14.1	pseudogene
ENSG00000160293.12	0.906863	8.61e-07	VAV2	protein_coding
ENSG00000269946.1	1.41199	8.66e-07	RP11-2B6.3	lincRNA
ENSG00000136002.12	1.04988	8.69e-07	ARHGEF4	protein_coding
ENSG00000179603.13	1.6634	8.75e-07	GRM8	protein_coding
ENSG00000250842.1	2.37058	8.8e-07	CTC-806A22.1	lincRNA
ENSG00000270189.1	1.53882	8.96e-07	RP11-258C19.7	lincRNA
ENSG00000259316.3	1.96009	9.05e-07	CTD-2116N17.1	protein_coding
ENSG00000267106.1	1.55034	9.06e-07	C19orf82	protein_coding
ENSG00000138639.13	1.80247	9.07e-07	ARHGAP24	protein_coding
ENSG00000267254.1	1.06335	9.16e-07	CTD-2162K18.5	antisense
ENSG00000180233.9	0.78214	9.31e-07	ZNRF2	protein_coding
ENSG00000181790.6	0.913636	9.73e-07	BAI1	protein_coding
ENSG00000231871.1	1.43457	9.74e-07	IPO9-AS1	antisense
ENSG00000261373.1	0.8124	1.04e-06	VPS9D1-AS1	antisense
ENSG00000224186.4	1.21817	1.09e-06	CTC-349C3.1	protein_coding
ENSG00000231672.2	2.06184	1.11e-06	DIRC3	protein_coding
ENSG00000227646.3	2.86407	1.12e-06	STEAP2-AS1	processed_transcript
ENSG00000164300.11	1.03451	1.13e-06	SERINC5	protein_coding
ENSG00000230773.2	2.29885	1.16e-06	AC079807.4	lincRNA
ENSG00000127415.8	1.28026	1.19e-06	IDUA	protein_coding
ENSG00000211448.7	2.79584	1.2e-06	DIO2	protein_coding
ENSG00000101489.14	1.75761	1.22e-06	CELF4	protein_coding
ENSG00000204978.2	4.81891	1.24e-06	C19orf69	protein_coding
ENSG00000226699.1	3.0451	1.26e-06	RP11-122K13.7	antisense
ENSG00000166250.7	1.81051	1.27e-06	CLMP	protein_coding
ENSG00000197442.8	1.01065	1.27e-06	MAP3K5	protein_coding
ENSG00000260276.1	1.22669	1.29e-06	RP11-77H9.2	antisense
ENSG00000104967.6	1.35042	1.29e-06	NOVA2	protein_coding
ENSG00000227704.1	1.62514	1.3e-06	RP1-266L20.4	antisense
ENSG00000172062.12	0.991276	1.35e-06	SMN1	protein_coding
ENSG00000261375.1	1.87583	1.37e-06	RP11-632K20.6	pseudogene
ENSG00000038295.3	2.12856	1.38e-06	TLL1	protein_coding
ENSG00000162804.9	1.92707	1.38e-06	SNED1	protein_coding
ENSG00000157350.8	1.10467	1.39e-06	ST3GAL2	protein_coding
ENSG00000250571.2	1.85977	1.4e-06	GLI4	protein_coding
ENSG00000178440.5	1.11038	1.4e-06	LINC00843	lincRNA
ENSG00000242104.3	2.3752	1.4e-06	RP11-340E6.1	lincRNA
ENSG00000171016.7	0.889672	1.41e-06	PYGO1	protein_coding
ENSG00000164684.9	0.938504	1.42e-06	ZNF704	protein_coding
ENSG00000258569.1	2.39484	1.44e-06	RP11-99E15.2	lincRNA
ENSG00000138382.9	0.826656	1.45e-06	METTL5	protein_coding
ENSG00000089847.8	0.927882	1.46e-06	ANKRD24	protein_coding
ENSG00000231107.1	1.28707	1.48e-06	RP11-389K14.3	lincRNA
ENSG00000077157.16	0.825163	1.48e-06	PPP1R12B	protein_coding
ENSG00000160963.9	1.93138	1.5e-06	COL26A1	polymorphic_pseudogene
ENSG00000156689.2	1.31056	1.52e-06	GLYATL2	protein_coding
ENSG00000198590.7	1.73327	1.54e-06	C3orf35	protein_coding
ENSG00000215630.5	1.81968	1.58e-06	GUSBP9	pseudogene
ENSG00000166439.5	0.780324	1.6e-06	RNF169	protein_coding
ENSG00000198384.7	2.90979	1.63e-06	TPTE2P3	pseudogene
ENSG00000154134.10	0.947339	1.66e-06	ROBO3	protein_coding
ENSG00000235194.4	1.14236	1.67e-06	PPP1R3E	protein_coding
ENSG00000126217.16	1.00935	1.67e-06	MCF2L	protein_coding
ENSG00000142552.3	1.57417	1.71e-06	RCN3	protein_coding
ENSG00000114805.12	1.36883	1.73e-06	PLCH1	protein_coding
ENSG00000219545.5	0.822218	1.77e-06	RPA3-AS1	protein_coding
ENSG00000105669.8	0.814148	1.8e-06	COPE	protein_coding
ENSG00000105464.3	1.30243	1.84e-06	GRIN2D	protein_coding
ENSG00000227954.2	2.16712	1.87e-06	RP3-323P13.2	antisense
ENSG00000257322.1	1.91587	1.87e-06	RP11-511B23.2	antisense
ENSG00000159917.10	1.03511	1.94e-06	ZNF235	protein_coding
ENSG00000224888.3	1.87317	1.98e-06	RP5-1142A6.2	antisense
ENSG00000267169.1	1.20584	2.01e-06	CTB-55O6.12	antisense
ENSG00000240770.1	1.5506	2.06e-06	C21orf91-OT1	lincRNA
ENSG00000241772.2	4.27829	2.06e-06	AC092620.2	3prime_overlapping_ncrna
ENSG00000073803.9	0.8642	2.1e-06	MAP3K13	protein_coding
ENSG00000172932.10	0.854404	2.11e-06	ANKRD13D	protein_coding
ENSG00000239653.1	1.07937	2.22e-06	PSMD6-AS2	antisense
ENSG00000258999.1	3.97443	2.24e-06	RP11-114N19.3	antisense
ENSG00000188158.10	1.24871	2.3e-06	NHS	protein_coding
ENSG00000162526.6	1.58421	2.35e-06	TSSK3	protein_coding
ENSG00000149972.6	2.98432	2.37e-06	CNTN5	protein_coding
ENSG00000271147.3	1.06511	2.41e-06	RP4-769N13.6	processed_transcript
ENSG00000157224.11	1.51812	2.42e-06	CLDN12	protein_coding
ENSG00000109790.12	0.797299	2.45e-06	KLHL5	protein_coding
ENSG00000143786.3	0.872787	2.46e-06	CNIH3	protein_coding
ENSG00000150625.12	1.22307	2.49e-06	GPM6A	protein_coding
ENSG00000105088.4	1.36705	2.66e-06	OLFM2	protein_coding
ENSG00000169862.14	2.33725	2.68e-06	CTNND2	protein_coding
ENSG00000251247.5	1.36087	2.71e-06	ZNF345	protein_coding
ENSG00000272009.1	2.25683	2.79e-06	RP1-313I6.12	antisense
ENSG00000147804.5	1.26893	2.79e-06	SLC39A4	protein_coding
ENSG00000102312.16	1.03346	2.8e-06	PORCN	protein_coding
ENSG00000230185.4	1.49911	2.8e-06	C9orf147	protein_coding
ENSG00000187867.4	1.44401	2.86e-06	PALM3	protein_coding
ENSG00000255639.2	1.46828	2.88e-06	RP11-234B24.6	protein_coding
ENSG00000261204.1	2.31866	2.9e-06	AC004449.6	lincRNA
ENSG00000146122.12	1.08421	2.97e-06	DAAM2	protein_coding
ENSG00000254701.2	1.84125	2.98e-06	RP11-1415C14.4	pseudogene
ENSG00000151773.8	1.38941	2.99e-06	CCDC122	protein_coding
ENSG00000228839.1	1.82568	3e-06	RP3-400N23.6	antisense
ENSG00000229989.3	1.91099	3.08e-06	MIR181A1HG	lincRNA
ENSG00000254733.1	2.91835	3.12e-06	RP11-317J19.1	antisense
ENSG00000210077.1	3.3815	3.18e-06	MT-TV	Mt_tRNA
ENSG00000178078.7	1.92623	3.22e-06	STAP2	protein_coding
ENSG00000197568.9	0.843207	3.25e-06	HHLA3	protein_coding
ENSG00000080493.9	1.63618	3.37e-06	SLC4A4	protein_coding
ENSG00000236915.1	3.65408	3.38e-06	RP4-651E10.4	antisense
ENSG00000148090.7	0.907084	3.4e-06	AUH	protein_coding
ENSG00000121964.10	1.50426	3.49e-06	GTDC1	protein_coding
ENSG00000231121.2	3.91823	3.55e-06	RP1-34H18.1	lincRNA
ENSG00000138193.10	1.16951	3.6e-06	PLCE1	protein_coding
ENSG00000169306.5	3.31656	3.63e-06	IL1RAPL1	protein_coding
ENSG00000228126.1	2.57831	3.68e-06	LINC00568	lincRNA
ENSG00000263327.2	1.4424	3.8e-06	TAPT1-AS1	antisense
ENSG00000271754.1	1.99207	3.83e-06	RP3-337H4.9	antisense
ENSG00000184613.6	0.897052	3.83e-06	NELL2	protein_coding
ENSG00000141404.11	0.947385	3.83e-06	GNAL	protein_coding
ENSG00000255910.1	3.48154	3.87e-06	RP11-405A12.2	lincRNA
ENSG00000262304.1	2.38363	3.9e-06	SHPK	protein_coding
ENSG00000168234.8	1.05996	3.9e-06	TTC39C	protein_coding
ENSG00000145990.6	0.974066	3.94e-06	GFOD1	protein_coding
ENSG00000235493.1	1.87373	4.02e-06	AC092415.1	lincRNA
ENSG00000162572.15	0.758502	4.06e-06	SCNN1D	protein_coding
ENSG00000260773.1	1.32357	4.11e-06	RP11-352G18.2	antisense
ENSG00000273131.1	1.20672	4.17e-06	RP6-42F4.1	processed_transcript
ENSG00000073350.9	0.956816	4.17e-06	LLGL2	protein_coding
ENSG00000210127.1	3.19363	4.17e-06	MT-TA	Mt_tRNA
ENSG00000053918.11	1.70634	4.23e-06	KCNQ1	protein_coding
ENSG00000171502.10	1.34051	4.23e-06	COL24A1	protein_coding
ENSG00000144668.7	1.61636	4.24e-06	ITGA9	protein_coding
ENSG00000224877.3	1.01281	4.36e-06	C17orf89	protein_coding
ENSG00000155749.8	1.43087	4.37e-06	ALS2CR12	protein_coding
ENSG00000051382.4	0.962531	4.44e-06	PIK3CB	protein_coding
ENSG00000145687.11	0.811422	4.49e-06	SSBP2	protein_coding
ENSG00000232855.2	1.83233	4.5e-06	AF131217.1	lincRNA
ENSG00000181804.10	2.42548	4.54e-06	SLC9A9	protein_coding
ENSG00000271895.1	0.945128	4.71e-06	RP4-635E18.8	antisense
ENSG00000176463.9	1.42744	4.75e-06	SLCO3A1	protein_coding
ENSG00000181873.8	0.810356	4.82e-06	IBA57	protein_coding
ENSG00000183604.10	1.0655	4.84e-06	RP11-347C12.2	pseudogene
ENSG00000246662.2	2.61278	4.93e-06	LINC00535	antisense
ENSG00000079691.15	0.898011	4.94e-06	LRRC16A	protein_coding
ENSG00000140451.8	1.2228	4.96e-06	PIF1	protein_coding
ENSG00000184500.10	1.20138	5.12e-06	PROS1	protein_coding
ENSG00000184347.10	1.65364	5.13e-06	SLIT3	protein_coding
ENSG00000153093.14	2.45725	5.15e-06	ACOXL	protein_coding
ENSG00000250608.1	1.37996	5.18e-06	RP11-933H2.4	processed_transcript
ENSG00000242086.4	0.925874	5.2e-06	LINC00969	lincRNA
ENSG00000128011.4	0.991512	5.26e-06	LRFN1	protein_coding
ENSG00000101746.11	1.23296	5.31e-06	NOL4	protein_coding
ENSG00000235450.1	2.05939	5.34e-06	RP11-142A5.1	lincRNA
ENSG00000171365.11	0.861569	5.39e-06	CLCN5	protein_coding
ENSG00000079841.14	1.94812	5.49e-06	RIMS1	protein_coding
ENSG00000122707.7	1.2053	5.65e-06	RECK	protein_coding
ENSG00000188897.4	2.56121	5.7e-06	CTD-3088G3.8	protein_coding
ENSG00000152128.13	1.30317	5.75e-06	TMEM163	protein_coding
ENSG00000132388.8	0.799811	5.77e-06	UBE2G1	protein_coding
ENSG00000167037.14	1.23399	6.14e-06	SGSM1	protein_coding
ENSG00000164318.13	2.2165	6.18e-06	EGFLAM	protein_coding
ENSG00000248367.1	1.69251	6.21e-06	CTB-129O4.1	antisense
ENSG00000166501.8	0.769889	6.25e-06	PRKCB	protein_coding
ENSG00000253347.1	1.83517	6.4e-06	CTD-2026D20.2	antisense
ENSG00000267321.1	1.19991	6.48e-06	RP11-1094M14.11	lincRNA
ENSG00000186594.8	1.45576	6.58e-06	MIR22HG	lincRNA
ENSG00000171310.6	0.787995	6.61e-06	CHST11	protein_coding
ENSG00000260392.1	3.02483	6.61e-06	RP11-1129I3.1	sense_overlapping
ENSG00000164241.9	1.09651	6.7e-06	C5orf63	protein_coding
ENSG00000100206.5	1.1108	6.75e-06	DMC1	protein_coding
ENSG00000003096.9	1.04573	6.85e-06	KLHL13	protein_coding
ENSG00000132003.5	0.987897	6.89e-06	ZSWIM4	protein_coding
ENSG00000146386.7	0.826558	6.9e-06	ABRACL	protein_coding
ENSG00000267275.1	3.47014	7.09e-06	CTD-2562J15.6	antisense
ENSG00000137819.9	1.57043	7.09e-06	PAQR5	protein_coding
ENSG00000247809.3	1.85144	7.13e-06	NR2F2-AS1	antisense
ENSG00000181409.7	1.27777	7.14e-06	AATK	protein_coding
ENSG00000215769.4	1.13181	7.17e-06	hsa-mir-6080	processed_transcript
ENSG00000258479.1	1.572	7.19e-06	LINC00640	lincRNA
ENSG00000111846.11	1.97336	7.25e-06	GCNT2	protein_coding
ENSG00000260083.1	1.16775	7.3e-06	MIR4519	antisense
ENSG00000158258.11	1.92119	7.32e-06	CLSTN2	protein_coding
ENSG00000239959.1	1.80468	7.32e-06	ENPP7P2	pseudogene
ENSG00000254286.1	2.9952	7.34e-06	RP11-89K10.1	antisense
ENSG00000197779.9	0.868369	7.5e-06	ZNF81	protein_coding
ENSG00000154556.13	1.09126	7.58e-06	SORBS2	protein_coding
ENSG00000251388.1	2.51533	7.73e-06	RP11-427M20.1	lincRNA
ENSG00000245534.2	2.15986	7.95e-06	RP11-219B17.1	antisense
ENSG00000221818.4	1.16248	8.17e-06	EBF2	protein_coding
ENSG00000129646.9	0.920024	8.18e-06	QRICH2	protein_coding
ENSG00000037637.6	0.779741	8.31e-06	FBXO42	protein_coding
ENSG00000077943.7	1.28783	8.32e-06	ITGA8	protein_coding
ENSG00000143341.7	1.57881	8.36e-06	HMCN1	protein_coding
ENSG00000164176.8	1.66339	8.42e-06	EDIL3	protein_coding
ENSG00000220201.3	1.79786	8.44e-06	ZGLP1	protein_coding
ENSG00000111962.7	0.924154	8.55e-06	UST	protein_coding
ENSG00000250546.1	2.44328	8.74e-06	RP11-8L2.1	processed_transcript
ENSG00000150076.18	1.77211	9.15e-06	C10orf68	protein_coding
ENSG00000169403.7	1.77257	9.16e-06	PTAFR	protein_coding
ENSG00000229618.1	2.01939	9.19e-06	AC011288.2	lincRNA
ENSG00000154265.11	0.767903	9.46e-06	ABCA5	protein_coding
ENSG00000272869.1	1.40117	9.74e-06	CTC-487M23.8	protein_coding
ENSG00000236948.1	6.07579	9.75e-06	RP11-154H17.1	lincRNA
ENSG00000272508.1	1.57924	9.89e-06	RP11-96C23.14	processed_transcript
ENSG00000135636.9	1.6094	1.02e-05	DYSF	protein_coding
ENSG00000186376.10	0.903419	1.03e-05	ZNF75D	protein_coding
ENSG00000249815.1	3.07243	1.03e-05	RP11-269F21.3	lincRNA
ENSG00000253948.1	1.30119	1.03e-05	RP11-410L14.2	lincRNA
ENSG00000183943.5	1.01569	1.04e-05	PRKX	protein_coding
ENSG00000118961.10	0.871084	1.1e-05	C2orf43	protein_coding
ENSG00000177058.7	0.825114	1.11e-05	SLC38A9	protein_coding
ENSG00000203706.4	1.03902	1.15e-05	SERTAD4-AS1	antisense
ENSG00000135870.7	0.801818	1.19e-05	RC3H1	protein_coding
ENSG00000228782.3	0.904443	1.19e-05	MRPL45P2	pseudogene
ENSG00000160179.14	1.34159	1.21e-05	ABCG1	protein_coding
ENSG00000184588.13	1.96888	1.22e-05	PDE4B	protein_coding
ENSG00000183889.8	1.37054	1.22e-05	AC138969.4	protein_coding
ENSG00000154529.10	2.10124	1.23e-05	CNTNAP3B	protein_coding
ENSG00000273448.1	3.34562	1.24e-05	RP11-166O4.6	lincRNA
ENSG00000230323.1	3.52992	1.25e-05	LINC00159	lincRNA
ENSG00000156398.8	0.751974	1.28e-05	SFXN2	protein_coding
ENSG00000119866.16	0.839656	1.29e-05	BCL11A	protein_coding
ENSG00000163710.3	0.948396	1.3e-05	PCOLCE2	protein_coding
ENSG00000106049.4	0.765293	1.31e-05	HIBADH	protein_coding
ENSG00000230373.4	1.20057	1.31e-05	GOLGA6L5	pseudogene
ENSG00000147124.8	0.84475	1.34e-05	ZNF41	protein_coding
ENSG00000185774.10	2.52516	1.36e-05	KCNIP4	protein_coding
ENSG00000139835.9	1.00623	1.36e-05	GRTP1	protein_coding
ENSG00000161912.13	1.08009	1.37e-05	ADCY10P1	pseudogene
ENSG00000120278.10	1.5296	1.42e-05	PLEKHG1	protein_coding
ENSG00000225264.3	0.947759	1.44e-05	ZNRF2P2	pseudogene
ENSG00000198556.9	0.880543	1.44e-05	ZNF789	protein_coding
ENSG00000104863.7	1.39221	1.45e-05	LIN7B	protein_coding
ENSG00000235927.2	1.58255	1.46e-05	NEXN-AS1	antisense
ENSG00000134152.6	0.9933	1.46e-05	KATNBL1	protein_coding
ENSG00000253773.1	2.87237	1.46e-05	KB-1047C11.2	lincRNA
ENSG00000154864.7	1.63233	1.49e-05	PIEZO2	protein_coding
ENSG00000164411.6	2.06993	1.5e-05	GJB7	protein_coding
ENSG00000087299.7	0.852159	1.5e-05	L2HGDH	protein_coding
ENSG00000153179.7	1.00954	1.5e-05	RASSF3	protein_coding
ENSG00000135838.9	1.23989	1.5e-05	NPL	protein_coding
ENSG00000143552.5	2.37689	1.51e-05	NUP210L	protein_coding
ENSG00000169570.5	1.31062	1.51e-05	DTWD2	protein_coding
ENSG00000255723.1	2.35348	1.52e-05	RP11-529H2.2	processed_transcript
ENSG00000230189.2	1.12847	1.54e-05	GS1-124K5.2	pseudogene
ENSG00000272556.1	1.67126	1.57e-05	RP11-638I8.1	lincRNA
ENSG00000225361.3	1.3344	1.59e-05	PPP1R26-AS1	antisense
ENSG00000233006.2	0.788349	1.59e-05	AC034220.3	processed_transcript
ENSG00000185347.13	0.968721	1.62e-05	C14orf80	protein_coding
ENSG00000172738.7	1.2069	1.62e-05	TMEM217	protein_coding
ENSG00000114948.8	0.882721	1.64e-05	ADAM23	protein_coding
ENSG00000233806.3	1.49834	1.66e-05	AC131097.3	antisense
ENSG00000164796.13	2.61922	1.66e-05	CSMD3	protein_coding
ENSG00000105877.13	1.51935	1.67e-05	DNAH11	protein_coding
ENSG00000172572.6	1.77168	1.67e-05	PDE3A	protein_coding
ENSG00000147586.5	1.27367	1.73e-05	MRPS28	protein_coding
ENSG00000228624.3	1.84808	1.74e-05	RP3-399L15.3	antisense
ENSG00000164037.12	1.37096	1.76e-05	SLC9B1	protein_coding
ENSG00000267042.1	3.71263	1.76e-05	CTD-3193K9.4	antisense
ENSG00000154102.6	1.74089	1.79e-05	C16orf74	protein_coding
ENSG00000197826.7	2.13091	1.79e-05	C4orf22	protein_coding
ENSG00000205704.5	1.36909	1.81e-05	LINC00634	pseudogene
ENSG00000175344.12	1.52032	1.82e-05	CHRNA7	protein_coding
ENSG00000144645.9	1.26695	1.84e-05	OSBPL10	protein_coding
ENSG00000042832.7	1.79768	1.88e-05	TG	protein_coding
ENSG00000176834.9	0.932776	1.9e-05	VSIG10	protein_coding
ENSG00000243554.1	1.29131	1.9e-05	AC004967.7	pseudogene
ENSG00000011478.7	0.875763	1.94e-05	QPCTL	protein_coding
ENSG00000198910.8	1.0776	1.94e-05	L1CAM	protein_coding
ENSG00000168528.7	1.00013	2.03e-05	SERINC2	protein_coding
ENSG00000125741.4	0.855413	2.08e-05	OPA3	protein_coding
ENSG00000163491.12	0.979779	2.12e-05	NEK10	protein_coding
ENSG00000139971.11	1.04094	2.13e-05	C14orf37	protein_coding
ENSG00000261474.1	1.58199	2.13e-05	RP11-452L6.1	lincRNA
ENSG00000261840.1	1.25075	2.14e-05	RP11-146F11.1	antisense
ENSG00000253853.1	1.47208	2.14e-05	GS1-57L11.1	lincRNA
ENSG00000083067.18	2.72509	2.15e-05	TRPM3	protein_coding
ENSG00000107242.13	1.52736	2.16e-05	PIP5K1B	protein_coding
ENSG00000035664.7	1.14033	2.18e-05	DAPK2	protein_coding
ENSG00000144040.8	0.81883	2.24e-05	SFXN5	protein_coding
ENSG00000262074.3	2.08596	2.28e-05	SNORD3B-2	lincRNA
ENSG00000130304.12	1.21366	2.28e-05	SLC27A1	protein_coding
ENSG00000259205.2	0.906767	2.31e-05	PRKXP1	pseudogene
ENSG00000115163.10	0.848238	2.32e-05	CENPA	protein_coding
ENSG00000128891.11	0.8038	2.38e-05	C15orf57	protein_coding
ENSG00000214021.11	1.13025	2.39e-05	TTLL3	protein_coding
ENSG00000234828.3	1.5831	2.4e-05	RP11-526A4.1	lincRNA
ENSG00000257767.2	3.0897	2.42e-05	RP11-162P23.2	protein_coding
ENSG00000099624.3	1.09004	2.43e-05	ATP5D	protein_coding
ENSG00000261570.1	1.30692	2.47e-05	RP11-744I24.2	antisense
ENSG00000164330.12	1.6082	2.5e-05	EBF1	protein_coding
ENSG00000229702.1	4.39227	2.54e-05	RP1-274L7.1	lincRNA
ENSG00000228956.4	1.47868	2.57e-05	AC144521.1	processed_transcript
ENSG00000259891.1	2.04354	2.62e-05	CTA-204B4.2	antisense
ENSG00000227718.1	3.25497	2.65e-05	AC016730.1	lincRNA
ENSG00000186150.3	3.95743	2.67e-05	UBL4B	protein_coding
ENSG00000188373.4	2.69808	2.74e-05	C10orf99	protein_coding
ENSG00000234753.1	1.69211	2.75e-05	RP11-328M4.2	antisense
ENSG00000224387.1	3.07379	2.77e-05	RP3-395M20.2	antisense
ENSG00000180096.7	1.49397	2.84e-05	2023-09-01	protein_coding
ENSG00000187187.9	1.29461	2.86e-05	ZNF546	protein_coding
ENSG00000260851.2	2.01232	2.87e-05	RP11-403P17.5	protein_coding
ENSG00000196104.6	2.41045	2.94e-05	SPOCK3	protein_coding
ENSG00000203739.3	1.85764	2.95e-05	RP11-296O14.3	antisense
ENSG00000008277.10	1.07662	2.99e-05	ADAM22	protein_coding
ENSG00000017373.11	0.920035	3e-05	SRCIN1	protein_coding
ENSG00000172817.3	1.15011	3.09e-05	CYP7B1	protein_coding
ENSG00000266368.1	2.21109	3.16e-05	RP11-1096G20.5	antisense
ENSG00000126705.9	0.915861	3.21e-05	AHDC1	protein_coding
ENSG00000198105.7	0.80901	3.25e-05	ZNF248	protein_coding
ENSG00000132522.11	1.68814	3.38e-05	GPS2	protein_coding
ENSG00000162753.10	1.93007	3.43e-05	SLC9C2	protein_coding
ENSG00000147576.11	1.19047	3.54e-05	ADHFE1	protein_coding
ENSG00000224167.1	1.99322	3.61e-05	RP3-522D1.1	lincRNA
ENSG00000254306.1	4.31286	3.66e-05	RP11-150O12.4	lincRNA
ENSG00000187398.7	2.04016	3.72e-05	LUZP2	protein_coding
ENSG00000170927.10	2.12501	3.75e-05	PKHD1	protein_coding
ENSG00000264324.1	1.599	3.78e-05	RP11-287D1.3	protein_coding
ENSG00000248309.1	1.4463	3.8e-05	MEF2C-AS1	antisense
ENSG00000242349.1	1.18194	3.82e-05	NPPA-AS1	antisense
ENSG00000183831.6	2.16507	3.89e-05	ANKRD45	protein_coding
ENSG00000244694.3	3.60091	3.91e-05	PTCHD4	protein_coding
ENSG00000164972.8	1.91654	3.93e-05	C9orf24	protein_coding
ENSG00000184985.12	2.28079	3.94e-05	SORCS2	protein_coding
ENSG00000269069.1	1.53586	4e-05	CTC-471F3.5	pseudogene
ENSG00000261221.1	0.788436	4.07e-05	ZNF865	protein_coding
ENSG00000174564.8	1.66061	4.15e-05	IL20RB	protein_coding
ENSG00000267283.1	2.68702	4.25e-05	AC005306.3	antisense
ENSG00000105219.4	1.8276	4.26e-05	CNTD2	protein_coding
ENSG00000160145.11	1.06718	4.29e-05	KALRN	protein_coding
ENSG00000164236.7	1.5168	4.3e-05	ANKRD33B	protein_coding
ENSG00000261377.1	1.43131	4.31e-05	RP11-578F21.12	pseudogene
ENSG00000258881.2	1.37346	4.42e-05	AC007040.11	protein_coding
ENSG00000196569.7	1.99113	4.45e-05	LAMA2	protein_coding
ENSG00000091536.12	1.30179	4.51e-05	MYO15A	protein_coding
ENSG00000050438.12	2.03207	4.68e-05	SLC4A8	protein_coding
ENSG00000272840.1	5.94875	4.72e-05	RP11-379B18.6	lincRNA
ENSG00000267659.1	3.89309	4.76e-05	RP11-118B18.1	lincRNA
ENSG00000253471.1	3.84767	4.79e-05	RP11-175E9.1	antisense
ENSG00000153283.8	3.17497	4.84e-05	CD96	protein_coding
ENSG00000265334.1	3.56808	4.89e-05	CTD-2349P21.11	antisense
ENSG00000156140.4	0.95925	4.91e-05	ADAMTS3	protein_coding
ENSG00000131943.13	1.18562	4.91e-05	C19orf12	protein_coding
ENSG00000261423.1	1.12816	4.93e-05	RP11-1007O24.3	lincRNA
ENSG00000186481.11	1.1014	4.97e-05	ANKRD20A5P	pseudogene
ENSG00000237883.1	2.06557	4.99e-05	DGUOK-AS1	antisense
ENSG00000100387.8	1.08656	5.18e-05	RBX1	protein_coding
ENSG00000249307.1	1.61282	5.25e-05	LINC01088	antisense
ENSG00000256552.2	1.83987	5.3e-05	RP11-113C12.4	pseudogene
ENSG00000267284.1	1.78999	5.34e-05	RP11-397A16.1	lincRNA
ENSG00000211454.9	1.51024	5.49e-05	AKR7L	polymorphic_pseudogene
ENSG00000144619.10	2.66251	5.49e-05	CNTN4	protein_coding
ENSG00000143554.9	0.944025	5.52e-05	SLC27A3	protein_coding
ENSG00000116299.12	1.39946	5.65e-05	KIAA1324	protein_coding
ENSG00000136928.4	0.840171	5.65e-05	GABBR2	protein_coding
ENSG00000213707.2	2.1252	5.67e-05	HMGB1P10	pseudogene
ENSG00000257595.2	2.71291	5.71e-05	RP3-473L9.4	lincRNA
ENSG00000240038.2	0.794635	5.78e-05	AMY2B	protein_coding
ENSG00000198518.5	1.57314	5.81e-05	HIST1H4E	protein_coding
ENSG00000266865.2	1.15045	5.84e-05	RP11-848P1.9	pseudogene
ENSG00000250994.1	2.32962	5.88e-05	AC005355.1	lincRNA
ENSG00000224420.3	1.68117	6.03e-05	ADM5	protein_coding
ENSG00000196482.12	1.55579	6.04e-05	ESRRG	protein_coding
ENSG00000251221.1	1.20575	6.28e-05	CTC-325J23.3	lincRNA
ENSG00000171124.8	1.37622	6.3e-05	FUT3	protein_coding
ENSG00000272565.1	1.3821	6.45e-05	RP11-485G4.2	lincRNA
ENSG00000175785.8	1.26595	6.62e-05	PRIMA1	protein_coding
ENSG00000076944.10	0.828624	6.7e-05	STXBP2	protein_coding
[truncated: 1,321 more rows]

## Sheet: HCT116_TAF3
Data S5. RNAs enriched by TAF3 reader module in HCT116 cells.
"Gene ID", "Gene name" and "Gene type" are annotated according to the GENCODE database.
"Log2 Fold Change" indicates the log2 transformed RNA abundance enriched by TAF3 reader module compared to empty vector control.
"Adjusted p value" is the Benjamini-Hochberg procedure corrected p value calculated by Wald Chi-Squared Test.
Gene ID	Log2 Fold Change	Adjusted p value	Gene name	Gene type
ENSG00000249898.3	1.1775	3.83e-15	CTD-2541M15.1	antisense
ENSG00000251059.1	1.41276	2.48e-13	RP11-100N20.1	antisense
ENSG00000253608.1	4.26621	7.1e-10	RP11-770E5.1	antisense
ENSG00000261373.1	0.819279	1.13e-08	VPS9D1-AS1	antisense
ENSG00000256916.1	2.17501	1.89e-06	RP11-817J15.2	antisense
ENSG00000236256.5	1.29419	2.51e-06	DIAPH2-AS1	antisense
ENSG00000243220.1	3.23724	1.36e-05	AC006159.4	antisense
ENSG00000230325.1	0.803103	6.82e-05	RP11-385F5.4	antisense
ENSG00000255946.1	1.46514	0.000255569	RP11-173P15.7	antisense
ENSG00000253753.1	5.00871	0.000274741	AC145123.2	antisense
ENSG00000258283.1	1.98102	0.000405315	RP11-386G11.3	antisense
ENSG00000236886.2	1.53079	0.000464893	AC007563.5	antisense
ENSG00000253500.1	5.39571	0.000681935	AF121898.3	antisense
ENSG00000259277.1	5.48886	0.000789132	RP13-126C7.1	antisense
ENSG00000259712.1	2.17561	0.000902369	CTD-2184D3.5	antisense
ENSG00000224514.1	2.03153	0.00196768	LINC00620	antisense
ENSG00000236404.4	1.95885	0.00214925	RP11-125B21.2	antisense
ENSG00000259001.2	3.60013	0.00231116	RPPH1	antisense
ENSG00000272540.1	1.6005	0.00272734	XXbac-BPG252P9.9	antisense
ENSG00000234091.1	3.65932	0.00329369	RP11-353M9.1	antisense
ENSG00000267016.1	3.0602	0.00330138	RP11-75C10.9	antisense
ENSG00000258623.1	3.22215	0.00407526	CTD-2325P2.3	antisense
ENSG00000225578.1	1.98553	0.00655904	NCBP2-AS1	antisense
ENSG00000233452.2	1.9121	0.00709748	STXBP5-AS1	antisense
ENSG00000249593.2	1.4244	0.00763963	CTB-46B19.2	antisense
ENSG00000271781.1	2.3096	0.00848108	CTD-2589H19.6	antisense
ENSG00000234859.1	1.89775	0.00878275	AC003958.2	antisense
ENSG00000224043.3	0.770424	0.00887075	AC016725.4	antisense
ENSG00000232600.2	1.0233	0.00944382	AC084125.4	antisense
ENSG00000230782.1	0.850123	0.0103862	RP11-508N12.2	antisense
ENSG00000234264.1	1.19059	0.010747	RP4-694A7.4	antisense
ENSG00000231864.2	0.819432	0.0122064	RP11-229P13.23	antisense
ENSG00000236498.1	1.71158	0.0122784	AC107081.5	antisense
ENSG00000265451.1	1.13973	0.0125112	RP11-204L24.2	antisense
ENSG00000262791.1	1.33654	0.0126569	RP11-961A15.1	antisense
ENSG00000237499.2	1.99407	0.0147962	RP11-356I2.4	antisense
ENSG00000260545.1	2.12595	0.0152306	CTB-134F13.1	antisense
ENSG00000249849.1	1.34988	0.0179108	RP11-1101H11.1	antisense
ENSG00000261592.1	2.5932	0.020851	RP11-178L8.3	antisense
ENSG00000266368.1	0.864447	0.0221264	RP11-1096G20.5	antisense
ENSG00000265401.1	0.893916	0.022188	RP11-138I1.4	antisense
ENSG00000254459.1	0.753763	0.0228658	RP11-91P24.7	antisense
ENSG00000224063.1	1.43012	0.023839	AC007319.1	antisense
ENSG00000235958.1	0.929962	0.024945	UBOX5-AS1	antisense
ENSG00000225611.1	2.50926	0.0254242	RP11-70C1.1	antisense
ENSG00000256813.1	1.84478	0.0257082	RP11-804A23.4	antisense
ENSG00000270094.1	1.28683	0.0264877	RP11-245P10.8	antisense
ENSG00000254501.1	1.43769	0.029548	AP003068.9	antisense
ENSG00000271980.1	2.45737	0.0314032	CTD-2256P15.4	antisense
ENSG00000255348.1	1.48263	0.0329878	RP11-700F16.3	antisense
ENSG00000237975.2	1.43861	0.0336899	FLG-AS1	antisense
ENSG00000264125.1	1.51598	0.0338159	RP11-354P11.4	antisense
ENSG00000269495.1	1.09559	0.0346487	CTB-147C22.8	antisense
ENSG00000227908.3	1.134	0.0365837	CTD-2031P19.3	antisense
ENSG00000267226.1	1.83422	0.0368224	RP11-126O1.5	antisense
ENSG00000267709.1	2.25683	0.0382189	AC024592.9	antisense
ENSG00000225077.2	0.953137	0.0407955	LINC00337	antisense
ENSG00000226312.3	1.44363	0.0423314	CFLAR-AS1	antisense
ENSG00000258232.2	1.03867	0.0452585	RP11-161H23.5	antisense
ENSG00000267980.1	1.09954	0.0454532	AC007292.6	antisense
ENSG00000234235.1	1.51922	0.0483015	BOK-AS1	antisense
ENSG00000211890.3	6.2733	3e-05	IGHA2	IG_C_gene
ENSG00000211895.3	2.84385	0.0112062	IGHA1	IG_C_gene
ENSG00000211899.3	7.21271	0.0450313	IGHM	IG_C_gene
ENSG00000229373.4	2.76786	9.06e-17	LINC00452	lincRNA
ENSG00000253669.3	2.12254	2.78e-11	KB-1732A1.1	lincRNA
ENSG00000249378.1	2.717	7.74e-09	LINC01060	lincRNA
ENSG00000224715.1	1.44411	5.18e-07	CITF22-49D8.1	lincRNA
ENSG00000226995.3	2.13001	2.61e-05	LINC00658	lincRNA
ENSG00000233532.1	1.13837	4.23e-05	LINC00460	lincRNA
ENSG00000249917.2	1.99225	0.000107721	LINC00536	lincRNA
ENSG00000229140.4	2.64257	0.000222208	CCDC26	lincRNA
ENSG00000269900.2	4.73692	0.000422357	RMRP	lincRNA
ENSG00000176840.7	5.00407	0.000484541	MIR7-3HG	lincRNA
ENSG00000233143.1	2.58547	0.000797113	AC009492.1	lincRNA
ENSG00000231210.2	3.47261	0.000835955	AC006159.3	lincRNA
ENSG00000227082.1	1.2251	0.00160023	AL592494.5	lincRNA
ENSG00000229160.1	2.12765	0.00387701	AC009229.6	lincRNA
ENSG00000262343.1	3.37545	0.00388612	RP11-353N14.3	lincRNA
ENSG00000225657.2	2.91917	0.00512486	RP5-843L14.1	lincRNA
ENSG00000226453.1	1.52852	0.00697324	RP11-379B8.1	lincRNA
ENSG00000230733.2	1.00265	0.00758166	AC092171.4	lincRNA
ENSG00000263567.1	1.55463	0.00760467	RP11-805L22.3	lincRNA
ENSG00000235269.1	1.1293	0.00804555	AL162759.1	lincRNA
ENSG00000236393.1	1.32202	0.00819732	RP11-320G24.1	lincRNA
ENSG00000242029.1	2.42041	0.00917745	RP11-457K10.1	lincRNA
ENSG00000257219.1	2.76721	0.00963524	RP11-54A9.1	lincRNA
ENSG00000249171.1	3.31352	0.0117562	RP11-767N15.1	lincRNA
ENSG00000267898.1	1.14208	0.0136776	CTD-2639E6.9	lincRNA
ENSG00000273342.1	2.24525	0.0137541	KB-1440D3.14	lincRNA
ENSG00000270127.1	0.989038	0.014581	RP11-526I2.5	lincRNA
ENSG00000243629.1	0.940924	0.017033	LINC00880	lincRNA
ENSG00000249464.1	3.53541	0.0204404	RP11-93L9.1	lincRNA
ENSG00000245954.2	1.12528	0.0225858	RP11-18H21.1	lincRNA
ENSG00000223617.1	3.45628	0.0253656	LINC00370	lincRNA
ENSG00000258946.1	2.02422	0.0255081	RP11-58E21.4	lincRNA
ENSG00000228697.1	2.37555	0.0287022	RP5-968D22.1	lincRNA
ENSG00000205181.5	1.88449	0.0299736	LINC00654	lincRNA
ENSG00000230516.1	2.17195	0.0305544	RP11-555J4.3	lincRNA
ENSG00000248964.2	1.52949	0.0315423	RP11-94H18.1	lincRNA
ENSG00000228566.1	1.63693	0.0354867	RP11-170M17.1	lincRNA
ENSG00000272695.1	0.977532	0.036065	GAS6-AS2	lincRNA
ENSG00000248752.1	3.49896	0.0387624	RP11-114J13.1	lincRNA
ENSG00000253972.1	0.891774	0.0401299	RP11-4K16.2	lincRNA
ENSG00000250994.1	1.82014	0.0409651	AC005355.1	lincRNA
ENSG00000267302.1	2.84485	0.0412924	RP11-178C3.2	lincRNA
ENSG00000271862.1	0.809539	0.0424504	RP11-343L5.2	lincRNA
ENSG00000232461.1	1.38074	0.0431418	RP11-644C3.1	lincRNA
ENSG00000234828.3	1.2062	0.0444996	RP11-526A4.1	lincRNA
ENSG00000258425.1	2.07872	0.0458405	CTD-2207P18.1	lincRNA
ENSG00000256955.1	1.6452	0.0467384	RP11-417L19.2	lincRNA
ENSG00000233067.2	3.21223	0.0473984	RP11-40F8.2	lincRNA
ENSG00000266037.1	0.895592	0.00239014	RN7SL3	misc_RNA
ENSG00000209082.1	0.816966	8.12e-08	MT-TL1	Mt_tRNA
ENSG00000210194.1	1.01427	4.62e-07	MT-TE	Mt_tRNA
ENSG00000210077.1	0.788939	0.0105991	MT-TV	Mt_tRNA
ENSG00000210135.1	1.87176	0.0292748	MT-TN	Mt_tRNA
ENSG00000261812.1	4.31868	0.00185647	TUBB8P7	polymorphic_pseudogene
ENSG00000152268.8	2.26617	3.65e-06	SPON1	processed_transcript
ENSG00000215190.4	0.757101	0.00478533	LINC00680	processed_transcript
ENSG00000231290.1	0.921697	0.00722896	APCDD1L-AS1	processed_transcript
ENSG00000237149.4	0.987069	0.0248221	ZNF503-AS2	processed_transcript
ENSG00000265500.1	1.06341	0.0350706	SENP3-EIF4A1	processed_transcript
ENSG00000187008.2	2.95625	0.0419117	PKD1L3	processed_transcript
ENSG00000109971.9	1.59386	6.66e-76	HSPA8	protein_coding
ENSG00000128510.6	0.971424	4.98e-54	CPA4	protein_coding
ENSG00000065328.12	1.11868	1.45e-42	MCM10	protein_coding
ENSG00000164045.7	1.33748	2.4e-32	CDC25A	protein_coding
ENSG00000182481.4	0.775355	2.4e-32	KPNA2	protein_coding
ENSG00000175305.12	1.38556	3.92e-28	CCNE2	protein_coding
ENSG00000163950.8	0.902284	1.03e-27	SLBP	protein_coding
ENSG00000104738.12	0.816346	4.52e-26	MCM4	protein_coding
ENSG00000115946.3	0.833241	6.98e-26	PNO1	protein_coding
ENSG00000189057.6	1.1953	1.85e-25	FAM111B	protein_coding
ENSG00000013275.3	0.765004	8.2e-25	PSMC4	protein_coding
ENSG00000197451.6	0.779563	7.74e-24	HNRNPAB	protein_coding
ENSG00000104356.6	1.06497	4.34e-23	POP1	protein_coding
ENSG00000136982.5	0.779226	7.43e-23	DSCC1	protein_coding
ENSG00000071539.9	0.789949	9.6e-23	TRIP13	protein_coding
ENSG00000082516.8	0.7687	2.6e-22	GEMIN5	protein_coding
ENSG00000132646.6	0.784845	3.11e-22	PCNA	protein_coding
ENSG00000162231.9	0.756724	8.3e-22	NXF1	protein_coding
ENSG00000085840.8	1.06195	4.13e-21	ORC1	protein_coding
ENSG00000053372.4	0.938576	1.01e-20	MRTO4	protein_coding
ENSG00000136875.8	0.77329	1.79e-20	PRPF4	protein_coding
ENSG00000116120.8	0.767716	3.03e-20	FARSB	protein_coding
ENSG00000130204.8	0.817331	6.45e-20	TOMM40	protein_coding
ENSG00000116649.5	0.810927	1.26e-19	SRM	protein_coding
ENSG00000212724.2	1.35797	2.63e-19	KRTAP2-3	protein_coding
ENSG00000131018.18	1.03456	5.51e-19	SYNE1	protein_coding
ENSG00000100554.7	0.806539	1.72e-18	ATP6V1D	protein_coding
ENSG00000174371.12	0.937308	9.59e-18	EXO1	protein_coding
ENSG00000105447.8	0.914844	1.99e-17	GRWD1	protein_coding
ENSG00000108561.4	0.909853	3.98e-17	C1QBP	protein_coding
ENSG00000092853.9	0.892056	7.4e-17	CLSPN	protein_coding
ENSG00000132603.9	0.815763	8.28e-17	NIP7	protein_coding
ENSG00000108179.9	0.779168	1.07e-16	PPIF	protein_coding
ENSG00000132507.13	0.763411	1.53e-16	EIF5A	protein_coding
ENSG00000159082.13	0.978536	4.01e-16	SYNJ1	protein_coding
ENSG00000183431.7	0.860052	1.21e-15	SF3A3	protein_coding
ENSG00000120800.4	0.785839	4.26e-15	UTP20	protein_coding
ENSG00000047617.10	4.44717	7.45e-15	ANO2	protein_coding
ENSG00000163395.12	2.65708	9.49e-15	IGFN1	protein_coding
ENSG00000141378.13	0.774798	2.57e-14	PTRH2	protein_coding
ENSG00000101412.9	0.756505	3.11e-14	E2F1	protein_coding
ENSG00000205426.6	2.80301	4.19e-14	KRT81	protein_coding
ENSG00000139679.11	5.39041	1.13e-13	LPAR6	protein_coding
ENSG00000198576.2	1.2775	1.22e-13	ARC	protein_coding
ENSG00000115758.8	0.799171	9.03e-13	ODC1	protein_coding
ENSG00000109084.9	0.774795	1.69e-12	TMEM97	protein_coding
ENSG00000163319.6	0.863967	2.33e-12	MRPS18C	protein_coding
ENSG00000007968.6	0.810616	4.5e-12	E2F2	protein_coding
ENSG00000156463.13	0.811046	6.25e-12	SH3RF2	protein_coding
ENSG00000135763.5	0.77467	6.8e-12	URB2	protein_coding
ENSG00000159720.7	0.838432	1.02e-11	ATP6V0D1	protein_coding
ENSG00000127824.9	0.861722	1.5e-11	TUBA4A	protein_coding
ENSG00000085563.10	1.4645	2.36e-11	ABCB1	protein_coding
ENSG00000100867.10	0.854121	2.89e-11	DHRS2	protein_coding
ENSG00000224877.3	0.841703	3.45e-11	C17orf89	protein_coding
ENSG00000187775.12	1.05224	3.6e-11	DNAH17	protein_coding
ENSG00000116455.9	0.789793	4.17e-11	WDR77	protein_coding
ENSG00000170727.7	0.978344	7.67e-11	BOP1	protein_coding
ENSG00000137801.9	0.928011	1.26e-10	THBS1	protein_coding
ENSG00000148677.6	4.07271	1.57e-10	ANKRD1	protein_coding
ENSG00000132464.7	4.23513	2.36e-10	ENAM	protein_coding
ENSG00000132437.13	4.42084	2.42e-10	DDC	protein_coding
ENSG00000166592.7	1.42253	3.24e-10	RRAD	protein_coding
ENSG00000184990.8	0.803619	5.98e-10	SIVA1	protein_coding
ENSG00000163376.7	1.46711	6.17e-10	KBTBD8	protein_coding
ENSG00000181418.7	0.812668	9.54e-10	DDN	protein_coding
ENSG00000196378.7	0.901503	9.87e-10	ZNF34	protein_coding
ENSG00000048052.17	0.909026	9.97e-10	HDAC9	protein_coding
ENSG00000092470.7	0.764447	1.03e-09	WDR76	protein_coding
ENSG00000169896.12	1.21463	1.22e-09	ITGAM	protein_coding
ENSG00000138829.6	3.72078	1.46e-09	FBN2	protein_coding
ENSG00000146592.12	1.83266	6.79e-09	CREB5	protein_coding
ENSG00000125037.8	0.840811	8.03e-09	EMC3	protein_coding
ENSG00000187325.4	0.841231	9.05e-09	TAF9B	protein_coding
ENSG00000196569.7	1.09355	1.73e-08	LAMA2	protein_coding
ENSG00000188807.8	0.760396	2.4e-08	TMEM201	protein_coding
ENSG00000174898.11	1.79399	2.64e-08	CATSPERD	protein_coding
ENSG00000007376.3	0.820818	2.82e-08	RPUSD1	protein_coding
ENSG00000131153.4	0.807289	3.59e-08	GINS2	protein_coding
ENSG00000181938.9	0.753236	3.82e-08	GINS3	protein_coding
ENSG00000138356.9	2.59303	5.01e-08	AOX1	protein_coding
ENSG00000179674.2	1.65925	8.49e-08	ARL14	protein_coding
ENSG00000105549.6	4.48397	1.22e-07	THEG	protein_coding
ENSG00000135480.10	0.751996	1.5e-07	KRT7	protein_coding
ENSG00000126803.8	1.14764	1.95e-07	HSPA2	protein_coding
ENSG00000166166.8	0.910662	2.68e-07	TRMT61A	protein_coding
ENSG00000169429.6	1.52004	3.62e-07	IL8	protein_coding
ENSG00000115705.16	4.08521	5.23e-07	TPO	protein_coding
ENSG00000172301.6	0.851186	7.59e-07	COPRS	protein_coding
ENSG00000196440.7	2.06655	7.88e-07	ARMCX4	protein_coding
ENSG00000129696.8	0.751948	8.19e-07	TTI2	protein_coding
ENSG00000112541.9	2.27639	8.53e-07	PDE10A	protein_coding
ENSG00000146094.9	0.994759	9.11e-07	DOK3	protein_coding
ENSG00000214866.3	3.76066	1.38e-06	DCDC2C	protein_coding
ENSG00000170396.6	1.18796	1.49e-06	ZNF804A	protein_coding
ENSG00000152689.13	1.12669	1.51e-06	RASGRP3	protein_coding
ENSG00000196754.6	0.863873	1.69e-06	S100A2	protein_coding
ENSG00000166396.8	3.39882	2e-06	SERPINB7	protein_coding
ENSG00000138161.8	1.65868	2.72e-06	CUZD1	protein_coding
ENSG00000163803.8	1.3964	3.73e-06	PLB1	protein_coding
ENSG00000112562.14	5.85319	3.83e-06	SMOC2	protein_coding
ENSG00000070190.8	1.13952	4.55e-06	DAPP1	protein_coding
ENSG00000115266.7	1.0527	5.31e-06	APC2	protein_coding
ENSG00000168646.8	0.847017	5.98e-06	AXIN2	protein_coding
ENSG00000174450.7	1.91832	7.31e-06	GOLGA6L2	protein_coding
ENSG00000131914.6	1.61575	7.33e-06	LIN28A	protein_coding
ENSG00000121101.11	0.846282	8.55e-06	TEX14	protein_coding
ENSG00000168314.13	1.76856	9.22e-06	MOBP	protein_coding
ENSG00000163873.5	5.76346	1.06e-05	GRIK3	protein_coding
ENSG00000197415.7	1.18978	1.2e-05	VEPH1	protein_coding
ENSG00000151360.5	1.91242	1.31e-05	ALLC	protein_coding
ENSG00000171403.5	2.6762	1.4e-05	KRT9	protein_coding
ENSG00000144550.8	1.31091	1.47e-05	CPNE9	protein_coding
ENSG00000134321.7	0.882611	1.82e-05	RSAD2	protein_coding
ENSG00000130635.11	1.37126	1.87e-05	COL5A1	protein_coding
ENSG00000183486.8	1.26887	1.97e-05	MX2	protein_coding
ENSG00000118523.5	0.821974	2.04e-05	CTGF	protein_coding
ENSG00000178896.6	0.779042	2.07e-05	EXOSC4	protein_coding
ENSG00000197632.4	6.2866	2.8e-05	SERPINB2	protein_coding
ENSG00000118515.7	0.810738	2.9e-05	SGK1	protein_coding
ENSG00000153666.5	3.13165	3.19e-05	GOLGA8I	protein_coding
ENSG00000145703.11	1.1533	3.19e-05	IQGAP2	protein_coding
ENSG00000157368.6	1.26745	3.7e-05	IL34	protein_coding
ENSG00000184678.8	1.43222	4.02e-05	HIST2H2BE	protein_coding
ENSG00000039987.2	3.36653	4.46e-05	BEST2	protein_coding
ENSG00000140945.11	4.56308	4.78e-05	CDH13	protein_coding
ENSG00000113578.13	1.97428	4.87e-05	FGF1	protein_coding
ENSG00000132661.3	0.833784	5.82e-05	NXT1	protein_coding
ENSG00000161981.6	0.772907	6.73e-05	SNRNP25	protein_coding
ENSG00000172554.7	1.31182	0.000104647	SNTG2	protein_coding
ENSG00000146090.11	0.872771	0.000124965	RASGEF1C	protein_coding
ENSG00000083812.7	0.822197	0.000178863	ZNF324	protein_coding
ENSG00000138347.11	1.14687	0.000225206	MYPN	protein_coding
ENSG00000152804.6	0.761502	0.000231351	HHEX	protein_coding
ENSG00000204671.1	5.95324	0.000242602	IL31	protein_coding
ENSG00000048740.13	5.67412	0.000264093	CELF2	protein_coding
ENSG00000157168.14	1.67387	0.000269787	NRG1	protein_coding
ENSG00000049249.4	1.4166	0.000272758	TNFRSF9	protein_coding
ENSG00000164509.9	0.914979	0.000273656	IL31RA	protein_coding
ENSG00000156395.8	5.65858	0.000290313	SORCS3	protein_coding
ENSG00000261359.2	1.92671	0.000299188	C16orf98	protein_coding
ENSG00000154479.8	0.944084	0.000304043	CCDC173	protein_coding
ENSG00000187187.9	1.10591	0.000304554	ZNF546	protein_coding
ENSG00000182393.2	1.4067	0.000305281	IFNL1	protein_coding
ENSG00000130176.3	2.9218	0.000306595	CNN1	protein_coding
ENSG00000165588.12	7.49123	0.000312815	OTX2	protein_coding
ENSG00000179520.6	2.36541	0.000332971	SLC17A8	protein_coding
ENSG00000129221.10	4.97978	0.000343555	AIPL1	protein_coding
ENSG00000140798.11	3.02115	0.000346541	ABCC12	protein_coding
ENSG00000170860.3	0.882042	0.000368703	LSM3	protein_coding
ENSG00000163810.7	4.86359	0.00041197	TGM4	protein_coding
ENSG00000117152.9	2.17711	0.000468733	RGS4	protein_coding
ENSG00000151474.15	0.967206	0.000553187	FRMD4A	protein_coding
ENSG00000198074.5	1.99499	0.000674201	AKR1B10	protein_coding
ENSG00000177409.7	1.0747	0.000676589	SAMD9L	protein_coding
ENSG00000168298.4	1.6326	0.000706542	HIST1H1E	protein_coding
ENSG00000170684.4	0.954391	0.000714179	ZNF296	protein_coding
ENSG00000163565.14	1.60357	0.000733304	IFI16	protein_coding
ENSG00000197181.7	1.36152	0.000754201	PIWIL2	protein_coding
ENSG00000144834.8	1.51235	0.000757485	TAGLN3	protein_coding
ENSG00000137869.9	1.75571	0.000772908	CYP19A1	protein_coding
ENSG00000163440.6	5.04306	0.000804597	PDCL2	protein_coding
ENSG00000181804.10	1.32812	0.000836357	SLC9A9	protein_coding
ENSG00000189099.7	1.92142	0.000845439	PRSS48	protein_coding
ENSG00000197410.8	4.61868	0.000899665	DCHS2	protein_coding
ENSG00000100583.4	1.48545	0.000944215	SAMD15	protein_coding
ENSG00000118473.17	3.72844	0.000979722	SGIP1	protein_coding
ENSG00000185634.7	0.99902	0.00102958	SHC4	protein_coding
ENSG00000176769.9	1.86435	0.00113874	TCERG1L	protein_coding
ENSG00000115541.6	0.794129	0.00116731	HSPE1	protein_coding
ENSG00000111859.12	1.44858	0.00119308	NEDD9	protein_coding
ENSG00000254873.1	1.90443	0.00122291	RP11-770J1.5	protein_coding
ENSG00000080493.9	2.03671	0.00132995	SLC4A4	protein_coding
ENSG00000145850.4	5.08721	0.0013615	TIMD4	protein_coding
ENSG00000183305.9	0.969138	0.00140341	MAGEA2B	protein_coding
ENSG00000131737.5	2.21283	0.00142903	KRT34	protein_coding
ENSG00000115844.6	1.01905	0.00143692	DLX2	protein_coding
ENSG00000144218.14	3.7511	0.0014966	AFF3	protein_coding
ENSG00000174600.9	1.84054	0.00150965	CMKLR1	protein_coding
ENSG00000144712.7	0.951941	0.00157066	CAND2	protein_coding
ENSG00000111348.4	1.51204	0.0016093	ARHGDIB	protein_coding
ENSG00000170364.8	0.754985	0.00164928	SETMAR	protein_coding
ENSG00000135905.14	3.05494	0.00165558	DOCK10	protein_coding
ENSG00000169194.5	3.14599	0.00169826	IL13	protein_coding
ENSG00000172987.8	2.89462	0.00186349	HPSE2	protein_coding
ENSG00000162753.10	1.57441	0.00201083	SLC9C2	protein_coding
ENSG00000188010.8	0.764218	0.00201264	MORN2	protein_coding
ENSG00000152137.2	0.830957	0.00217693	HSPB8	protein_coding
ENSG00000113905.4	1.79424	0.00218859	HRG	protein_coding
ENSG00000060982.10	3.1262	0.00225295	BCAT1	protein_coding
ENSG00000257390.1	1.38866	0.00225611	RP11-762I7.5	protein_coding
ENSG00000181773.6	0.752469	0.00226477	GPR3	protein_coding
ENSG00000145113.17	0.95847	0.00226645	MUC4	protein_coding
ENSG00000127325.14	1.54588	0.0023561	BEST3	protein_coding
ENSG00000218336.3	1.00136	0.00237889	TENM3	protein_coding
ENSG00000157766.11	4.8452	0.00241584	ACAN	protein_coding
ENSG00000104043.10	1.26584	0.00250873	ATP8B4	protein_coding
ENSG00000110427.10	1.17012	0.00265311	KIAA1549L	protein_coding
ENSG00000110446.5	1.24368	0.00293731	SLC15A3	protein_coding
ENSG00000086570.8	2.15924	0.00296402	FAT2	protein_coding
ENSG00000165272.10	0.823948	0.00309788	AQP3	protein_coding
ENSG00000185739.9	1.79175	0.0033442	SRL	protein_coding
ENSG00000270800.1	0.995023	0.00340577	RPS10-NUDT3	protein_coding
ENSG00000107242.13	1.26351	0.00342261	PIP5K1B	protein_coding
ENSG00000005471.11	3.19281	0.00368967	ABCB4	protein_coding
ENSG00000101306.6	1.37275	0.00384785	MYLK2	protein_coding
ENSG00000019549.4	0.949606	0.00385178	SNAI2	protein_coding
ENSG00000134757.4	3.09426	0.00386834	DSG3	protein_coding
ENSG00000156194.13	2.16374	0.00412472	PPEF2	protein_coding
ENSG00000136999.4	0.841792	0.00428658	NOV	protein_coding
ENSG00000256646.3	2.65077	0.00442032	PSMA2	protein_coding
ENSG00000178852.11	2.26553	0.00476543	EFCAB13	protein_coding
ENSG00000136155.12	2.90978	0.0048807	SCEL	protein_coding
ENSG00000149781.8	0.768173	0.00491006	FERMT3	protein_coding
ENSG00000221866.5	1.74896	0.00491187	PLXNA4	protein_coding
ENSG00000173705.4	3.66765	0.00493655	SUSD5	protein_coding
ENSG00000167754.8	0.937821	0.00509037	KLK5	protein_coding
ENSG00000105507.2	4.73701	0.00521628	CABP5	protein_coding
ENSG00000175175.4	1.90565	0.00529879	PPM1E	protein_coding
ENSG00000186364.7	0.77782	0.00547103	NUDT17	protein_coding
ENSG00000211448.7	1.34004	0.00562995	DIO2	protein_coding
ENSG00000214102.3	3.67172	0.0056396	WEE2	protein_coding
ENSG00000111404.2	3.65248	0.00577107	RERGL	protein_coding
ENSG00000180596.7	1.03357	0.00580616	HIST1H2BC	protein_coding
ENSG00000215018.5	2.10124	0.00588175	COL28A1	protein_coding
ENSG00000073737.12	1.88816	0.00599859	DHRS9	protein_coding
ENSG00000182866.12	2.30468	0.00629121	LCK	protein_coding
ENSG00000187796.9	1.38225	0.00659731	CARD9	protein_coding
ENSG00000171557.12	4.2258	0.00681262	FGG	protein_coding
ENSG00000019169.9	3.18558	0.00693762	MARCO	protein_coding
ENSG00000169085.7	1.52455	0.00735687	C8orf46	protein_coding
ENSG00000137310.7	0.820691	0.00739482	TCF19	protein_coding
ENSG00000189001.6	1.34132	0.00742626	SBSN	protein_coding
ENSG00000034053.10	1.66038	0.00752221	APBA2	protein_coding
ENSG00000145920.10	1.76892	0.00754151	CPLX2	protein_coding
ENSG00000165655.14	1.26594	0.00754403	ZNF503	protein_coding
ENSG00000171303.5	1.43718	0.00762242	KCNK3	protein_coding
ENSG00000036448.5	0.867836	0.00788543	MYOM2	protein_coding
ENSG00000175697.6	1.26309	0.00830491	GPR156	protein_coding
ENSG00000248905.4	0.853075	0.00850918	FMN1	protein_coding
ENSG00000070808.11	2.42032	0.00861329	CAMK2A	protein_coding
ENSG00000188761.7	1.06818	0.00919934	BCL2L15	protein_coding
ENSG00000102879.11	1.40437	0.00928936	CORO1A	protein_coding
ENSG00000106258.9	1.05343	0.00966106	CYP3A5	protein_coding
ENSG00000175414.6	1.02539	0.00969716	ARL10	protein_coding
ENSG00000183722.7	1.10735	0.009791	LHFP	protein_coding
ENSG00000154175.12	1.66144	0.0101323	ABI3BP	protein_coding
ENSG00000053438.7	3.56524	0.010317	NNAT	protein_coding
ENSG00000146857.3	3.64828	0.0110761	STRA8	protein_coding
ENSG00000152377.8	1.48341	0.0116325	SPOCK1	protein_coding
ENSG00000005379.11	2.89196	0.0118129	BZRAP1	protein_coding
ENSG00000100154.10	1.56456	0.0118737	TTC28	protein_coding
ENSG00000136960.8	1.18735	0.0120148	ENPP2	protein_coding
ENSG00000267022.1	3.03297	0.0131415	ZNF223	protein_coding
ENSG00000198788.7	1.55886	0.0132493	MUC2	protein_coding
ENSG00000176771.11	2.13722	0.0132949	NCKAP5	protein_coding
ENSG00000116147.12	3.61015	0.013789	TNR	protein_coding
ENSG00000189350.8	1.36578	0.0138839	FAM179A	protein_coding
ENSG00000164530.9	1.51629	0.0151603	PI16	protein_coding
ENSG00000170122.4	0.87302	0.0154255	FOXD4	protein_coding
ENSG00000162669.11	0.902734	0.0157823	HFM1	protein_coding
ENSG00000143552.5	1.16203	0.0159634	NUP210L	protein_coding
ENSG00000143632.10	1.17921	0.0160512	ACTA1	protein_coding
ENSG00000257743.4	1.16834	0.0167506	RP11-1220K2.2	protein_coding
ENSG00000163827.8	2.86289	0.0175725	LRRC2	protein_coding
ENSG00000185736.11	1.88842	0.0182561	ADARB2	protein_coding
ENSG00000126500.3	1.56915	0.0183302	FLRT1	protein_coding
ENSG00000164972.8	0.936523	0.0193941	C9orf24	protein_coding
ENSG00000138798.7	0.891637	0.0200001	EGF	protein_coding
ENSG00000001626.10	2.85141	0.0200747	CFTR	protein_coding
ENSG00000091831.17	1.6269	0.0203208	ESR1	protein_coding
ENSG00000104447.7	2.10196	0.0203362	TRPS1	protein_coding
ENSG00000013297.6	2.88244	0.0203778	CLDN11	protein_coding
ENSG00000204103.2	2.07602	0.0204219	MAFB	protein_coding
ENSG00000137809.12	2.89719	0.0210604	ITGA11	protein_coding
ENSG00000111780.8	2.32714	0.0211119	AL021546.6	protein_coding
ENSG00000259316.3	0.937914	0.0213943	CTD-2116N17.1	protein_coding
ENSG00000167083.2	3.01742	0.0215191	GNGT2	protein_coding
ENSG00000183779.5	1.05655	0.0225031	ZNF703	protein_coding
ENSG00000123901.4	1.12301	0.0229914	GPR83	protein_coding
ENSG00000132915.6	3.15741	0.023581	PDE6A	protein_coding
ENSG00000140986.7	1.75596	0.0235932	RPL3L	protein_coding
ENSG00000177453.3	2.20381	0.024478	NIM1	protein_coding
ENSG00000183831.6	1.04039	0.0253995	ANKRD45	protein_coding
ENSG00000187569.2	6.45435	0.025452	DPPA3	protein_coding
ENSG00000206538.3	1.20118	0.0255337	VGLL3	protein_coding
ENSG00000130528.7	2.0835	0.0271402	HRC	protein_coding
ENSG00000156265.11	1.23318	0.0273958	MAP3K7CL	protein_coding
ENSG00000180535.3	1.0879	0.027447	BHLHA15	protein_coding
ENSG00000137491.10	1.09418	0.027529	SLCO2B1	protein_coding
ENSG00000132639.8	1.84048	0.0277153	SNAP25	protein_coding
ENSG00000091129.15	1.39549	0.02866	NRCAM	protein_coding
ENSG00000121075.5	1.03485	0.0288005	TBX4	protein_coding
ENSG00000183230.12	1.65281	0.0289059	CTNNA3	protein_coding
ENSG00000187682.1	2.09147	0.0291735	ERAS	protein_coding
ENSG00000152380.5	0.804234	0.0296634	FAM151B	protein_coding
ENSG00000254349.1	0.896623	0.0297281	RP11-758M4.1	protein_coding
ENSG00000130755.8	1.81103	0.0299345	GMFG	protein_coding
ENSG00000144583.4	2.20518	0.0301422	2024-03-04	protein_coding
ENSG00000136305.7	1.00616	0.0303148	CIDEB	protein_coding
ENSG00000112319.13	2.12263	0.03123	EYA4	protein_coding
ENSG00000205923.2	1.78379	0.0320173	CEMP1	protein_coding
ENSG00000117228.9	1.34365	0.0321034	GBP1	protein_coding
ENSG00000171502.10	1.54659	0.0324931	COL24A1	protein_coding
ENSG00000137673.4	1.18311	0.0325243	MMP7	protein_coding
ENSG00000149633.7	2.53164	0.0329878	KIAA1755	protein_coding
ENSG00000183134.4	2.7306	0.0331645	PTGDR2	protein_coding
ENSG00000166840.9	2.19741	0.0342253	GLYATL1	protein_coding
ENSG00000167094.11	1.89532	0.0347387	TTC16	protein_coding
ENSG00000158427.10	1.09112	0.0350033	TMSB15B	protein_coding
ENSG00000100890.11	1.27991	0.0354562	KIAA0391	protein_coding
ENSG00000179841.8	1.25269	0.0357072	AKAP5	protein_coding
ENSG00000183128.7	2.09366	0.0363177	CALHM3	protein_coding
ENSG00000197153.3	1.66902	0.0364557	HIST1H3J	protein_coding
ENSG00000226180.2	0.797462	0.0366717	AC010536.1	protein_coding
ENSG00000163867.12	2.08431	0.0367352	ZMYM6	protein_coding
ENSG00000081479.8	1.69194	0.0368439	LRP2	protein_coding
ENSG00000026025.9	0.773027	0.0370365	VIM	protein_coding
ENSG00000136040.4	0.986072	0.0371461	PLXNC1	protein_coding
ENSG00000268552.1	1.73879	0.0373018	AL109927.1	protein_coding
ENSG00000179603.13	1.20543	0.0375588	GRM8	protein_coding
ENSG00000154133.10	1.98319	0.0377042	ROBO4	protein_coding
ENSG00000101842.9	2.48818	0.0380482	VSIG1	protein_coding
ENSG00000144481.12	1.37402	0.0395125	TRPM8	protein_coding
ENSG00000164746.9	1.52898	0.040192	C7orf57	protein_coding
ENSG00000114779.15	0.802172	0.0403772	ABHD14B	protein_coding
ENSG00000172399.5	1.4184	0.0412183	MYOZ2	protein_coding
ENSG00000136881.7	1.12888	0.0413334	BAAT	protein_coding
ENSG00000043039.5	1.95764	0.0413381	BARX2	protein_coding
ENSG00000163817.11	0.907739	0.0415674	SLC6A20	protein_coding
ENSG00000170091.6	1.5146	0.0436124	NSG2	protein_coding
ENSG00000188596.5	1.41622	0.0447819	C12orf55	protein_coding
ENSG00000266076.1	1.36611	0.045665	CTD-2535L24.2	protein_coding
ENSG00000072840.8	1.59697	0.0463578	EVC	protein_coding
ENSG00000130226.12	3.37391	0.047613	DPP6	protein_coding
ENSG00000170271.6	1.80711	0.0478334	FAXDC2	protein_coding
ENSG00000121764.7	3.23062	0.0489287	HCRTR1	protein_coding
ENSG00000197846.3	2.54099	0.0497642	HIST1H2BF	protein_coding
ENSG00000187812.8	5.17427	2.59e-12	RP11-24M17.5	pseudogene
ENSG00000188850.9	3.1645	3.54e-08	RP11-159F24.2	pseudogene
ENSG00000260103.2	1.1689	4.32e-07	RP11-10O17.1	pseudogene
ENSG00000259205.2	1.3886	1.26e-06	PRKXP1	pseudogene
ENSG00000232133.1	2.07515	6.91e-06	IMPDH1P10	pseudogene
ENSG00000197588.5	1.50644	2.37e-05	KLKP1	pseudogene
ENSG00000248880.1	6.41222	8.49e-05	NARG2P1	pseudogene
ENSG00000261649.1	2.88365	8.56e-05	GOLGA6L7P	pseudogene
ENSG00000261419.1	0.930514	0.000107023	RP11-57A19.4	pseudogene
ENSG00000213943.3	1.91831	0.000114361	KRT18P17	pseudogene
ENSG00000248400.2	2.0225	0.000570024	ST13P12	pseudogene
ENSG00000271361.1	1.45342	0.00192231	HTATSF1P2	pseudogene
ENSG00000153923.6	2.90133	0.00215729	CLCA3P	pseudogene
ENSG00000259425.1	3.68742	0.00257371	RP11-566K19.5	pseudogene
ENSG00000220583.1	2.0652	0.00325169	RPL35P2	pseudogene
ENSG00000239620.1	1.41163	0.00916738	RP11-88I21.1	pseudogene
ENSG00000224097.5	2.3816	0.00971376	RP11-472B18.1	pseudogene
ENSG00000223722.2	1.76977	0.0100814	RP11-467L13.5	pseudogene
ENSG00000235411.1	4.2758	0.0125138	AC007041.2	pseudogene
ENSG00000243742.1	0.832615	0.0146059	RPLP0P2	pseudogene
ENSG00000259472.1	2.21206	0.0179265	RP13-996F3.3	pseudogene
ENSG00000205482.7	1.85797	0.0215	AC007000.12	pseudogene
ENSG00000203799.6	1.28913	0.0291211	CCDC162P	pseudogene
ENSG00000257511.1	0.79754	0.0311455	RP11-278C7.1	pseudogene
ENSG00000260776.1	1.44113	0.0349101	RP11-114H24.2	pseudogene
ENSG00000248956.1	2.64514	0.0425732	HMGB1P44	pseudogene
ENSG00000224837.1	1.83989	0.0446357	GCSHP5	pseudogene
ENSG00000263235.1	1.51165	9.92e-05	RP11-461A8.4	sense_overlapping
ENSG00000258344.1	1.73361	0.000345852	RP11-968A15.8	sense_overlapping
ENSG00000243797.2	0.861572	0.00346341	CTB-111H14.1	sense_overlapping

## Sheet: NIH3T3_TAF3
Data S5. RNAs enriched by TAF3 reader module in NIH3T3 cells.
"Gene ID", "Gene name" and "Gene type" are annotated according to the GENCODE database.
"Log2 Fold Change" indicates the log2 transformed RNA abundance enriched by TAF3 reader module compared to empty vector control.
"Adjusted p value" is the Benjamini-Hochberg procedure corrected p value calculated by Wald Chi-Squared Test.
Gene ID	Log2 Fold Change	Adjusted p value	Gene name	Gene type
ENSMUSG00000086681.1	3.02168	4.44e-45	Gm16178	antisense
ENSMUSG00000116114.1	2.24522	4.56e-29	Gm35853	antisense
ENSMUSG00000111846.1	5.33466	1.14e-28	Gm47271	antisense
ENSMUSG00000085264.1	2.7116	7.96e-22	Gm15581	antisense
ENSMUSG00000108276.1	3.49777	1.44e-21	Gm36640	antisense
ENSMUSG00000107132.1	1.89488	2.15e-18	Gm15997	antisense
ENSMUSG00000087066.1	4.96318	7.18e-18	Gm15518	antisense
ENSMUSG00000086831.1	3.70183	2.42e-17	Gm14280	antisense
ENSMUSG00000073843.3	4.02716	9.68e-17	Gm12542	antisense
ENSMUSG00000112276.1	3.29152	5.32e-16	5033421B08Rik	antisense
ENSMUSG00000109501.1	2.22605	1.7e-14	Gm14377	antisense
ENSMUSG00000097626.5	1.26584	6.35e-13	4921504A21Rik	antisense
ENSMUSG00000085631.1	2.38381	8.26e-12	9630028H03Rik	antisense
ENSMUSG00000098108.7	4.8843	7.05e-10	Gm27008	antisense
ENSMUSG00000086275.1	2.22328	1.19e-09	1700121C08Rik	antisense
ENSMUSG00000085234.1	1.74249	1.2e-09	Gm15614	antisense
ENSMUSG00000101968.6	4.4472	1.88e-09	1700027A15Rik	antisense
ENSMUSG00000085786.1	2.52485	4.77e-09	Gm15987	antisense
ENSMUSG00000104283.1	1.74387	1.03e-08	Gm37459	antisense
ENSMUSG00000109341.1	3.51529	1.32e-08	Gm30873	antisense
ENSMUSG00000085826.1	2.70081	1.99e-08	Gm15638	antisense
ENSMUSG00000101801.6	3.45931	4.11e-08	1700020G17Rik	antisense
ENSMUSG00000086150.1	3.25294	5.9e-08	Bach2os	antisense
ENSMUSG00000024658.7	2.22546	6.28e-07	Gm9750	antisense
ENSMUSG00000086805.9	1.74782	7.36e-07	4932443L11Rik	antisense
ENSMUSG00000082848.1	1.03057	8.37e-07	Gm16066	antisense
ENSMUSG00000099760.1	1.80324	8.43e-07	Gm28800	antisense
ENSMUSG00000086312.1	2.20576	8.79e-07	Gm15336	antisense
ENSMUSG00000086128.8	1.72031	9.69e-07	St8sia3os	antisense
ENSMUSG00000097705.1	2.73918	1.46e-06	Gm26740	antisense
ENSMUSG00000114493.2	0.937641	1.63e-06	Gm47071	antisense
ENSMUSG00000087625.1	3.74785	2.4e-06	4930419G24Rik	antisense
ENSMUSG00000086834.1	1.94667	3.84e-06	Gm14547	antisense
ENSMUSG00000089656.1	1.70973	6.34e-06	Gm16271	antisense
ENSMUSG00000086032.1	2.27007	6.71e-06	Gm15929	antisense
ENSMUSG00000091329.2	2.12204	1.13e-05	1700112D23Rik	antisense
ENSMUSG00000089959.1	0.895633	1.35e-05	Gm16268	antisense
ENSMUSG00000118365.1	0.777949	1.52e-05	Gm41724	antisense
ENSMUSG00000089655.1	5.02664	1.91e-05	Gm16004	antisense
ENSMUSG00000085905.1	3.96639	2.98e-05	Gm14273	antisense
ENSMUSG00000112694.1	2.16906	6.6e-05	Gm33037	antisense
ENSMUSG00000117900.1	2.64526	6.94e-05	Gm50323	antisense
ENSMUSG00000085779.1	1.57728	7.36e-05	Atcayos	antisense
ENSMUSG00000086607.7	0.926985	0.000105801	4930511M06Rik	antisense
ENSMUSG00000090758.1	1.33168	0.000111777	Gm17178	antisense
ENSMUSG00000100980.1	1.4013	0.000118938	Gm29100	antisense
ENSMUSG00000101701.1	5.07759	0.000133263	4930521E06Rik	antisense
ENSMUSG00000104866.1	5.09667	0.000138028	Gm42948	antisense
ENSMUSG00000087201.1	1.42428	0.000171847	Gm15261	antisense
ENSMUSG00000114235.1	4.92154	0.000174963	F530104D19Rik	antisense
ENSMUSG00000085649.7	5.28244	0.000344309	A730032A03Rik	antisense
ENSMUSG00000092188.1	2.59458	0.000365366	Gm20471	antisense
ENSMUSG00000043488.5	1.11821	0.000366693	Frmd8os	antisense
ENSMUSG00000114131.1	5.16653	0.000388562	Gm47460	antisense
ENSMUSG00000108930.1	1.34954	0.000417057	Gm10648	antisense
ENSMUSG00000116831.1	7.72447	0.000460276	Gm30505	antisense
ENSMUSG00000109186.1	2.78087	0.000549724	Gm34821	antisense
ENSMUSG00000101537.1	2.40645	0.000568139	Gm29571	antisense
ENSMUSG00000104302.1	1.56115	0.000575164	Gm36975	antisense
ENSMUSG00000114646.1	3.32159	0.000693588	Gm47888	antisense
ENSMUSG00000103473.1	2.67463	0.000708411	Gm37696	antisense
ENSMUSG00000117185.1	6.11968	0.000736312	Gm34510	antisense
ENSMUSG00000113794.1	2.60823	0.000738195	Gm36607	antisense
ENSMUSG00000086018.7	2.88773	0.000879537	Gm13179	antisense
ENSMUSG00000086769.7	1.79868	0.000882016	Gm15587	antisense
ENSMUSG00000087167.1	2.50417	0.000882016	Gm15891	antisense
ENSMUSG00000099510.2	2.05122	0.000967829	Gm28501	antisense
ENSMUSG00000117444.1	1.18359	0.00113564	Gm50020	antisense
ENSMUSG00000112751.1	3.79678	0.00119999	Gm48084	antisense
ENSMUSG00000110511.1	3.22905	0.00145351	Gm45699	antisense
ENSMUSG00000108811.1	0.888972	0.00175098	4933432K03Rik	antisense
ENSMUSG00000089995.2	4.94702	0.00181436	Gm15716	antisense
ENSMUSG00000085448.1	1.16129	0.0019641	Gm13963	antisense
ENSMUSG00000089787.2	2.60615	0.00206736	Gm15825	antisense
ENSMUSG00000090558.1	2.87793	0.00231117	Gm17202	antisense
ENSMUSG00000097762.1	5.54711	0.00256922	4732463B04Rik	antisense
ENSMUSG00000104985.1	3.5793	0.00283911	Gm42917	antisense
ENSMUSG00000102191.1	1.37647	0.00302318	Gm36569	antisense
ENSMUSG00000116720.1	5.85665	0.0030679	Gm31641	antisense
ENSMUSG00000110824.1	3.84444	0.00343024	Gm48677	antisense
ENSMUSG00000100162.2	2.8703	0.00345694	Gm20687	antisense
ENSMUSG00000110517.1	3.70019	0.00379606	Gm31224	antisense
ENSMUSG00000086578.2	5.28086	0.00389907	Gm13583	antisense
ENSMUSG00000091351.1	0.951683	0.00438601	Gm17135	antisense
ENSMUSG00000118391.1	2.62419	0.00449386	Gm19519	antisense
ENSMUSG00000097816.1	1.1649	0.00473203	Gm26811	antisense
ENSMUSG00000101799.1	1.77457	0.00482766	9330175M20Rik	antisense
ENSMUSG00000094230.5	5.34237	0.00512548	Gm21847	antisense
ENSMUSG00000099879.1	4.58328	0.0053246	Gm29123	antisense
ENSMUSG00000085781.1	4.57649	0.00546951	Gm15640	antisense
ENSMUSG00000107230.1	1.6085	0.00571599	Gm19265	antisense
ENSMUSG00000109589.1	1.88782	0.00598002	Gm45267	antisense
ENSMUSG00000108332.1	1.4137	0.00620133	D530033B14Rik	antisense
ENSMUSG00000087168.1	1.05023	0.00674375	Gm15983	antisense
ENSMUSG00000085372.1	3.54126	0.00679031	Gm16145	antisense
ENSMUSG00000097804.1	1.53964	0.00692107	Gm16685	antisense
ENSMUSG00000102114.2	2.45354	0.00710752	BC048559	antisense
ENSMUSG00000074149.9	5.11828	0.00754013	Gm10634	antisense
ENSMUSG00000086043.1	2.64686	0.00837794	Gm12473	antisense
ENSMUSG00000106764.1	2.56397	0.00840874	Gm42529	antisense
ENSMUSG00000097825.5	4.52399	0.0084187	9630001P10Rik	antisense
ENSMUSG00000086219.7	0.858254	0.00939113	Srrm4os	antisense
ENSMUSG00000078492.3	1.60293	0.00957837	1700045H11Rik	antisense
ENSMUSG00000101952.1	1.81039	0.0097612	Gm10550	antisense
ENSMUSG00000097820.3	1.34775	0.0098432	E530011L22Rik	antisense
ENSMUSG00000086554.1	2.36141	0.00993454	9530034E10Rik	antisense
ENSMUSG00000108239.1	2.77515	0.00993454	Gm19434	antisense
ENSMUSG00000101840.1	0.845197	0.0110772	Gm28294	antisense
ENSMUSG00000116645.1	1.51844	0.0118069	Gm49584	antisense
ENSMUSG00000114532.1	4.12236	0.0121721	2610318M16Rik	antisense
ENSMUSG00000086462.1	3.16978	0.0123338	Gm13990	antisense
ENSMUSG00000098760.1	2.03168	0.012614	Gm2164	antisense
ENSMUSG00000085289.1	1.04094	0.0132576	Gm15337	antisense
ENSMUSG00000108749.1	1.35595	0.0160607	Gm44767	antisense
ENSMUSG00000106737.1	1.26774	0.0161268	Gm42962	antisense
ENSMUSG00000103985.1	3.07022	0.0167325	Gm37446	antisense
ENSMUSG00000100811.1	4.41544	0.0168609	Gm29083	antisense
ENSMUSG00000091908.7	3.07397	0.0174044	Gm17231	antisense
ENSMUSG00000109485.1	0.820242	0.0197325	Gm45016	antisense
ENSMUSG00000087436.1	1.01164	0.0220897	Gm16156	antisense
ENSMUSG00000097262.2	2.41266	0.0231328	4933416M07Rik	antisense
ENSMUSG00000086947.1	4.62613	0.0251512	4930522O17Rik	antisense
ENSMUSG00000053889.5	1.71704	0.0252896	Kirrel3os	antisense
ENSMUSG00000085720.8	1.27949	0.0254044	Gm7854	antisense
ENSMUSG00000084783.1	1.12683	0.02611	Gm15419	antisense
ENSMUSG00000027196.11	2.33075	0.0276598	Alkbh3os1	antisense
ENSMUSG00000090307.7	1.79589	0.0292995	1700071M16Rik	antisense
ENSMUSG00000093772.1	2.49139	0.029401	4931403E22Rik	antisense
ENSMUSG00000107709.1	1.17963	0.0294066	9430018G01Rik	antisense
ENSMUSG00000107453.1	4.41102	0.0322524	Gm44145	antisense
ENSMUSG00000086483.1	2.73898	0.0348893	8030443G20Rik	antisense
ENSMUSG00000086961.1	1.76064	0.0351188	Gm12946	antisense
ENSMUSG00000087593.1	1.39246	0.0353197	Gm16174	antisense
ENSMUSG00000055061.5	1.9457	0.035616	4931431C16Rik	antisense
ENSMUSG00000117912.1	2.26619	0.036286	Gm50383	antisense
ENSMUSG00000086236.9	1.94213	0.036566	5830418P13Rik	antisense
ENSMUSG00000116848.1	3.18006	0.0399532	4930542D17Rik	antisense
ENSMUSG00000104677.1	2.99282	0.0410464	Gm43376	antisense
ENSMUSG00000090009.1	1.23264	0.0414756	Gm16282	antisense
ENSMUSG00000054006.14	1.80502	0.0419605	D630008O14Rik	antisense
ENSMUSG00000110138.1	2.06198	0.0428321	4831440D22Rik	antisense
ENSMUSG00000097726.7	1.79065	0.0429732	9530036O11Rik	antisense
ENSMUSG00000104658.4	1.49624	0.0445817	Gm30275	antisense
ENSMUSG00000073739.3	2.38472	0.0456282	Gm16287	antisense
ENSMUSG00000106112.1	2.17865	0.0466003	Gm43434	antisense
ENSMUSG00000086874.1	1.60024	0.0475001	Gm13175	antisense
ENSMUSG00000087579.7	2.58469	0.0481535	Hectd2os	antisense
ENSMUSG00000091412.1	3.13125	7.4e-09	Gm2895	bidirectional_promoter_lncRNA
ENSMUSG00000099338.1	6.51181	1.67e-05	2810030D12Rik	bidirectional_promoter_lncRNA
ENSMUSG00000111655.1	6.13526	0.000424486	4930434F21Rik	bidirectional_promoter_lncRNA
ENSMUSG00000097421.2	5.90803	0.00208615	D630011A20Rik	bidirectional_promoter_lncRNA
ENSMUSG00000109729.1	3.03531	0.00408521	Gm45418	bidirectional_promoter_lncRNA
ENSMUSG00000117434.1	3.06854	0.0296628	1810014P07Rik	bidirectional_promoter_lncRNA
ENSMUSG00000112758.1	1.92277	0.0451204	Gm36172	bidirectional_promoter_lncRNA
ENSMUSG00000102476.1	5.23075	7.7e-146	Gm37245	lincRNA
ENSMUSG00000117922.1	3.33128	2.91e-142	Gm50397	lincRNA
ENSMUSG00000100969.7	3.78445	1.68e-98	1700030N03Rik	lincRNA
ENSMUSG00000115654.1	2.7941	5.96e-70	Gm19303	lincRNA
ENSMUSG00000109819.1	4.5686	7.87e-60	B930018H19Rik	lincRNA
ENSMUSG00000114053.1	2.82545	3.33e-58	Gm35330	lincRNA
ENSMUSG00000101880.1	2.47089	9.46e-51	Gm29282	lincRNA
ENSMUSG00000110554.1	4.88984	3.87e-50	Gm35256	lincRNA
ENSMUSG00000029092.9	1.59551	7.33e-49	D5Ertd615e	lincRNA
ENSMUSG00000112488.1	3.31319	4.27e-40	Gm33981	lincRNA
ENSMUSG00000105891.4	3.96631	5.65e-36	A230001M10Rik	lincRNA
ENSMUSG00000101854.2	5.68979	8.53e-36	1700026F02Rik	lincRNA
ENSMUSG00000113868.1	1.33712	1.19e-34	Gm34719	lincRNA
ENSMUSG00000112430.1	2.95196	1.04e-32	Gm30624	lincRNA
ENSMUSG00000087425.1	2.23259	1.37e-32	Gm15404	lincRNA
ENSMUSG00000110697.1	1.53762	1.79e-32	Gm31718	lincRNA
ENSMUSG00000097727.8	1.58828	5.6e-29	F630040K05Rik	lincRNA
ENSMUSG00000084757.7	3.96559	1.51e-27	1700057H15Rik	lincRNA
ENSMUSG00000112968.1	3.82216	1.16e-26	Gm48530	lincRNA
ENSMUSG00000111556.1	4.62187	1.52e-26	Gm19299	lincRNA
ENSMUSG00000113063.1	1.52128	2e-26	Gm34667	lincRNA
ENSMUSG00000115289.1	1.82781	9.49e-26	Gm49164	lincRNA
ENSMUSG00000109127.1	2.66592	5.8e-25	Gm31135	lincRNA
ENSMUSG00000107198.1	3.12961	7.99e-24	Gm19619	lincRNA
ENSMUSG00000116597.1	4.24976	2.54e-23	Gm536	lincRNA
ENSMUSG00000085222.1	4.33407	1.02e-22	Gm13974	lincRNA
ENSMUSG00000092090.2	5.8861	3.75e-21	Gm3294	lincRNA
ENSMUSG00000115009.1	1.59094	6.94e-20	G930009F23Rik	lincRNA
ENSMUSG00000101895.1	3.55243	7.79e-20	Gm28981	lincRNA
ENSMUSG00000085866.1	5.49437	3.23e-19	Gm15218	lincRNA
ENSMUSG00000113017.1	2.72945	1.45e-18	Gm46401	lincRNA
ENSMUSG00000104818.1	2.55904	3.7e-18	Gm43661	lincRNA
ENSMUSG00000097071.2	2.72625	4.34e-18	4930544I03Rik	lincRNA
ENSMUSG00000100168.2	3.64376	7.96e-18	Gm28526	lincRNA
ENSMUSG00000107638.2	1.31782	4.15e-17	Gm30524	lincRNA
ENSMUSG00000113757.1	2.44557	1.24e-16	Gm47507	lincRNA
ENSMUSG00000112629.1	4.96864	1.46e-16	Gm47771	lincRNA
ENSMUSG00000074388.3	1.70468	1.48e-16	Gm5544	lincRNA
ENSMUSG00000113669.1	2.69656	7.76e-16	Gm36723	lincRNA
ENSMUSG00000106426.1	1.30784	1.55e-15	Gm36211	lincRNA
ENSMUSG00000118020.1	3.09368	3.14e-15	Gm35438	lincRNA
ENSMUSG00000115704.1	2.3602	3.92e-15	Gm49171	lincRNA
ENSMUSG00000114554.1	2.94908	1.83e-14	5430425K12Rik	lincRNA
ENSMUSG00000116655.1	3.39963	1.16e-13	Gm35455	lincRNA
ENSMUSG00000112662.1	2.57543	4.66e-13	Gm47922	lincRNA
ENSMUSG00000113074.1	3.25483	5.04e-13	Gm3772	lincRNA
ENSMUSG00000085515.1	3.85859	7.93e-13	C630028M04Rik	lincRNA
ENSMUSG00000112206.1	4.94755	1.35e-12	Gm30228	lincRNA
ENSMUSG00000117292.1	1.7181	4.94e-12	E330032C10Rik	lincRNA
ENSMUSG00000115520.2	2.92763	5.12e-12	Gm41335	lincRNA
ENSMUSG00000103114.1	4.48284	5.27e-12	Gm32200	lincRNA
ENSMUSG00000108449.1	1.59371	6.54e-12	Gm44507	lincRNA
ENSMUSG00000050936.5	1.45303	1.18e-11	Gm42743	lincRNA
ENSMUSG00000098684.1	4.98813	1.23e-11	Gm27246	lincRNA
ENSMUSG00000114541.1	3.35898	1.47e-11	Gm29680	lincRNA
ENSMUSG00000107768.1	2.72238	1.55e-11	Gm44275	lincRNA
ENSMUSG00000114794.1	3.01128	1.85e-11	Gm47782	lincRNA
ENSMUSG00000100001.1	4.99366	2.07e-11	1810007D17Rik	lincRNA
ENSMUSG00000105102.1	1.88461	3.76e-11	Gm35507	lincRNA
ENSMUSG00000115563.1	1.77878	5.1e-11	Gm34562	lincRNA
ENSMUSG00000101517.6	4.44349	5.26e-11	4732465J04Rik	lincRNA
ENSMUSG00000103690.1	1.69855	1.12e-10	A730004F24Rik	lincRNA
ENSMUSG00000111052.1	5.85859	1.14e-10	Gm20139	lincRNA
ENSMUSG00000100301.6	2.29835	2.5e-10	6030407O03Rik	lincRNA
ENSMUSG00000110866.1	4.27308	2.8e-10	Gm48362	lincRNA
ENSMUSG00000101211.1	2.45213	4.38e-10	Gm28818	lincRNA
ENSMUSG00000099190.1	2.58898	7.29e-10	Gm27188	lincRNA
ENSMUSG00000110582.1	8.47392	1.79e-09	Gm30052	lincRNA
ENSMUSG00000111922.1	7.03975	2.19e-09	Gm47760	lincRNA
ENSMUSG00000045813.7	1.0175	3.56e-09	Gm9801	lincRNA
ENSMUSG00000113930.1	3.57125	5.18e-09	Gm36235	lincRNA
ENSMUSG00000115820.1	4.41338	6.03e-09	Gm41311	lincRNA
ENSMUSG00000111765.1	3.92824	6.43e-09	Gm10635	lincRNA
ENSMUSG00000116617.1	5.30179	7.38e-09	Gm49767	lincRNA
ENSMUSG00000103383.1	0.967465	7.82e-09	Gm37754	lincRNA
ENSMUSG00000115862.1	1.242	1.07e-08	Gm41333	lincRNA
ENSMUSG00000112599.1	5.35773	1.66e-08	Gm47719	lincRNA
ENSMUSG00000109113.1	5.61913	2.22e-08	Gm32916	lincRNA
ENSMUSG00000111229.1	2.0549	2.86e-08	Gm39323	lincRNA
ENSMUSG00000097683.2	6.78205	4.48e-08	Gm26644	lincRNA
ENSMUSG00000109532.1	3.49724	5.69e-08	Gm42397	lincRNA
ENSMUSG00000113900.1	2.50233	6.21e-08	Gm40437	lincRNA
ENSMUSG00000111912.1	1.35487	8.95e-08	Gm48521	lincRNA
ENSMUSG00000118314.1	4.89184	1.23e-07	1700001K23Rik	lincRNA
ENSMUSG00000096950.2	0.956787	1.26e-07	Gm9530	lincRNA
ENSMUSG00000114898.1	7.68635	1.31e-07	Gm49390	lincRNA
ENSMUSG00000117030.1	2.23639	1.41e-07	Gm49959	lincRNA
ENSMUSG00000110207.1	2.68788	1.59e-07	Gm33586	lincRNA
ENSMUSG00000117315.1	2.68851	1.75e-07	1600022D10Rik	lincRNA
ENSMUSG00000113986.1	1.94356	2.01e-07	Gm31333	lincRNA
ENSMUSG00000114963.1	2.76706	2.26e-07	Gm29010	lincRNA
ENSMUSG00000117508.1	3.26586	2.45e-07	Gm34804	lincRNA
ENSMUSG00000111598.1	0.89668	2.65e-07	Gm47095	lincRNA
ENSMUSG00000086924.1	2.94841	2.65e-07	Gm11766	lincRNA
ENSMUSG00000107022.1	6.5664	2.82e-07	Gm36669	lincRNA
ENSMUSG00000086474.2	1.47769	2.89e-07	9130204K15Rik	lincRNA
ENSMUSG00000116029.1	5.39469	3.43e-07	Gm41414	lincRNA
ENSMUSG00000097393.8	2.33389	3.54e-07	D030068K23Rik	lincRNA
ENSMUSG00000104667.1	7.71164	4.1e-07	Gm4961	lincRNA
ENSMUSG00000111245.1	7.698	5.01e-07	Gm39388	lincRNA
ENSMUSG00000106000.1	4.6942	5.74e-07	Gm16508	lincRNA
ENSMUSG00000085620.2	1.79464	7.78e-07	G630018N14Rik	lincRNA
ENSMUSG00000117232.1	2.12072	8.8e-07	1600002D24Rik	lincRNA
ENSMUSG00000100119.1	2.44863	1.09e-06	2700089I24Rik	lincRNA
ENSMUSG00000115405.1	2.09468	1.23e-06	Gm41307	lincRNA
ENSMUSG00000100798.1	4.51344	1.63e-06	Gm19589	lincRNA
ENSMUSG00000113960.1	7.00699	2.51e-06	4933412O06Rik	lincRNA
ENSMUSG00000097992.1	6.99933	2.78e-06	Gm27016	lincRNA
ENSMUSG00000113338.1	4.45802	3e-06	A530046M15Rik	lincRNA
ENSMUSG00000087172.1	4.70752	3.07e-06	Gm12153	lincRNA
ENSMUSG00000116755.1	3.62527	3.39e-06	6430553K19Rik	lincRNA
ENSMUSG00000114531.1	2.81861	3.92e-06	A530065N20Rik	lincRNA
ENSMUSG00000110009.1	3.03154	4.43e-06	4930543E12Rik	lincRNA
ENSMUSG00000102761.1	1.05029	4.81e-06	Gm37184	lincRNA
ENSMUSG00000109995.1	1.49453	5.08e-06	B020031H02Rik	lincRNA
ENSMUSG00000113975.1	3.46306	5.42e-06	Gm36372	lincRNA
ENSMUSG00000097742.1	6.13948	5.91e-06	Gm26535	lincRNA
ENSMUSG00000085772.7	2.88512	5.91e-06	D630024D03Rik	lincRNA
ENSMUSG00000117251.1	1.00582	6.52e-06	Gm49891	lincRNA
ENSMUSG00000101848.1	2.73616	6.81e-06	4933417E11Rik	lincRNA
ENSMUSG00000097572.2	1.42819	7.09e-06	Gm26797	lincRNA
ENSMUSG00000106741.3	4.05351	7.09e-06	4930513D17Rik	lincRNA
ENSMUSG00000111593.1	1.26489	7.71e-06	Gm48742	lincRNA
ENSMUSG00000105376.4	3.07885	8.48e-06	Gm36535	lincRNA
ENSMUSG00000086368.2	1.77923	9.74e-06	Gm13830	lincRNA
ENSMUSG00000093675.7	3.71801	1.05e-05	Gm20618	lincRNA
ENSMUSG00000099839.1	5.0647	1.19e-05	Gm29374	lincRNA
ENSMUSG00000114981.1	7.06825	1.2e-05	Gm34093	lincRNA
ENSMUSG00000118120.1	3.44178	1.22e-05	Gm33732	lincRNA
ENSMUSG00000098257.1	4.71245	1.58e-05	Gm27169	lincRNA
ENSMUSG00000066176.3	1.57007	1.84e-05	Gm12511	lincRNA
ENSMUSG00000116031.1	2.42354	2.22e-05	D030024E09Rik	lincRNA
ENSMUSG00000085640.1	6.96572	2.4e-05	Gm14064	lincRNA
ENSMUSG00000111734.1	4.31765	2.42e-05	Gm29825	lincRNA
ENSMUSG00000022187.2	6.78371	2.71e-05	Gm5546	lincRNA
ENSMUSG00000112929.1	5.69378	2.75e-05	Gm47729	lincRNA
ENSMUSG00000109700.1	5.07547	2.91e-05	Gm21123	lincRNA
ENSMUSG00000117598.1	6.51025	3.42e-05	Gm50028	lincRNA
ENSMUSG00000100580.6	5.89941	3.67e-05	4933436I20Rik	lincRNA
ENSMUSG00000113189.1	1.84361	4.28e-05	B020018J22Rik	lincRNA
ENSMUSG00000115353.1	1.12519	5.05e-05	Gm48968	lincRNA
ENSMUSG00000087362.7	1.63434	5.17e-05	Gm13710	lincRNA
ENSMUSG00000112404.1	3.87804	5.77e-05	Gm32442	lincRNA
ENSMUSG00000109701.1	3.5949	6.7e-05	Gm32531	lincRNA
ENSMUSG00000113120.1	2.46272	6.73e-05	E330035G20Rik	lincRNA
ENSMUSG00000089887.2	3.57979	7.32e-05	4930428N03Rik	lincRNA
ENSMUSG00000113791.1	4.26544	7.57e-05	Gm47216	lincRNA
ENSMUSG00000110369.1	3.77653	8.1e-05	Gm45349	lincRNA
ENSMUSG00000109848.1	5.06455	8.53e-05	Gm45391	lincRNA
ENSMUSG00000085701.1	3.56139	9.88e-05	Gm12968	lincRNA
ENSMUSG00000110917.1	6.86617	9.98e-05	Gm33056	lincRNA
ENSMUSG00000110862.1	3.50384	0.000103423	Gm35835	lincRNA
ENSMUSG00000113220.1	2.8801	0.000106282	Gm35208	lincRNA
ENSMUSG00000071591.3	5.53731	0.000106332	Gm10339	lincRNA
ENSMUSG00000097779.2	6.8685	0.000116264	4833407H14Rik	lincRNA
ENSMUSG00000094707.2	8.50951	0.000118207	A830019P07Rik	lincRNA
ENSMUSG00000110633.1	6.75846	0.000127816	Gm32122	lincRNA
ENSMUSG00000115850.1	6.49509	0.000128106	Gm48956	lincRNA
ENSMUSG00000116581.1	0.98431	0.000134583	Gm46565	lincRNA
ENSMUSG00000087614.1	3.23456	0.00013932	Gm12514	lincRNA
ENSMUSG00000074146.9	4.8022	0.00013981	4930579C12Rik	lincRNA
ENSMUSG00000099576.1	4.49415	0.000143208	Gm29040	lincRNA
ENSMUSG00000118042.1	6.43879	0.000144005	Gm50395	lincRNA
ENSMUSG00000105219.1	4.65385	0.000149102	Gm43821	lincRNA
ENSMUSG00000113235.1	3.82588	0.000157018	Gm47872	lincRNA
ENSMUSG00000097651.2	6.69974	0.000171045	4930461G14Rik	lincRNA
ENSMUSG00000100733.2	1.31801	0.000180091	4932411K12Rik	lincRNA
ENSMUSG00000087246.1	4.9406	0.000205344	Gm13346	lincRNA
ENSMUSG00000085911.1	3.49688	0.000207711	Gm14061	lincRNA
ENSMUSG00000105651.1	6.52613	0.000261153	1700017M07Rik	lincRNA
ENSMUSG00000086860.1	2.63689	0.000271676	Gm1720	lincRNA
ENSMUSG00000117417.1	1.38681	0.00029874	Gm49991	lincRNA
ENSMUSG00000113586.1	4.64501	0.000307104	Gm48606	lincRNA
ENSMUSG00000117243.1	4.456	0.000312229	Gm49944	lincRNA
ENSMUSG00000087028.7	2.20593	0.000327591	Gm13387	lincRNA
ENSMUSG00000115871.1	5.48087	0.000331762	Gm49507	lincRNA
ENSMUSG00000085488.1	6.5197	0.00035077	4930557F10Rik	lincRNA
ENSMUSG00000116493.1	4.23683	0.000429441	Gm49445	lincRNA
ENSMUSG00000110063.1	2.18508	0.000442115	Gm31045	lincRNA
ENSMUSG00000100534.1	6.59591	0.000457848	Gm816	lincRNA
ENSMUSG00000111960.1	5.92377	0.000458056	Gm46349	lincRNA
ENSMUSG00000102716.1	4.04374	0.000466773	Gm5099	lincRNA
ENSMUSG00000115271.1	6.10277	0.000466773	4930529K09Rik	lincRNA
ENSMUSG00000106095.2	3.15674	0.000483173	2010110G14Rik	lincRNA
ENSMUSG00000114307.1	6.16894	0.000484261	4930526H09Rik	lincRNA
ENSMUSG00000115456.1	5.19731	0.000565479	Gm35248	lincRNA
ENSMUSG00000099706.1	1.26264	0.000569377	Gm29536	lincRNA
ENSMUSG00000116793.1	4.24591	0.000622112	Gm34256	lincRNA
ENSMUSG00000086758.1	0.990456	0.000677899	Gm13912	lincRNA
ENSMUSG00000099877.6	6.47668	0.000688069	Pinc	lincRNA
ENSMUSG00000097668.2	3.83646	0.000721579	Gm26761	lincRNA
ENSMUSG00000075286.4	6.38004	0.000753035	Gm1968	lincRNA
ENSMUSG00000066060.5	3.5433	0.000753759	Gm12866	lincRNA
ENSMUSG00000085903.1	3.53416	0.000767122	Gm15340	lincRNA
ENSMUSG00000113370.1	2.61006	0.000783231	Gm46348	lincRNA
ENSMUSG00000107960.1	6.53602	0.000786574	Gm35077	lincRNA
ENSMUSG00000112151.1	4.28827	0.000828103	Gm48680	lincRNA
ENSMUSG00000117692.1	6.34913	0.000835873	Gm50114	lincRNA
ENSMUSG00000113447.1	5.50585	0.000852453	Gm48538	lincRNA
ENSMUSG00000092539.2	1.5465	0.000856709	Gm20468	lincRNA
ENSMUSG00000114061.1	6.49436	0.000908084	Gm48626	lincRNA
ENSMUSG00000116660.1	5.98529	0.000908479	9030404E10Rik	lincRNA
ENSMUSG00000113587.1	1.98233	0.000931521	Gm36287	lincRNA
ENSMUSG00000113302.1	3.39984	0.0010077	Gm32219	lincRNA
ENSMUSG00000109473.1	4.87563	0.00103981	B930025P03Rik	lincRNA
ENSMUSG00000112533.1	3.40458	0.00106755	Gm20758	lincRNA
ENSMUSG00000086927.1	1.25523	0.00120011	Gm11823	lincRNA
ENSMUSG00000118652.1	6.43628	0.00121432	AL645799.1	lincRNA
ENSMUSG00000112354.1	3.19233	0.00122221	Gm33843	lincRNA
ENSMUSG00000038311.13	5.09283	0.00123664	2410017I17Rik	lincRNA
ENSMUSG00000114028.1	3.31779	0.00124254	9630002D21Rik	lincRNA
ENSMUSG00000100287.1	2.71308	0.00126434	Gm28068	lincRNA
ENSMUSG00000116520.1	4.4588	0.00140598	4930414F18Rik	lincRNA
ENSMUSG00000086887.1	1.33798	0.00148641	1700060C16Rik	lincRNA
ENSMUSG00000109853.1	5.74693	0.00149022	Gm33045	lincRNA
ENSMUSG00000097569.2	5.79052	0.00151548	Gm26640	lincRNA
ENSMUSG00000084920.1	6.39493	0.00155185	Gm15230	lincRNA
ENSMUSG00000114390.1	6.09533	0.00158132	1700062C10Rik	lincRNA
ENSMUSG00000111262.1	5.53337	0.00175489	Gm47354	lincRNA
ENSMUSG00000117007.1	0.958427	0.00178848	Gm41556	lincRNA
ENSMUSG00000101764.1	2.21413	0.00192624	4930556G22Rik	lincRNA
ENSMUSG00000114348.1	6.20342	0.00196166	Gm41031	lincRNA
ENSMUSG00000056359.6	2.29613	0.00196863	D830013O20Rik	lincRNA
ENSMUSG00000086080.7	1.50535	0.00197644	1700123O12Rik	lincRNA
ENSMUSG00000108513.1	3.0596	0.00205491	Gm30075	lincRNA
ENSMUSG00000101606.1	5.71405	0.00207775	Gm29051	lincRNA
ENSMUSG00000085368.1	4.37014	0.0021148	Gm16188	lincRNA
ENSMUSG00000092600.1	2.91901	0.00223283	Gm20442	lincRNA
ENSMUSG00000108875.1	5.0164	0.00227557	Gm45064	lincRNA
ENSMUSG00000109761.1	5.56186	0.0022794	5430403N17Rik	lincRNA
ENSMUSG00000105402.4	0.870403	0.00229832	Gm3716	lincRNA
ENSMUSG00000098682.8	3.22861	0.00232123	Otx2os1	lincRNA
ENSMUSG00000113246.1	0.862439	0.00233057	Gm36752	lincRNA
ENSMUSG00000097960.1	1.97766	0.00250531	A330074K22Rik	lincRNA
ENSMUSG00000117384.1	4.74335	0.00272649	C330024C12Rik	lincRNA
ENSMUSG00000115432.1	2.70963	0.00275573	D130009I18Rik	lincRNA
ENSMUSG00000085375.1	1.6779	0.00275776	Gm12506	lincRNA
ENSMUSG00000053528.6	6.14982	0.00283165	A530021J07Rik	lincRNA
ENSMUSG00000106461.1	2.00445	0.00299125	Gm20755	lincRNA
ENSMUSG00000111720.1	4.10716	0.00299382	Gm39459	lincRNA
ENSMUSG00000117654.1	3.75367	0.00317215	Gm50050	lincRNA
ENSMUSG00000085162.7	4.30895	0.00330342	Gm12295	lincRNA
ENSMUSG00000112168.1	4.1234	0.00333015	Gm34776	lincRNA
ENSMUSG00000108801.1	1.83687	0.00336471	Gm39090	lincRNA
ENSMUSG00000085395.1	2.17222	0.00341321	Gm13056	lincRNA
ENSMUSG00000101540.2	3.92391	0.00348807	Gm28465	lincRNA
ENSMUSG00000109890.2	2.02431	0.00352868	AU023762	lincRNA
ENSMUSG00000110524.1	3.59315	0.00356901	Gm39228	lincRNA
ENSMUSG00000109297.1	2.26224	0.00359588	Gm31522	lincRNA
ENSMUSG00000074292.4	1.78403	0.00367421	Gm10660	lincRNA
ENSMUSG00000113049.1	2.92186	0.00375041	Gm48544	lincRNA
ENSMUSG00000097930.2	0.851078	0.00382123	C330002G04Rik	lincRNA
ENSMUSG00000085976.1	0.831289	0.00384693	Gm13816	lincRNA
ENSMUSG00000099207.7	4.19036	0.00406763	Gm10637	lincRNA
ENSMUSG00000102123.1	2.21401	0.00451755	Gm4319	lincRNA
ENSMUSG00000109021.1	2.68495	0.00457378	Gm44812	lincRNA
ENSMUSG00000037247.3	1.68105	0.00472948	Pldi	lincRNA
ENSMUSG00000110752.1	5.52366	0.0047979	D730003K21Rik	lincRNA
ENSMUSG00000116469.1	1.56832	0.00496331	Gm49448	lincRNA
ENSMUSG00000109084.1	2.2492	0.00503925	Gm44955	lincRNA
ENSMUSG00000115596.1	1.00072	0.0051486	Gm48969	lincRNA
ENSMUSG00000114732.1	1.93468	0.00515345	Gm40918	lincRNA
ENSMUSG00000109545.1	2.32926	0.00517439	Gm44788	lincRNA
ENSMUSG00000086221.1	3.75691	0.00555861	4930412B13Rik	lincRNA
ENSMUSG00000051758.6	5.03228	0.00576602	4930544M13Rik	lincRNA
ENSMUSG00000097881.7	2.88037	0.00580401	Celrr	lincRNA
ENSMUSG00000111020.1	2.23023	0.00609721	Gm1715	lincRNA
ENSMUSG00000103449.1	5.91801	0.00625977	Gm37134	lincRNA
ENSMUSG00000117137.1	2.42365	0.00625977	4930471L23Rik	lincRNA
ENSMUSG00000101705.1	2.43007	0.00635539	Gm28380	lincRNA
ENSMUSG00000113543.1	3.82893	0.00637159	Gm36264	lincRNA
ENSMUSG00000111778.1	4.54595	0.0064116	Gm30676	lincRNA
ENSMUSG00000113759.1	5.39218	0.00641164	Gm47695	lincRNA
ENSMUSG00000114828.1	2.55791	0.00659406	AI463229	lincRNA
ENSMUSG00000085510.1	3.90315	0.0066868	Mir217hg	lincRNA
ENSMUSG00000110368.1	0.904742	0.00669007	Gm45518	lincRNA
ENSMUSG00000084796.1	4.06745	0.0073802	Mir142hg	lincRNA
ENSMUSG00000110285.1	3.44163	0.0073821	Gm45524	lincRNA
ENSMUSG00000107667.2	1.69287	0.00738219	C530044C16Rik	lincRNA
ENSMUSG00000086981.2	1.44784	0.00756005	Gm12171	lincRNA
ENSMUSG00000110661.1	1.18397	0.00756687	Gm31805	lincRNA
ENSMUSG00000113573.1	2.46436	0.00781285	AU017674	lincRNA
ENSMUSG00000111933.1	0.939911	0.00788517	Gm36660	lincRNA
ENSMUSG00000097280.1	3.83796	0.00825648	AI849053	lincRNA
ENSMUSG00000118273.1	3.18503	0.0082935	Gm41819	lincRNA
ENSMUSG00000109271.1	3.47792	0.00836905	Gm39129	lincRNA
ENSMUSG00000102000.6	2.30195	0.00863524	1700006H21Rik	lincRNA
ENSMUSG00000102106.2	1.42675	0.00870451	2310043O21Rik	lincRNA
ENSMUSG00000113548.1	3.90992	0.00873249	Gm34047	lincRNA
ENSMUSG00000116604.1	2.16188	0.00884921	Gm49745	lincRNA
ENSMUSG00000103305.1	2.04703	0.00904072	Gm34068	lincRNA
ENSMUSG00000110336.1	3.21499	0.00911306	4933400L20Rik	lincRNA
ENSMUSG00000085126.1	2.24071	0.00939113	Gm12589	lincRNA
ENSMUSG00000109145.1	1.78305	0.0101407	Gm20744	lincRNA
ENSMUSG00000099429.1	2.94112	0.0103327	1600019K03Rik	lincRNA
ENSMUSG00000113324.1	4.8095	0.010375	Gm48819	lincRNA
ENSMUSG00000112143.1	3.75922	0.0103942	Gm35721	lincRNA
ENSMUSG00000097476.1	2.06273	0.0110081	Gm26583	lincRNA
ENSMUSG00000115615.1	4.33084	0.0110587	Gm49200	lincRNA
ENSMUSG00000113717.1	3.83038	0.011184	Gm40658	lincRNA
ENSMUSG00000085301.1	2.62992	0.0117049	Gm12132	lincRNA
ENSMUSG00000103510.1	3.04162	0.0119336	Gm30725	lincRNA
ENSMUSG00000106938.1	3.73402	0.011934	Gm31314	lincRNA
ENSMUSG00000101112.1	3.55058	0.0119359	Gm29185	lincRNA
ENSMUSG00000075591.2	2.34949	0.0120118	Gm10874	lincRNA
ENSMUSG00000114098.1	4.8651	0.0122973	Gm40660	lincRNA
ENSMUSG00000111399.1	3.65536	0.0123948	Gm47328	lincRNA
ENSMUSG00000097767.8	3.67792	0.0124167	Miat	lincRNA
ENSMUSG00000116426.1	4.85789	0.0125276	Gm30567	lincRNA
ENSMUSG00000107008.3	3.18266	0.0125595	Gm2762	lincRNA
ENSMUSG00000113455.1	3.1818	0.012672	Gm48825	lincRNA
ENSMUSG00000084806.1	3.20572	0.0131373	Gm15232	lincRNA
ENSMUSG00000044544.4	2.32082	0.0132576	4921513I03Rik	lincRNA
ENSMUSG00000112258.1	1.5388	0.0135731	Gm10165	lincRNA
ENSMUSG00000112188.1	2.22781	0.0138397	Gm47708	lincRNA
ENSMUSG00000113295.1	2.60157	0.0139975	Gm49357	lincRNA
ENSMUSG00000114618.1	4.92252	0.0140117	Gm41183	lincRNA
ENSMUSG00000111058.1	1.04453	0.014158	Gm36033	lincRNA
ENSMUSG00000118280.1	4.57579	0.0141698	Gm41804	lincRNA
ENSMUSG00000100430.2	3.29228	0.0147758	1700095A13Rik	lincRNA
ENSMUSG00000084971.1	2.79095	0.0148419	4930579D09Rik	lincRNA
ENSMUSG00000118024.1	2.01008	0.0148993	Gm50419	lincRNA
ENSMUSG00000100658.1	1.96247	0.0155584	F730311O21Rik	lincRNA
ENSMUSG00000112711.1	2.48619	0.0164196	Gm32552	lincRNA
ENSMUSG00000117633.1	1.89374	0.0167943	8430422H06Rik	lincRNA
ENSMUSG00000105331.1	0.897796	0.0169216	Gm29865	lincRNA
ENSMUSG00000117427.1	2.45379	0.0170902	Gm36199	lincRNA
ENSMUSG00000100625.7	1.88396	0.0174044	1700016G22Rik	lincRNA
ENSMUSG00000109769.1	3.891	0.0174803	Gm39232	lincRNA
ENSMUSG00000101791.1	1.83714	0.0179721	2210011K15Rik	lincRNA
ENSMUSG00000109508.1	2.18846	0.0179902	Gm44956	lincRNA
ENSMUSG00000111924.1	3.01629	0.0183669	4930556N09Rik	lincRNA
ENSMUSG00000101768.1	1.61712	0.018575	Gm28694	lincRNA
ENSMUSG00000110498.1	1.58592	0.01871	A630001O12Rik	lincRNA
ENSMUSG00000084833.1	3.63016	0.020273	Gm12649	lincRNA
ENSMUSG00000115480.1	1.56518	0.0209224	Gm49249	lincRNA
ENSMUSG00000109028.1	3.36427	0.0224823	Gm35842	lincRNA
ENSMUSG00000106261.1	1.00893	0.0233114	Gm34086	lincRNA
ENSMUSG00000111994.1	4.84263	0.023363	A330049N07Rik	lincRNA
ENSMUSG00000112928.1	2.91375	0.0234105	Gm47710	lincRNA
ENSMUSG00000100345.1	2.18596	0.0239742	Gm29418	lincRNA
ENSMUSG00000053117.11	3.00657	0.024694	E330013P04Rik	lincRNA
ENSMUSG00000038917.4	2.86648	0.0248398	3930402G23Rik	lincRNA
ENSMUSG00000112749.1	4.18573	0.0248919	Gm48428	lincRNA
ENSMUSG00000093658.1	1.61771	0.0249296	Gm20617	lincRNA
ENSMUSG00000115817.1	0.935257	0.0254308	Gm30246	lincRNA
ENSMUSG00000111658.1	4.18152	0.0260896	B930092H01Rik	lincRNA
ENSMUSG00000112950.1	1.04377	0.026511	Gm32369	lincRNA
ENSMUSG00000110874.1	1.96111	0.0268545	D030045P18Rik	lincRNA
ENSMUSG00000099906.2	1.78924	0.0269651	Gm28653	lincRNA
ENSMUSG00000100459.6	3.84435	0.0275273	Gm5833	lincRNA
ENSMUSG00000100157.6	1.5403	0.0275438	2310034O05Rik	lincRNA
ENSMUSG00000108868.1	2.04666	0.0275527	Gm32850	lincRNA
ENSMUSG00000097031.2	4.16345	0.0277217	Gm26820	lincRNA
ENSMUSG00000117066.1	1.99553	0.0286761	Gm49860	lincRNA
ENSMUSG00000114089.1	3.16211	0.0289561	Gm47116	lincRNA
ENSMUSG00000112991.1	1.99556	0.0294205	Gm36635	lincRNA
ENSMUSG00000108413.1	3.5801	0.0297914	BC026762	lincRNA
ENSMUSG00000112937.1	1.88379	0.0301582	Gm17746	lincRNA
ENSMUSG00000117029.1	2.24922	0.0314252	Gm36201	lincRNA
ENSMUSG00000109731.1	2.07742	0.0323923	Gm45425	lincRNA
ENSMUSG00000097725.4	1.31229	0.0340057	4930593A02Rik	lincRNA
ENSMUSG00000116171.1	4.34002	0.0340737	4930543I03Rik	lincRNA
ENSMUSG00000111561.1	3.06755	0.0342024	Gm47957	lincRNA
ENSMUSG00000097831.1	2.49732	0.0342299	4930540M05Rik	lincRNA
ENSMUSG00000109831.1	4.16478	0.0344804	Gm36431	lincRNA
ENSMUSG00000097694.8	2.29732	0.0346275	G730013B05Rik	lincRNA
ENSMUSG00000113441.1	1.7111	0.0348214	Gm40438	lincRNA
ENSMUSG00000074776.4	1.78568	0.035129	Gm10754	lincRNA
ENSMUSG00000101549.1	0.782864	0.0354212	Gm29630	lincRNA
ENSMUSG00000098097.7	3.27478	0.0362419	6530403H02Rik	lincRNA
ENSMUSG00000116237.1	1.33709	0.0380573	Gm30339	lincRNA
ENSMUSG00000097673.1	0.997377	0.0383479	Gm26608	lincRNA
ENSMUSG00000115164.2	3.04493	0.0391593	Gm30159	lincRNA
ENSMUSG00000075070.6	2.06009	0.0394383	4932412D23Rik	lincRNA
ENSMUSG00000115146.1	2.54053	0.0402411	Gm4681	lincRNA
ENSMUSG00000099968.7	3.59025	0.0410464	1700029J03Rik	lincRNA
ENSMUSG00000086179.1	1.77203	0.0419093	Gm14317	lincRNA
ENSMUSG00000115424.1	1.15239	0.0420584	D130079A08Rik	lincRNA
ENSMUSG00000109844.2	2.56537	0.0420847	Gm31816	lincRNA
ENSMUSG00000099869.6	4.22738	0.0425587	1700030F04Rik	lincRNA
ENSMUSG00000086075.1	0.95014	0.0428137	Gm15728	lincRNA
ENSMUSG00000100816.1	0.770655	0.0428744	Gm28321	lincRNA
ENSMUSG00000104021.1	4.24365	0.0430158	Gm36536	lincRNA
ENSMUSG00000116993.1	4.53987	0.0445369	Gm32461	lincRNA
ENSMUSG00000105704.1	3.50811	0.0451204	Gm43055	lincRNA
ENSMUSG00000115671.1	1.5798	0.0451294	Gm49289	lincRNA
ENSMUSG00000118237.1	3.37854	0.0455212	Gm50133	lincRNA
ENSMUSG00000114731.1	1.93528	0.0460947	Gm47914	lincRNA
ENSMUSG00000052848.7	1.94856	0.046928	C130026L21Rik	lincRNA
ENSMUSG00000113383.1	3.35418	0.0480238	Gm47267	lincRNA
ENSMUSG00000105789.1	0.857556	0.0482813	Gm42997	lincRNA
ENSMUSG00000115369.1	2.95693	0.0499941	Gm49014	lincRNA
ENSMUSG00000023341.15	1.3791	4.63e-37	Mx2	polymorphic_pseudogene
ENSMUSG00000029605.16	1.10727	1.52e-19	Oas1b	polymorphic_pseudogene
ENSMUSG00000097993.7	2.87786	2.08e-11	Ptprv	polymorphic_pseudogene
ENSMUSG00000000386.16	1.79094	6.69e-05	Mx1	polymorphic_pseudogene
ENSMUSG00000082978.1	4.48827	4.88e-10	Rpsa-ps11	processed_pseudogene
ENSMUSG00000112405.1	3.47793	1.13e-05	Fkbp1a-ps2	processed_pseudogene
ENSMUSG00000082900.1	3.50215	3.39e-05	Gm11557	processed_pseudogene
ENSMUSG00000106836.1	6.91099	4.43e-05	Gm43578	processed_pseudogene
ENSMUSG00000082794.1	1.07627	0.000149738	Gm6806	processed_pseudogene
ENSMUSG00000082791.3	2.40436	0.000393794	Gm4875	processed_pseudogene
ENSMUSG00000083915.1	2.23828	0.000467758	Gm13932	processed_pseudogene
ENSMUSG00000098190.1	6.43834	0.000677871	Gm5210	processed_pseudogene
ENSMUSG00000084083.1	5.93282	0.00098284	Gm15782	processed_pseudogene
ENSMUSG00000100383.1	5.9742	0.0016634	Gm28688	processed_pseudogene
ENSMUSG00000090671.1	1.83597	0.00242327	Gm5067	processed_pseudogene
ENSMUSG00000106459.1	5.59713	0.00375433	Gm43245	processed_pseudogene
ENSMUSG00000116291.1	4.18055	0.00420838	Gm4383	processed_pseudogene
ENSMUSG00000117014.1	1.06241	0.00517664	Gm9300	processed_pseudogene
ENSMUSG00000112908.1	1.26466	0.00728568	Gm7392	processed_pseudogene
ENSMUSG00000104695.1	2.93441	0.00916605	Gm30023	processed_pseudogene
ENSMUSG00000084252.1	5.04171	0.0131579	Gm12036	processed_pseudogene
ENSMUSG00000079138.3	1.97713	0.0137518	Gm8818	processed_pseudogene
ENSMUSG00000112299.1	3.5776	0.0145973	Gm17870	processed_pseudogene
ENSMUSG00000080021.5	2.95451	0.0188653	Gm5915	processed_pseudogene
ENSMUSG00000099492.1	1.31782	0.0195303	Gm5525	processed_pseudogene
ENSMUSG00000068262.4	2.86006	0.0229537	Gm5879	processed_pseudogene
ENSMUSG00000110610.1	2.14296	0.0229811	Gm7769	processed_pseudogene
ENSMUSG00000084817.3	1.88338	0.0240795	Gm5526	processed_pseudogene
ENSMUSG00000107211.1	4.03336	0.0266902	Gm5864	processed_pseudogene
ENSMUSG00000068324.5	1.20813	0.0292995	Gm10029	processed_pseudogene
ENSMUSG00000070778.5	3.85543	0.0296053	Rpl7a-ps8	processed_pseudogene
ENSMUSG00000110545.1	1.71514	0.0421899	Gm7730	processed_pseudogene
ENSMUSG00000081755.1	2.88171	0.0430494	Mup-ps23	processed_pseudogene
ENSMUSG00000109760.1	2.55019	0.0489349	Gm6503	processed_pseudogene
ENSMUSG00000118380.1	3.22654	6.48e-98	Gm36037	processed_transcript
ENSMUSG00000087203.7	2.07017	1.13e-60	Gm13986	processed_transcript
ENSMUSG00000101969.2	1.75807	1.08e-31	Gm20125	processed_transcript
ENSMUSG00000053214.7	4.51336	2.11e-23	Gm9899	processed_transcript
ENSMUSG00000105265.4	2.23424	1.17e-21	Sox2ot	processed_transcript
ENSMUSG00000115016.1	3.54554	5.97e-20	AA536875	processed_transcript
ENSMUSG00000097636.8	5.4159	1.96e-17	Mirt1	processed_transcript
ENSMUSG00000079671.8	2.82871	2.87e-13	2610203C22Rik	processed_transcript
ENSMUSG00000097640.7	1.74833	9.48e-13	Gm20033	processed_transcript
ENSMUSG00000101009.6	3.97246	1.89e-12	1700108F19Rik	processed_transcript
ENSMUSG00000053263.3	1.84325	4.14e-09	Gm12592	processed_transcript
ENSMUSG00000086035.1	2.71999	1.13e-08	Gm12610	processed_transcript
ENSMUSG00000086003.7	2.21109	1.31e-07	B230206L02Rik	processed_transcript
ENSMUSG00000115149.1	3.27979	2.4e-07	9330188P03Rik	processed_transcript
ENSMUSG00000117752.1	2.82002	3e-07	Gm35554	processed_transcript
ENSMUSG00000109651.1	2.92626	3.07e-07	Gm45463	processed_transcript
ENSMUSG00000047828.4	2.47304	4.56e-07	A730018C14Rik	processed_transcript
ENSMUSG00000114469.2	3.14888	4.87e-07	C730002L08Rik	processed_transcript
ENSMUSG00000086686.1	4.87689	2.2e-06	F630206G17Rik	processed_transcript
ENSMUSG00000115398.1	4.40909	6.85e-06	Gm534	processed_transcript
ENSMUSG00000096751.3	1.52204	7.43e-06	Gm28373	processed_transcript
ENSMUSG00000111511.1	2.77038	1.48e-05	AC160966.1	processed_transcript
ENSMUSG00000041674.16	1.19611	4.7e-05	BC006965	processed_transcript
ENSMUSG00000068062.3	2.90337	5.47e-05	Gm14164	processed_transcript
ENSMUSG00000086807.8	6.41783	6.08e-05	Platr21	processed_transcript
ENSMUSG00000055323.5	1.4855	7.04e-05	Gm9967	processed_transcript
ENSMUSG00000086932.1	4.87067	7.19e-05	Gm22000	processed_transcript
ENSMUSG00000087192.7	1.95538	0.000107864	4930412L05Rik	processed_transcript
ENSMUSG00000020992.5	1.28002	0.000114728	4930512B01Rik	processed_transcript
ENSMUSG00000116760.1	1.17542	0.000222328	Gm1604a	processed_transcript
ENSMUSG00000073821.11	1.18597	0.000324819	8030451A03Rik	processed_transcript
ENSMUSG00000092386.1	1.28667	0.000459575	Gm20536	processed_transcript
ENSMUSG00000085568.7	1.41576	0.000527732	Gm14858	processed_transcript
ENSMUSG00000085335.1	3.56365	0.000689528	Gm13684	processed_transcript
ENSMUSG00000110080.1	2.40659	0.00129986	Gm6145	processed_transcript
ENSMUSG00000100277.8	6.22207	0.00141506	1810053B23Rik	processed_transcript
ENSMUSG00000086213.2	1.83982	0.00144923	A330040F15Rik	processed_transcript
ENSMUSG00000113679.1	2.73088	0.00263047	Gm10432	processed_transcript
ENSMUSG00000073430.5	5.2439	0.00475276	Gm10505	processed_transcript
ENSMUSG00000086451.8	1.898	0.00506648	4933431K23Rik	processed_transcript
ENSMUSG00000115729.1	1.90745	0.00626928	Gm48957	processed_transcript
ENSMUSG00000101792.1	3.46204	0.00653075	Gm28447	processed_transcript
ENSMUSG00000096992.3	1.08007	0.00731671	Gm26788	processed_transcript
ENSMUSG00000064299.6	3.01311	0.00790219	4921528I07Rik	processed_transcript
ENSMUSG00000108129.2	4.43048	0.00917336	4930417O13Rik	processed_transcript
ENSMUSG00000085569.1	1.32096	0.00997914	Gm12602	processed_transcript
ENSMUSG00000109321.1	0.959863	0.0172871	A330076H08Rik	processed_transcript
ENSMUSG00000078349.3	1.85762	0.0178583	AW011738	processed_transcript
ENSMUSG00000084781.1	1.39884	0.019546	D930015M05Rik	processed_transcript
ENSMUSG00000093507.1	4.19239	0.0196779	Gm20627	processed_transcript
ENSMUSG00000115756.1	3.58011	0.0348893	Gm49519	processed_transcript
ENSMUSG00000113591.1	3.85938	0.0349756	4930447K03Rik	processed_transcript
ENSMUSG00000097330.2	1.81946	0.0364299	Gm26672	processed_transcript
ENSMUSG00000115585.1	4.0454	0.0382301	Gm41271	processed_transcript
ENSMUSG00000087623.1	1.44486	0.0391593	Gm12404	processed_transcript
ENSMUSG00000090192.1	1.15296	0.0397805	Gm16556	processed_transcript
ENSMUSG00000087326.1	1.56593	0.0429517	Gm12503	processed_transcript
ENSMUSG00000109714.1	2.81038	0.0435124	Gm35021	processed_transcript
ENSMUSG00000091370.1	1.4699	0.0489936	5730435O14Rik	processed_transcript
ENSMUSG00000097313.2	0.758409	0.0494012	Gm26569	processed_transcript
ENSMUSG00000025782.12	6.06049	0	Taf3	protein_coding
ENSMUSG00000029468.17	2.14691	1.46e-142	P2rx7	protein_coding
ENSMUSG00000026726.10	2.62739	3.27e-112	Cubn	protein_coding
ENSMUSG00000028354.13	4.04749	5.79e-94	Fmn2	protein_coding
ENSMUSG00000032556.11	5.47852	1.91e-85	Bfsp2	protein_coding
ENSMUSG00000051022.7	4.70364	5.65e-80	Hs3st1	protein_coding
ENSMUSG00000029134.14	2.4268	1.66e-77	Plb1	protein_coding
ENSMUSG00000004371.15	1.86222	3.62e-77	Il11	protein_coding
ENSMUSG00000026109.14	3.0079	6.3e-73	Tmeff2	protein_coding
ENSMUSG00000037106.8	3.83333	3.41e-67	Fer1l6	protein_coding
ENSMUSG00000001930.17	2.24785	5.91e-63	Vwf	protein_coding
ENSMUSG00000063458.13	2.0643	1.83e-58	Lrmda	protein_coding
ENSMUSG00000042807.15	4.19702	6.59e-57	Hecw2	protein_coding
ENSMUSG00000050439.7	3.18172	1.57e-55	Enthd1	protein_coding
ENSMUSG00000038094.15	3.63903	8.01e-54	Atp13a4	protein_coding
ENSMUSG00000038115.16	3.65749	4.49e-53	Ano2	protein_coding
ENSMUSG00000019806.13	1.00986	5.63e-51	Aig1	protein_coding
ENSMUSG00000030621.17	4.34042	1.33e-47	Me3	protein_coding
ENSMUSG00000024803.9	1.35838	1.96e-47	Ankrd1	protein_coding
ENSMUSG00000068246.6	2.36149	3.33e-47	Apol9b	protein_coding
ENSMUSG00000070469.12	2.7252	3.33e-47	Adamtsl3	protein_coding
ENSMUSG00000040086.13	1.80037	1.33e-44	Tnni3k	protein_coding
ENSMUSG00000037260.8	1.13894	3.44e-44	Hgsnat	protein_coding
ENSMUSG00000040265.16	1.49389	5.49e-44	Dnm3	protein_coding
ENSMUSG00000028373.16	3.04451	9.54e-44	Astn2	protein_coding
ENSMUSG00000005089.15	4.44333	1.24e-41	Slc1a2	protein_coding
ENSMUSG00000057346.12	2.1208	4.94e-41	Apol9a	protein_coding
ENSMUSG00000020598.16	2.10294	5.48e-40	Nrcam	protein_coding
ENSMUSG00000021260.8	1.85938	1.73e-39	Hhipl1	protein_coding
ENSMUSG00000005045.16	1.60032	3.92e-39	Chd5	protein_coding
ENSMUSG00000027070.14	4.10962	5.1e-39	Lrp2	protein_coding
ENSMUSG00000040723.14	4.73894	8.16e-38	Rcsd1	protein_coding
ENSMUSG00000028944.14	1.4267	2.72e-36	Prkag2	protein_coding
ENSMUSG00000037185.9	1.83498	3.72e-36	Krt80	protein_coding
ENSMUSG00000030592.18	1.9517	3.54e-35	Ryr1	protein_coding
ENSMUSG00000039236.18	1.75276	1.01e-34	Isg20	protein_coding
ENSMUSG00000026479.13	1.31365	2.13e-34	Lamc2	protein_coding
ENSMUSG00000004110.17	5.91502	3.01e-33	Cacna1e	protein_coding
ENSMUSG00000026601.14	1.5321	3.2e-33	Axdnd1	protein_coding
ENSMUSG00000000037.17	2.9716	4.75e-32	Scml2	protein_coding
ENSMUSG00000032056.10	3.46063	1.11e-31	Btg4	protein_coding
ENSMUSG00000062432.4	2.55855	9.21e-31	Cyp26c1	protein_coding
ENSMUSG00000050315.14	3.8623	1.77e-30	Synpo2	protein_coding
ENSMUSG00000030107.10	1.14049	1.2e-29	Usp18	protein_coding
ENSMUSG00000026807.8	1.61546	7.47e-29	Ak8	protein_coding
ENSMUSG00000025650.13	2.19926	1.68e-28	Col7a1	protein_coding
ENSMUSG00000036552.19	1.25414	1.95e-28	Ermard	protein_coding
ENSMUSG00000055632.18	1.41345	4.41e-28	Hmcn2	protein_coding
ENSMUSG00000027580.17	0.858517	4.85e-28	Helz2	protein_coding
ENSMUSG00000027435.8	1.26916	9.47e-28	Cd93	protein_coding
ENSMUSG00000031461.4	2.67802	1.72e-26	Myom2	protein_coding
ENSMUSG00000034459.8	1.15758	1.97e-26	Ifit1	protein_coding
ENSMUSG00000048905.5	3.93256	2.61e-26	Bnip5	protein_coding
ENSMUSG00000004098.7	1.40848	2.77e-26	Col5a3	protein_coding
ENSMUSG00000026418.16	1.18802	3.98e-26	Tnni1	protein_coding
ENSMUSG00000040838.10	4.18666	3.98e-26	Gm11639	protein_coding
ENSMUSG00000059602.14	4.53446	4.32e-26	Syn3	protein_coding
ENSMUSG00000004668.14	4.0074	1.11e-25	Abca13	protein_coding
ENSMUSG00000006386.15	3.72554	5.04e-25	Tek	protein_coding
ENSMUSG00000040828.10	1.53502	1.76e-24	Catsperd	protein_coding
ENSMUSG00000090066.2	4.17326	3.02e-24	1110002E22Rik	protein_coding
ENSMUSG00000028933.11	1.14331	3.78e-24	Xrcc2	protein_coding
ENSMUSG00000060519.11	0.820823	5.22e-24	Tor3a	protein_coding
ENSMUSG00000022441.17	2.63258	5.35e-24	Efcab6	protein_coding
ENSMUSG00000026442.14	2.47632	6.5e-24	Nfasc	protein_coding
ENSMUSG00000035459.18	4.11227	9.05e-24	Stab2	protein_coding
ENSMUSG00000036800.8	4.43828	1.8e-23	Fam135b	protein_coding
ENSMUSG00000047495.15	1.33521	2.11e-23	Dlgap2	protein_coding
ENSMUSG00000079262.3	3.90201	3.18e-23	Slco1a6	protein_coding
ENSMUSG00000028497.12	3.61042	3.49e-23	Hacd4	protein_coding
ENSMUSG00000054966.13	3.14494	3.8e-23	Lmntd1	protein_coding
ENSMUSG00000075122.5	1.59853	3.8e-23	Cd80	protein_coding
ENSMUSG00000027048.15	4.25037	4.62e-23	Abcb11	protein_coding
ENSMUSG00000025090.9	3.29445	6.92e-23	Ccdc172	protein_coding
ENSMUSG00000026414.13	1.14016	8.3e-23	Tnnt2	protein_coding
ENSMUSG00000049119.14	1.24238	4.88e-22	Fam110b	protein_coding
ENSMUSG00000021708.17	2.64734	7.53e-22	Rasgrf2	protein_coding
ENSMUSG00000037624.15	1.15232	8.77e-22	Kcnk2	protein_coding
ENSMUSG00000063239.17	2.54954	9.84e-22	Grm4	protein_coding
ENSMUSG00000036480.9	3.40176	2.19e-21	Prss56	protein_coding
ENSMUSG00000009545.14	1.66442	5.69e-21	Kcnq1	protein_coding
ENSMUSG00000026610.13	3.5593	1.22e-20	Esrrg	protein_coding
ENSMUSG00000029561.17	1.13673	1.38e-20	Oasl2	protein_coding
ENSMUSG00000049313.8	6.52876	1.62e-20	Sorl1	protein_coding
ENSMUSG00000032841.15	1.79675	2.83e-20	Prr5l	protein_coding
ENSMUSG00000030638.13	1.19954	4.56e-20	Sh3gl3	protein_coding
ENSMUSG00000020014.17	4.04573	4.59e-20	Cfap54	protein_coding
ENSMUSG00000048939.13	3.89061	4.64e-20	Atp13a5	protein_coding
ENSMUSG00000032818.16	3.57339	4.75e-20	Loxhd1	protein_coding
ENSMUSG00000035916.8	3.4598	5.97e-20	Ptprq	protein_coding
ENSMUSG00000006205.13	2.63125	9.37e-20	Htra1	protein_coding
ENSMUSG00000040483.15	0.940882	1e-19	Xaf1	protein_coding
ENSMUSG00000041782.14	1.47855	1.18e-19	Lad1	protein_coding
ENSMUSG00000069072.9	6.39317	1.18e-19	Slc7a14	protein_coding
ENSMUSG00000019866.15	2.96269	1.9e-19	Crybg1	protein_coding
ENSMUSG00000020080.8	2.09798	1.92e-19	Hkdc1	protein_coding
ENSMUSG00000044071.9	5.52976	3.97e-19	Tafa2	protein_coding
ENSMUSG00000022311.15	3.62473	5.42e-19	Csmd3	protein_coding
ENSMUSG00000005763.15	3.62415	6.22e-19	Cd247	protein_coding
ENSMUSG00000078627.9	1.67363	6.29e-19	Marchf10	protein_coding
ENSMUSG00000008658.16	3.59399	7.83e-19	Rbfox1	protein_coding
ENSMUSG00000001435.15	3.17913	8.13e-19	Col18a1	protein_coding
ENSMUSG00000032690.16	1.46247	1.24e-18	Oas2	protein_coding
ENSMUSG00000020633.14	4.00646	1.32e-18	Dcdc2c	protein_coding
ENSMUSG00000030206.13	3.46121	1.65e-18	Gsg1	protein_coding
ENSMUSG00000040428.19	1.1874	1.82e-18	Plekha4	protein_coding
ENSMUSG00000038295.14	1.38167	1.83e-18	Atg9b	protein_coding
ENSMUSG00000020044.13	0.89378	2e-18	Timp3	protein_coding
ENSMUSG00000030518.17	3.14571	4.25e-18	Fam189a1	protein_coding
ENSMUSG00000041592.16	4.34968	4.47e-18	Sdk2	protein_coding
ENSMUSG00000042213.17	0.931889	5.28e-18	Zfand4	protein_coding
ENSMUSG00000061462.18	2.87787	7.62e-18	Obscn	protein_coding
ENSMUSG00000053469.14	5.33768	7.62e-18	Tg	protein_coding
ENSMUSG00000003279.17	1.12574	7.66e-18	Dlgap1	protein_coding
ENSMUSG00000033740.17	3.89299	7.96e-18	St18	protein_coding
ENSMUSG00000030376.8	1.10902	8.66e-18	Slc8a2	protein_coding
ENSMUSG00000026483.13	2.69313	1e-17	Fam129a	protein_coding
ENSMUSG00000052387.16	1.66982	1.11e-17	Trpm3	protein_coding
ENSMUSG00000032289.15	3.38842	1.12e-17	Thsd4	protein_coding
ENSMUSG00000037139.15	4.50189	1.31e-17	Myom3	protein_coding
ENSMUSG00000023826.16	2.26087	2.42e-17	Prkn	protein_coding
ENSMUSG00000028085.12	0.948249	3.08e-17	Gatb	protein_coding
ENSMUSG00000042581.14	2.71247	7.45e-17	Thsd7b	protein_coding
ENSMUSG00000028197.4	3.96319	7.75e-17	Col24a1	protein_coding
ENSMUSG00000022416.15	2.28454	8.35e-17	Cacna1i	protein_coding
ENSMUSG00000063142.15	1.99201	1.37e-16	Kcnma1	protein_coding
ENSMUSG00000039742.15	2.42311	3e-16	Fam71f1	protein_coding
ENSMUSG00000026222.16	1.06119	3.03e-16	Sp100	protein_coding
ENSMUSG00000053141.16	3.17597	3.45e-16	Ptprt	protein_coding
ENSMUSG00000028573.18	0.773497	5.32e-16	Fggy	protein_coding
ENSMUSG00000019899.17	1.48821	5.94e-16	Lama2	protein_coding
ENSMUSG00000038473.14	1.54585	9.77e-16	Nos1ap	protein_coding
ENSMUSG00000055333.14	1.87968	9.77e-16	Fat2	protein_coding
ENSMUSG00000032514.11	2.16946	1.11e-15	Ttc21a	protein_coding
ENSMUSG00000020090.7	4.76561	1.33e-15	Npffr1	protein_coding
ENSMUSG00000034687.8	4.33018	1.38e-15	Fras1	protein_coding
ENSMUSG00000091345.9	4.93758	1.59e-15	Col6a5	protein_coding
ENSMUSG00000030187.15	2.05697	1.64e-15	Klra2	protein_coding
ENSMUSG00000048148.18	5.96115	1.89e-15	Nwd1	protein_coding
ENSMUSG00000056476.13	4.0183	1.99e-15	Med12l	protein_coding
ENSMUSG00000026536.9	0.858613	2.16e-15	Ifi211	protein_coding
ENSMUSG00000033880.11	0.896899	2.59e-15	Lgals3bp	protein_coding
ENSMUSG00000052776.10	1.74786	3.14e-15	Oas1a	protein_coding
ENSMUSG00000017817.11	1.19993	3.28e-15	Jph2	protein_coding
ENSMUSG00000041112.17	3.05144	3.66e-15	Elmo1	protein_coding
ENSMUSG00000049985.15	2.20886	3.84e-15	Ankrd55	protein_coding
ENSMUSG00000030921.17	1.49685	4.22e-15	Trim30a	protein_coding
ENSMUSG00000002831.14	2.58259	4.69e-15	Plin4	protein_coding
ENSMUSG00000027514.14	1.41498	7.55e-15	Zbp1	protein_coding
ENSMUSG00000046718.8	0.785185	1.01e-14	Bst2	protein_coding
ENSMUSG00000052572.19	1.45912	1.47e-14	Dlg2	protein_coding
ENSMUSG00000029452.18	1.09374	1.66e-14	Tmem116	protein_coding
ENSMUSG00000006289.14	1.02266	2.22e-14	Osgep	protein_coding
ENSMUSG00000029651.16	1.75791	2.58e-14	Mtus2	protein_coding
ENSMUSG00000037705.13	2.15099	2.61e-14	Tecta	protein_coding
ENSMUSG00000074269.10	2.90172	2.85e-14	Rec114	protein_coding
ENSMUSG00000029804.17	0.786936	3.83e-14	Herc3	protein_coding
ENSMUSG00000024049.15	1.36501	3.93e-14	Myom1	protein_coding
ENSMUSG00000029727.7	2.38321	4.72e-14	Cyp3a13	protein_coding
ENSMUSG00000073530.11	1.27974	6.09e-14	Pappa2	protein_coding
ENSMUSG00000026959.13	1.5128	6.22e-14	Grin1	protein_coding
ENSMUSG00000029658.17	2.76485	6.94e-14	Wdr95	protein_coding
ENSMUSG00000032261.16	3.43909	8.16e-14	Sh3bgrl2	protein_coding
ENSMUSG00000035692.7	1.0057	9.03e-14	Isg15	protein_coding
ENSMUSG00000025916.10	2.63445	1.09e-13	Ppp1r42	protein_coding
ENSMUSG00000042529.14	3.00411	1.1e-13	Kcnj12	protein_coding
ENSMUSG00000038587.10	0.838003	1.12e-13	Akap12	protein_coding
ENSMUSG00000037196.6	3.10193	1.34e-13	Pacrg	protein_coding
ENSMUSG00000031549.16	6.38272	2.03e-13	Ido2	protein_coding
ENSMUSG00000038665.15	4.95542	2.62e-13	Dgki	protein_coding
ENSMUSG00000073771.11	0.838803	2.76e-13	Btbd19	protein_coding
ENSMUSG00000073489.6	0.75392	3.68e-13	Ifi204	protein_coding
ENSMUSG00000023045.13	1.45241	4.12e-13	Soat2	protein_coding
ENSMUSG00000009487.10	6.43875	4.44e-13	Otog	protein_coding
ENSMUSG00000028125.14	1.83134	6.39e-13	Abca4	protein_coding
ENSMUSG00000055137.7	1.46469	6.74e-13	Sugct	protein_coding
ENSMUSG00000096141.2	2.50713	7.11e-13	Dnah7a	protein_coding
ENSMUSG00000019997.11	0.833193	7.14e-13	Ccn2	protein_coding
ENSMUSG00000039716.12	1.75493	7.19e-13	Dock3	protein_coding
ENSMUSG00000107011.1	1.78734	7.36e-13	Gm42906	protein_coding
ENSMUSG00000039518.7	1.01145	9.81e-13	Cdsn	protein_coding
ENSMUSG00000074896.3	1.35868	9.85e-13	Ifit3	protein_coding
ENSMUSG00000069874.7	1.01392	1.75e-12	Irgm2	protein_coding
ENSMUSG00000033327.18	0.937855	1.8e-12	Tnxb	protein_coding
ENSMUSG00000025498.15	1.3769	2.19e-12	Irf7	protein_coding
ENSMUSG00000028037.13	1.1581	2.2e-12	Ifi44	protein_coding
ENSMUSG00000031538.6	0.868647	2.39e-12	Plat	protein_coding
ENSMUSG00000012819.15	1.81474	2.67e-12	Cdh23	protein_coding
ENSMUSG00000068794.7	0.887911	3.04e-12	Col28a1	protein_coding
ENSMUSG00000032661.9	2.15024	3.06e-12	Oas3	protein_coding
ENSMUSG00000084989.3	1.61156	3.1e-12	Crocc2	protein_coding
ENSMUSG00000043760.16	4.07456	3.14e-12	Pkhd1	protein_coding
ENSMUSG00000030450.11	3.64671	3.37e-12	Oca2	protein_coding
ENSMUSG00000062151.13	2.46004	3.91e-12	Unc13c	protein_coding
ENSMUSG00000024084.8	4.50055	4.92e-12	Qpct	protein_coding
ENSMUSG00000047369.17	3.97765	4.94e-12	Dnah14	protein_coding
ENSMUSG00000052544.9	3.71486	6.35e-12	St6galnac3	protein_coding
ENSMUSG00000117853.1	4.01781	7.09e-12	Vmn1r88	protein_coding
ENSMUSG00000031391.18	1.96185	7.57e-12	L1cam	protein_coding
ENSMUSG00000021255.17	3.30511	8.2e-12	Esrrb	protein_coding
ENSMUSG00000026814.16	1.61504	8.31e-12	Eng	protein_coding
ENSMUSG00000026288.14	2.89297	9.09e-12	Inpp5d	protein_coding
ENSMUSG00000037921.15	1.16557	9.17e-12	Ddx60	protein_coding
ENSMUSG00000005237.14	2.22761	9.8e-12	Dnah2	protein_coding
ENSMUSG00000038011.15	1.42858	1.01e-11	Dnah10	protein_coding
ENSMUSG00000022537.18	1.11286	1.01e-11	Tmem44	protein_coding
ENSMUSG00000068205.14	0.874549	1.03e-11	Macrod2	protein_coding
ENSMUSG00000026774.11	1.79423	1.15e-11	Potegl	protein_coding
ENSMUSG00000056553.14	2.33885	1.17e-11	Ptprn2	protein_coding
ENSMUSG00000029088.16	2.27831	1.18e-11	Kcnip4	protein_coding
ENSMUSG00000091712.2	2.66331	1.21e-11	Sec14l5	protein_coding
ENSMUSG00000079022.10	2.86575	1.4e-11	Col22a1	protein_coding
ENSMUSG00000028457.18	2.64413	1.43e-11	Atp8b5	protein_coding
ENSMUSG00000051648.13	2.25739	1.44e-11	Kctd19	protein_coding
ENSMUSG00000044937.15	1.24258	1.44e-11	Ttc41	protein_coding
ENSMUSG00000022240.10	3.65252	1.64e-11	Ctnnd2	protein_coding
ENSMUSG00000038045.14	1.71709	1.97e-11	Sult6b1	protein_coding
ENSMUSG00000028804.20	4.85983	1.97e-11	Csmd2	protein_coding
ENSMUSG00000066861.14	2.87773	2.29e-11	Oas1g	protein_coding
ENSMUSG00000021219.16	2.92215	2.51e-11	Rgs6	protein_coding
ENSMUSG00000047986.12	3.97444	3.22e-11	Palm3	protein_coding
ENSMUSG00000026609.15	2.82198	3.23e-11	Ush2a	protein_coding
ENSMUSG00000020423.6	0.869963	4.04e-11	Btg2	protein_coding
ENSMUSG00000041372.10	4.03017	4.29e-11	B4galnt3	protein_coding
ENSMUSG00000001281.10	0.861973	4.39e-11	Itgb7	protein_coding
ENSMUSG00000061298.14	2.38302	4.52e-11	Agbl4	protein_coding
ENSMUSG00000026950.18	1.40504	4.58e-11	Neb	protein_coding
ENSMUSG00000054889.10	4.79369	4.66e-11	Dsp	protein_coding
ENSMUSG00000029757.16	2.93532	6.56e-11	Dync1i1	protein_coding
ENSMUSG00000034177.15	2.50491	7.35e-11	Rnf43	protein_coding
ENSMUSG00000038349.10	2.3757	1.27e-10	Plcl1	protein_coding
ENSMUSG00000037428.14	1.92538	1.49e-10	Vgf	protein_coding
ENSMUSG00000021803.10	2.26509	1.84e-10	Cdhr1	protein_coding
ENSMUSG00000022366.12	3.00404	1.85e-10	Slc22a22	protein_coding
ENSMUSG00000079434.8	2.16645	1.88e-10	Neu2	protein_coding
ENSMUSG00000035189.17	6.48676	2.85e-10	Ano4	protein_coding
ENSMUSG00000037913.12	3.43274	2.96e-10	Tmem156	protein_coding
ENSMUSG00000078612.9	2.27891	3.5e-10	Fyb2	protein_coding
ENSMUSG00000031576.16	1.78857	3.62e-10	Kcnu1	protein_coding
ENSMUSG00000048652.12	3.66032	3.91e-10	Samd13	protein_coding
ENSMUSG00000079173.11	2.48306	4.14e-10	Zan	protein_coding
ENSMUSG00000000305.12	3.76391	4.19e-10	Cdh4	protein_coding
ENSMUSG00000074452.13	1.16564	4.78e-10	Pate2	protein_coding
ENSMUSG00000013483.14	4.88319	4.89e-10	Card14	protein_coding
ENSMUSG00000089997.2	3.15178	7.3e-10	1810020O05Rik	protein_coding
ENSMUSG00000061578.8	1.67882	7.3e-10	Ksr2	protein_coding
ENSMUSG00000020447.5	1.66728	7.37e-10	Npc1l1	protein_coding
ENSMUSG00000043410.16	3.32679	7.44e-10	Hfm1	protein_coding
ENSMUSG00000016200.14	1.30811	7.69e-10	Syt14	protein_coding
ENSMUSG00000010358.13	0.984827	8.21e-10	Ifi35	protein_coding
ENSMUSG00000022602.14	2.16055	8.31e-10	Arc	protein_coding
ENSMUSG00000017830.15	1.01561	8.54e-10	Dhx58	protein_coding
ENSMUSG00000108011.1	2.5771	1.18e-09	Gm44596	protein_coding
ENSMUSG00000026616.16	2.98041	1.19e-09	Cr2	protein_coding
ENSMUSG00000038623.9	2.0261	1.28e-09	Tm6sf1	protein_coding
ENSMUSG00000058153.15	4.48413	1.38e-09	Sez6l	protein_coding
ENSMUSG00000056413.16	2.45748	1.96e-09	Adap1	protein_coding
ENSMUSG00000022203.7	5.07714	2.01e-09	Efs	protein_coding
ENSMUSG00000078161.8	1.65215	2.33e-09	Erich3	protein_coding
ENSMUSG00000074001.3	2.36616	2.44e-09	Klhl40	protein_coding
ENSMUSG00000030263.13	5.86211	2.48e-09	Lrmp	protein_coding
ENSMUSG00000071342.5	1.19373	2.56e-09	Lsmem1	protein_coding
ENSMUSG00000048764.16	4.56778	2.58e-09	Tmprss11f	protein_coding
ENSMUSG00000001507.16	1.13178	2.71e-09	Itga3	protein_coding
ENSMUSG00000029055.17	1.43119	2.92e-09	Plch2	protein_coding
ENSMUSG00000000627.15	5.05687	3.06e-09	Sema4f	protein_coding
ENSMUSG00000031772.17	3.94244	4.34e-09	Cntnap4	protein_coding
ENSMUSG00000026343.6	4.49724	4.43e-09	Gpr39	protein_coding
ENSMUSG00000028188.13	0.853845	4.43e-09	Spata1	protein_coding
ENSMUSG00000026141.13	4.76235	4.49e-09	Col19a1	protein_coding
ENSMUSG00000068617.5	2.45101	5e-09	Efcab1	protein_coding
ENSMUSG00000041798.15	3.26238	5e-09	Gck	protein_coding
ENSMUSG00000039745.8	2.77541	5.03e-09	Htatip2	protein_coding
ENSMUSG00000030994.16	4.84447	5.18e-09	D7Ertd443e	protein_coding
ENSMUSG00000021991.9	3.51177	5.83e-09	Cacna2d3	protein_coding
ENSMUSG00000031204.3	4.37154	5.83e-09	Asb12	protein_coding
ENSMUSG00000057751.14	2.85438	6e-09	Megf6	protein_coding
ENSMUSG00000027238.17	1.15029	6.45e-09	Frmd5	protein_coding
ENSMUSG00000029217.16	1.23169	6.53e-09	Tec	protein_coding
ENSMUSG00000091028.1	5.19669	6.82e-09	Gm10722	protein_coding
ENSMUSG00000047810.9	1.44521	7.03e-09	Ccdc88b	protein_coding
ENSMUSG00000031028.14	1.21234	7.4e-09	Tub	protein_coding
ENSMUSG00000061911.15	2.95227	7.54e-09	Myt1l	protein_coding
ENSMUSG00000041757.17	0.947264	8.44e-09	Plekha6	protein_coding
ENSMUSG00000039057.11	2.50871	8.65e-09	Myo16	protein_coding
ENSMUSG00000060371.12	3.38491	9.05e-09	Caln1	protein_coding
ENSMUSG00000035041.8	4.79871	9.18e-09	Creb3l3	protein_coding
ENSMUSG00000021403.3	2.29519	9.75e-09	Serpinb9b	protein_coding
ENSMUSG00000034324.16	1.80535	1.2e-08	Tmem132c	protein_coding
ENSMUSG00000020704.13	3.58527	1.48e-08	Asic2	protein_coding
ENSMUSG00000026413.12	2.75029	1.54e-08	Pkp1	protein_coding
ENSMUSG00000028268.14	0.853101	1.54e-08	Gbp3	protein_coding
ENSMUSG00000030500.6	2.22788	1.74e-08	Slc17a6	protein_coding
ENSMUSG00000032257.6	5.18661	1.77e-08	Ankk1	protein_coding
ENSMUSG00000026904.17	3.68208	1.81e-08	Slc4a10	protein_coding
ENSMUSG00000032577.16	0.977155	1.82e-08	Mapkapk3	protein_coding
ENSMUSG00000032372.14	0.887797	2.38e-08	Plscr2	protein_coding
ENSMUSG00000043529.4	2.81874	2.56e-08	Olfr266	protein_coding
ENSMUSG00000019935.16	2.07101	2.7e-08	Slc17a8	protein_coding
ENSMUSG00000036832.5	3.17973	2.72e-08	Lpar3	protein_coding
ENSMUSG00000041377.12	3.27011	3.18e-08	Ninj2	protein_coding
ENSMUSG00000043029.2	4.46353	4.51e-08	Trpv3	protein_coding
ENSMUSG00000067297.5	1.78796	4.79e-08	Ifit1bl2	protein_coding
ENSMUSG00000006014.16	4.95332	4.85e-08	Prg4	protein_coding
ENSMUSG00000001021.13	3.22845	5.04e-08	S100a3	protein_coding
ENSMUSG00000060985.15	2.45385	5.07e-08	Tdrd5	protein_coding
ENSMUSG00000042793.13	1.23695	5.47e-08	Lgr6	protein_coding
ENSMUSG00000030064.16	4.10813	6.37e-08	Frmd4b	protein_coding
ENSMUSG00000028116.13	2.5819	6.9e-08	Myoz2	protein_coding
ENSMUSG00000027016.17	1.39475	7.29e-08	Zfp385b	protein_coding
ENSMUSG00000025091.4	8.00423	7.73e-08	Pnliprp2	protein_coding
ENSMUSG00000023393.15	0.919235	8.3e-08	Slc17a9	protein_coding
ENSMUSG00000079264.1	1.08183	8.78e-08	Gm11077	protein_coding
ENSMUSG00000095280.1	2.59035	9.46e-08	Gm21738	protein_coding
ENSMUSG00000026458.13	0.776158	1.01e-07	Ppfia4	protein_coding
ENSMUSG00000010435.7	3.85045	1.17e-07	Spaca7	protein_coding
ENSMUSG00000001156.9	0.753992	1.19e-07	Mxd1	protein_coding
ENSMUSG00000024621.16	2.40531	1.28e-07	Csf1r	protein_coding
ENSMUSG00000071042.12	3.54972	1.39e-07	Rasgrp3	protein_coding
ENSMUSG00000056271.13	2.032	1.39e-07	Lman1l	protein_coding
ENSMUSG00000015222.18	0.849196	1.94e-07	Map2	protein_coding
ENSMUSG00000040543.16	3.5389	1.95e-07	Pitpnm3	protein_coding
ENSMUSG00000027508.15	0.808699	1.96e-07	Pag1	protein_coding
ENSMUSG00000034219.15	2.00277	1.97e-07	Septin14	protein_coding
ENSMUSG00000043639.15	1.91629	2.13e-07	Rbm20	protein_coding
ENSMUSG00000026923.15	2.08509	2.21e-07	Notch1	protein_coding
ENSMUSG00000031808.7	0.821068	2.41e-07	Slc27a1	protein_coding
ENSMUSG00000042064.13	1.5033	2.61e-07	Myo3b	protein_coding
ENSMUSG00000024867.14	1.98322	2.76e-07	Pip5k1b	protein_coding
ENSMUSG00000057060.8	4.33148	3.36e-07	Slc35f3	protein_coding
ENSMUSG00000059900.14	1.77104	3.78e-07	Tmem40	protein_coding
ENSMUSG00000006764.8	1.50825	3.98e-07	Tph2	protein_coding
ENSMUSG00000074652.3	4.85302	4.24e-07	Myh7b	protein_coding
ENSMUSG00000032776.9	2.72696	4.36e-07	Mctp2	protein_coding
ENSMUSG00000022269.13	2.13459	4.36e-07	Marchf11	protein_coding
ENSMUSG00000025064.15	0.783388	4.57e-07	Col17a1	protein_coding
ENSMUSG00000022824.12	3.7896	4.96e-07	Muc13	protein_coding
ENSMUSG00000075014.1	1.55506	5.03e-07	Gm10800	protein_coding
ENSMUSG00000029095.17	6.3187	5.2e-07	Ablim2	protein_coding
ENSMUSG00000070337.4	3.37281	5.28e-07	Gpr179	protein_coding
ENSMUSG00000057378.15	3.62926	5.41e-07	Ryr3	protein_coding
ENSMUSG00000026114.14	3.30393	5.66e-07	Cnga3	protein_coding
ENSMUSG00000025946.13	1.03257	6.63e-07	Pth2r	protein_coding
ENSMUSG00000058925.11	2.61007	7.12e-07	Ccdc192	protein_coding
ENSMUSG00000001123.15	0.878729	7.75e-07	Lgals9	protein_coding
ENSMUSG00000036466.17	2.06917	7.84e-07	Megf11	protein_coding
ENSMUSG00000011148.14	0.985353	7.92e-07	Adssl1	protein_coding
ENSMUSG00000044770.14	1.01865	8.02e-07	Scml4	protein_coding
ENSMUSG00000054568.7	2.4985	9.03e-07	Usp17la	protein_coding
ENSMUSG00000039981.6	1.9565	9.42e-07	Zc3h12d	protein_coding
ENSMUSG00000020641.16	1.44939	1.03e-06	Rsad2	protein_coding
ENSMUSG00000068876.16	3.76272	1.13e-06	Cgn	protein_coding
ENSMUSG00000054320.16	2.59538	1.13e-06	Lrrc36	protein_coding
ENSMUSG00000047129.11	2.0562	1.17e-06	1700113H08Rik	protein_coding
ENSMUSG00000049897.14	2.32602	1.26e-06	Stkld1	protein_coding
ENSMUSG00000052336.7	1.35604	1.31e-06	Cx3cr1	protein_coding
ENSMUSG00000029123.8	5.38295	1.38e-06	Stk32b	protein_coding
ENSMUSG00000020395.13	7.55779	1.49e-06	Itk	protein_coding
ENSMUSG00000017978.18	2.58399	1.51e-06	Cadps2	protein_coding
ENSMUSG00000036452.18	0.807117	1.52e-06	Arhgap26	protein_coding
ENSMUSG00000046623.8	2.32889	1.73e-06	Gjb4	protein_coding
ENSMUSG00000050762.5	2.9759	1.74e-06	Prss27	protein_coding
ENSMUSG00000043333.12	4.29973	1.94e-06	Rhbdl2	protein_coding
ENSMUSG00000061603.8	0.774692	1.94e-06	Akap6	protein_coding
ENSMUSG00000038248.8	5.5342	1.95e-06	Sobp	protein_coding
ENSMUSG00000045777.14	0.893862	1.95e-06	Ifitm10	protein_coding
ENSMUSG00000052861.13	1.95586	2e-06	Dnah6	protein_coding
ENSMUSG00000004328.15	2.33156	2.02e-06	Hif3a	protein_coding
ENSMUSG00000030109.15	7.15881	2.05e-06	Slc6a12	protein_coding
ENSMUSG00000020340.16	2.68546	2.06e-06	Cyfip2	protein_coding
ENSMUSG00000079451.9	7.43832	2.06e-06	Tmprss11g	protein_coding
ENSMUSG00000054072.12	1.51504	2.09e-06	Iigp1	protein_coding
ENSMUSG00000031027.15	4.03319	2.32e-06	Stk33	protein_coding
ENSMUSG00000062960.10	3.08533	2.4e-06	Kdr	protein_coding
ENSMUSG00000041132.11	0.968814	2.46e-06	N4bp2l1	protein_coding
ENSMUSG00000022286.16	5.47804	2.49e-06	Grhl2	protein_coding
ENSMUSG00000042096.15	5.03582	2.61e-06	Dao	protein_coding
ENSMUSG00000033170.14	4.19292	2.62e-06	Card10	protein_coding
ENSMUSG00000102418.1	3.17091	2.77e-06	Sh2d1b1	protein_coding
ENSMUSG00000027831.9	3.69411	2.99e-06	Veph1	protein_coding
ENSMUSG00000028519.16	3.0343	2.99e-06	Dab1	protein_coding
ENSMUSG00000055368.14	2.12277	3.07e-06	Slc6a2	protein_coding
ENSMUSG00000022237.17	2.54578	3.34e-06	Ankrd33b	protein_coding
ENSMUSG00000025885.18	1.82425	3.66e-06	Myo5b	protein_coding
ENSMUSG00000039004.6	3.23643	3.69e-06	Bmp6	protein_coding
ENSMUSG00000031557.16	4.36939	4.16e-06	Plekha2	protein_coding
ENSMUSG00000091679.9	1.42362	4.37e-06	Vmn2r96	protein_coding
ENSMUSG00000028635.7	5.47379	4.49e-06	Edn2	protein_coding
ENSMUSG00000035314.10	1.03019	4.49e-06	Gdpd5	protein_coding
ENSMUSG00000061322.15	1.62747	4.49e-06	Dnaic1	protein_coding
ENSMUSG00000037946.11	1.6781	4.93e-06	Fgd3	protein_coding
ENSMUSG00000020658.10	2.75109	4.95e-06	Efr3b	protein_coding
ENSMUSG00000107167.3	2.29103	5.47e-06	Gm34653	protein_coding
ENSMUSG00000028217.11	1.6531	5.5e-06	Cdh17	protein_coding
ENSMUSG00000030350.8	1.26516	5.87e-06	Prmt8	protein_coding
ENSMUSG00000001552.14	0.757396	5.91e-06	Jup	protein_coding
ENSMUSG00000038836.15	0.83626	6.01e-06	Agbl3	protein_coding
ENSMUSG00000038751.5	1.98464	6.18e-06	Ptk6	protein_coding
ENSMUSG00000038742.7	1.23556	6.25e-06	Angptl6	protein_coding
ENSMUSG00000026639.18	1.79237	6.31e-06	Lamb3	protein_coding
ENSMUSG00000090326.2	4.33965	6.31e-06	Dthd1	protein_coding
ENSMUSG00000022753.15	2.2632	6.7e-06	Tmem30c	protein_coding
ENSMUSG00000109903.1	0.765698	7.46e-06	Gm28710	protein_coding
ENSMUSG00000090509.2	1.78757	7.46e-06	Sfta2	protein_coding
ENSMUSG00000109564.1	4.46818	7.64e-06	Muc16	protein_coding
ENSMUSG00000026308.8	2.45352	7.67e-06	Klhl30	protein_coding
ENSMUSG00000041827.15	1.94244	7.67e-06	Oasl1	protein_coding
ENSMUSG00000052613.16	1.28973	8.11e-06	Pcdh15	protein_coding
ENSMUSG00000030523.18	4.36044	8.54e-06	Trpm1	protein_coding
ENSMUSG00000091455.4	2.98585	8.7e-06	Otogl	protein_coding
ENSMUSG00000057722.17	1.8433	8.78e-06	Lepr	protein_coding
ENSMUSG00000068587.10	4.13613	8.84e-06	Mgam	protein_coding
ENSMUSG00000074505.6	1.88879	8.89e-06	Fat3	protein_coding
ENSMUSG00000026841.7	5.39071	9.18e-06	Fibcd1	protein_coding
ENSMUSG00000019768.16	1.67185	9.5e-06	Esr1	protein_coding
ENSMUSG00000039543.16	2.08068	9.5e-06	Cfap70	protein_coding
ENSMUSG00000024421.16	4.02348	9.85e-06	Lama3	protein_coding
ENSMUSG00000059146.12	3.08026	9.86e-06	Ntrk3	protein_coding
ENSMUSG00000054892.14	2.70522	1.07e-05	Txk	protein_coding
ENSMUSG00000027544.16	4.20332	1.22e-05	Nfatc2	protein_coding
ENSMUSG00000106379.1	2.66022	1.28e-05	Lhfpl3	protein_coding
ENSMUSG00000035032.12	1.52744	1.3e-05	Nek11	protein_coding
ENSMUSG00000023914.16	2.64203	1.31e-05	Mep1a	protein_coding
ENSMUSG00000074673.15	3.60431	1.32e-05	Ttll9	protein_coding
ENSMUSG00000031880.7	3.46008	1.32e-05	Rrad	protein_coding
ENSMUSG00000057123.14	2.09404	1.38e-05	Gja5	protein_coding
ENSMUSG00000031289.10	1.63501	1.43e-05	Il13ra2	protein_coding
ENSMUSG00000026546.16	2.45133	1.48e-05	Cfap45	protein_coding
ENSMUSG00000021720.11	4.17301	1.54e-05	Rnf180	protein_coding
ENSMUSG00000052819.6	1.08236	1.65e-05	Best2	protein_coding
ENSMUSG00000071691.11	1.08269	1.65e-05	Gm960	protein_coding
ENSMUSG00000064215.13	0.791637	1.67e-05	Ifi27	protein_coding
ENSMUSG00000063975.13	3.94993	1.77e-05	Slco1a5	protein_coding
ENSMUSG00000068245.14	0.886313	1.79e-05	Phf11d	protein_coding
ENSMUSG00000040498.7	5.29004	1.83e-05	Igsf23	protein_coding
ENSMUSG00000054003.13	2.79397	2.02e-05	Tdrd9	protein_coding
ENSMUSG00000045027.7	2.81831	2.05e-05	Prss22	protein_coding
ENSMUSG00000022483.17	2.61881	2.1e-05	Col2a1	protein_coding
ENSMUSG00000028661.8	2.13653	2.16e-05	Epha8	protein_coding
ENSMUSG00000022197.16	2.7721	2.22e-05	Pdzd2	protein_coding
ENSMUSG00000026247.13	4.70549	2.22e-05	Ecel1	protein_coding
ENSMUSG00000057969.15	1.82685	2.43e-05	Sema3b	protein_coding
ENSMUSG00000057191.13	1.43604	2.5e-05	AB124611	protein_coding
ENSMUSG00000024575.16	2.34632	2.61e-05	Pde6a	protein_coding
ENSMUSG00000026407.17	2.96963	2.62e-05	Cacna1s	protein_coding
ENSMUSG00000108981.1	5.82272	2.62e-05	Gm15262	protein_coding
ENSMUSG00000026062.12	3.19532	2.71e-05	Slc9a2	protein_coding
ENSMUSG00000053024.14	6.36648	2.72e-05	Cntn2	protein_coding
ENSMUSG00000025197.9	2.11101	2.73e-05	Cyp2c23	protein_coding
ENSMUSG00000047021.14	2.19854	2.74e-05	Cfap65	protein_coding
ENSMUSG00000000126.11	1.48801	2.78e-05	Wnt9a	protein_coding
ENSMUSG00000038143.16	0.984	2.84e-05	Stox2	protein_coding
ENSMUSG00000022494.15	3.28926	2.93e-05	Shisa9	protein_coding
ENSMUSG00000024039.15	2.81231	2.94e-05	Cbs	protein_coding
ENSMUSG00000056752.16	3.78894	2.96e-05	Dnah9	protein_coding
ENSMUSG00000033615.9	1.55291	3.08e-05	Cplx1	protein_coding
ENSMUSG00000032338.9	3.80189	3.1e-05	Hcn4	protein_coding
ENSMUSG00000022805.17	2.28238	3.19e-05	Maats1	protein_coding
ENSMUSG00000020902.12	2.12727	3.28e-05	Ntn1	protein_coding
ENSMUSG00000016346.17	2.39096	3.31e-05	Kcnq2	protein_coding
ENSMUSG00000052889.11	2.38837	3.42e-05	Prkcb	protein_coding
ENSMUSG00000020758.15	1.40247	3.49e-05	Itgb4	protein_coding
ENSMUSG00000037813.13	1.31975	3.83e-05	D630003M21Rik	protein_coding
ENSMUSG00000006587.6	6.48308	4.17e-05	Snai3	protein_coding
ENSMUSG00000049676.14	2.9852	4.31e-05	Catsperg1	protein_coding
ENSMUSG00000006204.7	6.87239	4.6e-05	Cdcp3	protein_coding
ENSMUSG00000092518.9	2.95976	4.64e-05	Fam71e2	protein_coding
ENSMUSG00000043857.16	3.66066	4.79e-05	Mgat5b	protein_coding
ENSMUSG00000064147.7	3.77506	4.8e-05	Rab44	protein_coding
ENSMUSG00000035275.14	1.79892	4.85e-05	Raver2	protein_coding
ENSMUSG00000048924.14	1.26389	4.86e-05	Ccdc125	protein_coding
ENSMUSG00000027470.9	1.64272	5.19e-05	Mylk2	protein_coding
ENSMUSG00000096001.2	1.84843	5.39e-05	2610528A11Rik	protein_coding
ENSMUSG00000028399.18	1.71619	5.47e-05	Ptprd	protein_coding
ENSMUSG00000022510.14	4.28395	5.52e-05	Trp63	protein_coding
ENSMUSG00000051401.7	2.19203	5.53e-05	Kctd16	protein_coding
ENSMUSG00000035860.9	2.17464	6.01e-05	Cdhr3	protein_coding
ENSMUSG00000021209.12	4.55926	6.56e-05	Ppp4r4	protein_coding
ENSMUSG00000036218.16	5.41222	6.63e-05	Pdzrn4	protein_coding
ENSMUSG00000051788.4	6.32904	6.72e-05	4930564D02Rik	protein_coding
ENSMUSG00000030468.12	1.66037	6.96e-05	Siglecg	protein_coding
ENSMUSG00000061165.9	6.33031	6.98e-05	Olfr160	protein_coding
ENSMUSG00000029437.12	3.29016	7.04e-05	Il31	protein_coding
ENSMUSG00000071552.5	6.66104	7.44e-05	Tigit	protein_coding
ENSMUSG00000096385.7	4.04005	7.64e-05	Gm11168	protein_coding
ENSMUSG00000038168.5	6.82968	7.65e-05	P3h2	protein_coding
ENSMUSG00000040537.17	1.82483	8.08e-05	Adam22	protein_coding
ENSMUSG00000037736.20	3.72272	8.37e-05	Limch1	protein_coding
ENSMUSG00000045968.7	2.36223	8.64e-05	Teddm2	protein_coding
ENSMUSG00000031561.16	3.80709	8.94e-05	Tenm3	protein_coding
ENSMUSG00000060600.15	0.849014	8.99e-05	Eno3	protein_coding
ENSMUSG00000033488.11	6.33607	9.31e-05	Cryzl2	protein_coding
ENSMUSG00000029603.15	4.48882	9.77e-05	Dtx1	protein_coding
ENSMUSG00000023039.17	2.0243	9.86e-05	Krt7	protein_coding
ENSMUSG00000033427.14	3.91085	0.000101263	Upb1	protein_coding
ENSMUSG00000000094.12	3.18646	0.000101263	Tbx4	protein_coding
ENSMUSG00000078963.3	1.82539	0.00010253	Hsbp1l1	protein_coding
ENSMUSG00000026574.5	2.94632	0.000102734	Dpt	protein_coding
ENSMUSG00000036006.20	1.89776	0.000103187	Ripor2	protein_coding
ENSMUSG00000031659.13	0.816187	0.000104293	Adcy7	protein_coding
ENSMUSG00000039457.4	2.66695	0.0001043	Ppl	protein_coding
ENSMUSG00000059173.19	2.45096	0.000104582	Pde1a	protein_coding
ENSMUSG00000036814.13	2.74895	0.000104666	Slc6a20a	protein_coding
ENSMUSG00000021959.16	6.65221	0.000105105	Lats2	protein_coding
ENSMUSG00000042184.11	2.73281	0.000105801	1700069L16Rik	protein_coding
ENSMUSG00000034295.10	2.98721	0.000115265	Fhod3	protein_coding
ENSMUSG00000026527.13	4.18187	0.000117084	Rgs7	protein_coding
ENSMUSG00000057716.7	2.88507	0.000117902	Tmem178b	protein_coding
ENSMUSG00000056888.11	1.96727	0.000118333	Glipr1	protein_coding
ENSMUSG00000023966.8	1.4606	0.000119641	Rsph9	protein_coding
ENSMUSG00000037922.13	3.00269	0.00012105	Bank1	protein_coding
ENSMUSG00000018581.15	5.14403	0.000121505	Dnah11	protein_coding
ENSMUSG00000044976.17	3.73654	0.000122881	Wdr72	protein_coding
ENSMUSG00000062866.16	4.03024	0.000122881	Phactr2	protein_coding
ENSMUSG00000044835.15	2.64081	0.000126079	Ankrd45	protein_coding
ENSMUSG00000030228.18	5.39622	0.000126079	Pik3c2g	protein_coding
ENSMUSG00000041607.17	2.10294	0.000129079	Mbp	protein_coding
ENSMUSG00000035910.15	6.65478	0.00013981	Dcdc2a	protein_coding
ENSMUSG00000022454.17	3.25194	0.000140501	Nell2	protein_coding
ENSMUSG00000020890.11	6.21359	0.000142424	Gucy2e	protein_coding
ENSMUSG00000009394.13	5.54524	0.000143384	Syn2	protein_coding
ENSMUSG00000046321.8	2.632	0.000144623	Hs3st2	protein_coding
ENSMUSG00000038135.4	3.9426	0.000149102	Crygn	protein_coding
ENSMUSG00000046049.7	2.678	0.000149738	Rp1l1	protein_coding
ENSMUSG00000090631.3	6.77775	0.000155012	Olfr456	protein_coding
ENSMUSG00000037610.15	3.48725	0.00016405	Kcnmb2	protein_coding
ENSMUSG00000053329.7	0.817499	0.000168208	Gatd3a	protein_coding
ENSMUSG00000074625.10	2.37694	0.00017652	Arhgap40	protein_coding
ENSMUSG00000017491.9	1.08236	0.00017652	Rarb	protein_coding
ENSMUSG00000005952.15	3.36195	0.000184182	Trpv1	protein_coding
ENSMUSG00000067889.6	1.58276	0.000191474	Sptbn2	protein_coding
ENSMUSG00000028435.8	2.18239	0.000204176	Aqp3	protein_coding
ENSMUSG00000032589.14	1.13998	0.000206013	Bsn	protein_coding
ENSMUSG00000068099.5	2.85333	0.000209178	1500009C09Rik	protein_coding
ENSMUSG00000020023.18	1.7322	0.000214552	Tmcc3	protein_coding
ENSMUSG00000026303.6	2.00856	0.0002388	Mlph	protein_coding
ENSMUSG00000022938.8	3.82442	0.000244916	Fam3b	protein_coding
ENSMUSG00000051811.14	6.36885	0.000247181	Cox6b2	protein_coding
ENSMUSG00000029491.7	4.01001	0.000252988	Pde6b	protein_coding
ENSMUSG00000002847.7	1.33742	0.000256497	Pla1a	protein_coding
ENSMUSG00000034185.9	4.19839	0.000261882	6430628N08Rik	protein_coding
ENSMUSG00000040046.14	6.09154	0.000261882	Tph1	protein_coding
ENSMUSG00000052430.15	2.13025	0.000266223	Bmpr1b	protein_coding
ENSMUSG00000020620.14	0.767428	0.000271158	Abca8b	protein_coding
ENSMUSG00000073774.2	3.55405	0.000271632	Kncn	protein_coding
ENSMUSG00000000530.16	2.63981	0.000271632	Acvrl1	protein_coding
ENSMUSG00000041642.18	2.23286	0.000274779	Kif21b	protein_coding
ENSMUSG00000070419.11	1.01	0.000278372	Cyp3a57	protein_coding
ENSMUSG00000020847.15	6.43551	0.000279421	Rph3al	protein_coding
ENSMUSG00000020884.15	1.2326	0.000283769	Asgr1	protein_coding
ENSMUSG00000030093.7	3.16171	0.000302053	Wnt7a	protein_coding
ENSMUSG00000037578.4	6.21568	0.000303462	Pkd2l1	protein_coding
ENSMUSG00000058656.13	2.91409	0.000305069	Samd12	protein_coding
ENSMUSG00000054474.15	5.22761	0.000317455	Thnsl2	protein_coding
ENSMUSG00000032085.5	0.933188	0.000331596	Tagln	protein_coding
ENSMUSG00000034037.14	2.48785	0.00033412	Fgd5	protein_coding
ENSMUSG00000026390.7	6.61102	0.00033882	Marco	protein_coding
ENSMUSG00000034057.8	1.41664	0.000347783	Myrfl	protein_coding
ENSMUSG00000048038.8	6.19655	0.000358972	Ccdc187	protein_coding
ENSMUSG00000042115.4	0.81555	0.000381299	Klhdc8a	protein_coding
ENSMUSG00000039809.10	5.15713	0.000382158	Gabbr2	protein_coding
ENSMUSG00000024774.16	5.97365	0.000384578	Ankrd22	protein_coding
ENSMUSG00000062737.13	5.99764	0.00039109	Prl3d2	protein_coding
ENSMUSG00000030513.14	4.92708	0.000399928	Pcsk6	protein_coding
ENSMUSG00000005611.15	3.61541	0.000405313	Mrvi1	protein_coding
ENSMUSG00000055523.7	3.79429	0.000406443	Gucy2g	protein_coding
ENSMUSG00000092083.4	2.92332	0.000412675	Kcnb2	protein_coding
ENSMUSG00000018925.3	2.73204	0.000420407	Heatr9	protein_coding
ENSMUSG00000070691.10	3.28434	0.000424486	Runx3	protein_coding
ENSMUSG00000094296.1	4.34087	0.000429357	Gm21798	protein_coding
ENSMUSG00000020651.8	6.08529	0.000433805	Slc26a4	protein_coding
ENSMUSG00000040624.18	3.0481	0.000440401	Plekhg1	protein_coding
ENSMUSG00000032537.15	3.87422	0.000441024	Ephb1	protein_coding
ENSMUSG00000020638.8	2.34167	0.00044459	Cmpk2	protein_coding
ENSMUSG00000021313.16	4.48878	0.000451641	Ryr2	protein_coding
ENSMUSG00000036655.8	1.44512	0.000453554	Colec11	protein_coding
ENSMUSG00000069892.9	2.578	0.000467754	9930111J21Rik2	protein_coding
ENSMUSG00000006342.15	1.6945	0.000467758	Susd2	protein_coding
ENSMUSG00000025608.9	3.20538	0.000483286	Podxl	protein_coding
ENSMUSG00000024749.9	6.27427	0.000489394	Tmc1	protein_coding
ENSMUSG00000040797.16	6.51285	0.000496022	Iqsec3	protein_coding
ENSMUSG00000031489.15	3.46065	0.000502112	Adrb3	protein_coding
ENSMUSG00000059288.14	6.49523	0.000503219	Cdyl	protein_coding
ENSMUSG00000062995.12	3.61492	0.00050576	Ica1	protein_coding
ENSMUSG00000002100.15	3.72441	0.000509642	Mybpc3	protein_coding
ENSMUSG00000018893.15	1.0368	0.000520547	Mb	protein_coding
ENSMUSG00000067879.3	4.29519	0.00052395	Vxn	protein_coding
ENSMUSG00000034116.17	2.47975	0.000552997	Vav1	protein_coding
ENSMUSG00000038598.9	2.73575	0.000560085	Shoc1	protein_coding
ENSMUSG00000068740.13	1.02631	0.000573323	Celsr2	protein_coding
ENSMUSG00000029121.16	2.7601	0.00058698	Crmp1	protein_coding
ENSMUSG00000025504.14	2.81423	0.000590941	Eps8l2	protein_coding
ENSMUSG00000006435.16	1.03375	0.000594949	Neurl1a	protein_coding
ENSMUSG00000070345.3	1.00145	0.000615109	Hsf5	protein_coding
ENSMUSG00000042078.14	1.49296	0.000617956	Svop	protein_coding
ENSMUSG00000027377.2	5.84342	0.000618315	Mall	protein_coding
ENSMUSG00000067220.12	3.70455	0.000619258	Cnga1	protein_coding
ENSMUSG00000061099.12	2.43626	0.000626086	Gapdhs	protein_coding
ENSMUSG00000024500.20	3.43147	0.000626731	Ppp2r2b	protein_coding
ENSMUSG00000024987.6	1.72664	0.000639649	Cyp26a1	protein_coding
ENSMUSG00000054203.7	1.54014	0.000649305	Ifi205	protein_coding
ENSMUSG00000020961.15	2.43166	0.000660188	Ston2	protein_coding
ENSMUSG00000036251.16	2.68955	0.000677871	Trpm8	protein_coding
ENSMUSG00000024306.13	3.71341	0.00067881	Ccdc178	protein_coding
ENSMUSG00000050304.4	2.64952	0.000704858	Slc25a2	protein_coding
ENSMUSG00000023886.10	0.848814	0.000736236	Smoc2	protein_coding
ENSMUSG00000034918.8	5.00784	0.000737592	Cdhr2	protein_coding
ENSMUSG00000052363.8	2.08755	0.000737592	Zdhhc19	protein_coding
ENSMUSG00000041358.1	4.19863	0.000740496	Nutm1	protein_coding
ENSMUSG00000038745.15	2.34321	0.000740496	Nlrp6	protein_coding
ENSMUSG00000058806.15	6.03259	0.000740496	Col13a1	protein_coding
ENSMUSG00000029120.10	5.19713	0.000761421	Ppp2r2c	protein_coding
ENSMUSG00000041729.15	1.83322	0.000767122	Coro2b	protein_coding
ENSMUSG00000020636.14	2.44953	0.000768819	Allc	protein_coding
ENSMUSG00000025401.9	1.52739	0.000776729	Myo1a	protein_coding
ENSMUSG00000042784.9	1.77873	0.000786721	Muc1	protein_coding
ENSMUSG00000054065.12	5.15576	0.00078777	Pkp3	protein_coding
ENSMUSG00000020892.10	1.48394	0.000788782	Aloxe3	protein_coding
ENSMUSG00000028132.15	6.47052	0.000804421	Tlcd4	protein_coding
ENSMUSG00000036502.14	2.15375	0.000828135	Tmem255a	protein_coding
ENSMUSG00000053522.11	3.30883	0.000828915	Lgals7	protein_coding
ENSMUSG00000027861.13	2.56205	0.000834113	Casq2	protein_coding
ENSMUSG00000041216.15	6.41169	0.000847398	Clvs1	protein_coding
ENSMUSG00000060579.13	2.14035	0.0008726	Fhit	protein_coding
ENSMUSG00000031451.6	1.91943	0.000881235	Gas6	protein_coding
ENSMUSG00000025014.13	4.25809	0.000886983	Dntt	protein_coding
ENSMUSG00000029778.12	4.31453	0.000889946	Adcyap1r1	protein_coding
ENSMUSG00000031871.9	0.871243	0.00090027	Cdh5	protein_coding
ENSMUSG00000062488.9	1.36418	0.000912598	Ifit3b	protein_coding
ENSMUSG00000034813.18	2.1025	0.000929043	Grip1	protein_coding
ENSMUSG00000030270.11	1.00613	0.000935401	Cpne9	protein_coding
ENSMUSG00000074862.11	1.36398	0.000935401	BC025920	protein_coding
ENSMUSG00000038963.15	6.21708	0.000951095	Slco4a1	protein_coding
ENSMUSG00000029136.9	0.888934	0.000956056	Rbks	protein_coding
ENSMUSG00000021565.16	6.18773	0.000981221	Slc6a19	protein_coding
ENSMUSG00000028339.17	6.295	0.000987349	Col15a1	protein_coding
ENSMUSG00000050272.10	3.55436	0.000987349	Dscam	protein_coding
ENSMUSG00000091636.2	3.87748	0.000987505	Akain1	protein_coding
ENSMUSG00000036264.9	2.94476	0.000996206	Fstl4	protein_coding
ENSMUSG00000022487.14	5.73249	0.00100411	Gtsf1	protein_coding
ENSMUSG00000033022.8	0.835083	0.00106775	Cdo1	protein_coding
ENSMUSG00000041445.9	1.55672	0.00108127	Mmrn2	protein_coding
ENSMUSG00000029680.2	2.5105	0.00109357	Hyal4	protein_coding
ENSMUSG00000022504.10	2.44618	0.00110903	Ciita	protein_coding
ENSMUSG00000104301.3	1.43243	0.00111118	Wdr49	protein_coding
ENSMUSG00000048988.8	1.62011	0.0011218	Elfn1	protein_coding
ENSMUSG00000027858.13	4.83737	0.0011256	Tspan2	protein_coding
ENSMUSG00000037974.16	5.75358	0.00116475	Muc5ac	protein_coding
ENSMUSG00000024743.16	1.45313	0.00116475	Syt7	protein_coding
ENSMUSG00000027233.4	0.94747	0.00117649	Patl2	protein_coding
ENSMUSG00000030834.7	5.05245	0.00117888	Abcc6	protein_coding
ENSMUSG00000028581.17	5.59441	0.00121863	Laptm5	protein_coding
ENSMUSG00000051747.15	1.04883	0.00123262	Ttn	protein_coding
ENSMUSG00000062012.14	0.752734	0.00123287	Zfp13	protein_coding
ENSMUSG00000039835.16	1.10288	0.0012789	Nhsl1	protein_coding
ENSMUSG00000050919.9	5.83761	0.00128179	Zfp366	protein_coding
ENSMUSG00000029557.7	0.809787	0.00129474	Mrm2	protein_coding
ENSMUSG00000061584.6	5.82651	0.00129986	Lyg2	protein_coding
ENSMUSG00000064280.14	2.46754	0.00131981	Ccdc146	protein_coding
ENSMUSG00000041731.13	4.93852	0.00132214	Pgm5	protein_coding
ENSMUSG00000015968.18	2.27273	0.00132691	Cacna1d	protein_coding
ENSMUSG00000031616.7	2.20532	0.00133576	Ednra	protein_coding
ENSMUSG00000051920.7	1.39784	0.00133891	Rspo2	protein_coding
ENSMUSG00000036923.12	3.26618	0.00139598	Stox1	protein_coding
ENSMUSG00000003379.7	1.62718	0.00140907	Cd79a	protein_coding
ENSMUSG00000019913.4	2.24691	0.0014101	Sim1	protein_coding
ENSMUSG00000059022.15	1.47636	0.00141754	Kcp	protein_coding
ENSMUSG00000050134.7	6.33472	0.00141773	Olfr430	protein_coding
ENSMUSG00000035472.14	3.27447	0.00145187	Slc25a21	protein_coding
ENSMUSG00000028033.16	4.64393	0.001458	Kcnq5	protein_coding
ENSMUSG00000039372.5	1.90683	0.00146828	Marchf4	protein_coding
ENSMUSG00000059003.12	3.97844	0.00146828	Grin2a	protein_coding
ENSMUSG00000027978.9	1.59057	0.00147681	Prss12	protein_coding
ENSMUSG00000095448.3	3.92159	0.00147681	Olfr859	protein_coding
ENSMUSG00000108367.2	3.78219	0.00151252	Erfl	protein_coding
ENSMUSG00000022372.14	5.08771	0.00153386	Sla	protein_coding
ENSMUSG00000062028.8	2.58904	0.00156033	Irgc1	protein_coding
ENSMUSG00000039115.13	1.14094	0.00159973	Itga9	protein_coding
ENSMUSG00000028164.15	1.08436	0.00164431	Manba	protein_coding
ENSMUSG00000025185.14	1.08126	0.00167298	Loxl4	protein_coding
ENSMUSG00000020173.17	2.53611	0.00169186	Cobl	protein_coding
ENSMUSG00000028328.13	1.05904	0.00172633	Tmod1	protein_coding
ENSMUSG00000079588.3	1.32193	0.00175188	Tmem182	protein_coding
ENSMUSG00000074570.14	1.85413	0.00176912	Cass4	protein_coding
ENSMUSG00000033207.7	1.30116	0.00178848	Mamdc2	protein_coding
ENSMUSG00000059201.12	4.88139	0.00182526	Lep	protein_coding
ENSMUSG00000022667.18	2.4022	0.00182993	Cd200r1	protein_coding
ENSMUSG00000028360.10	3.00801	0.0018418	Slc44a5	protein_coding
ENSMUSG00000027820.12	4.41905	0.0018576	Mme	protein_coding
ENSMUSG00000020788.15	1.39812	0.00186324	Atp2a3	protein_coding
ENSMUSG00000031026.15	0.868082	0.00194474	Trim66	protein_coding
ENSMUSG00000109372.1	3.49874	0.00194918	Gm19410	protein_coding
ENSMUSG00000034063.8	0.846054	0.00195449	4930590J08Rik	protein_coding
ENSMUSG00000035407.8	4.46443	0.00196779	Kank4	protein_coding
ENSMUSG00000026649.14	2.05266	0.00197622	Cfap126	protein_coding
ENSMUSG00000051490.3	3.13428	0.00198487	Foxd4	protein_coding
ENSMUSG00000027536.6	2.5908	0.00201061	Chmp4c	protein_coding
ENSMUSG00000030088.15	1.9272	0.00201563	Aldh1l1	protein_coding
ENSMUSG00000066975.12	1.41327	0.00203953	Cryba4	protein_coding
ENSMUSG00000047104.5	5.4115	0.00209952	Pbp2	protein_coding
ENSMUSG00000005951.13	1.10488	0.0021101	Shpk	protein_coding
ENSMUSG00000021536.7	4.82602	0.00216784	Adcy2	protein_coding
ENSMUSG00000026068.11	0.807134	0.00216888	Il18rap	protein_coding
ENSMUSG00000029026.17	2.67865	0.00217177	Trp73	protein_coding
ENSMUSG00000022861.17	2.77915	0.00217177	Dgkg	protein_coding
ENSMUSG00000032128.15	5.53615	0.00220687	Robo3	protein_coding
ENSMUSG00000021763.17	5.05994	0.00223125	BC067074	protein_coding
ENSMUSG00000026532.7	6.34178	0.00226954	Spta1	protein_coding
ENSMUSG00000055471.7	1.84507	0.00230832	Alk	protein_coding
ENSMUSG00000073917.2	5.32921	0.0023153	Olfr665	protein_coding
ENSMUSG00000062345.10	5.48222	0.00232508	Serpinb2	protein_coding
ENSMUSG00000068009.11	2.53588	0.002327	Bpifb6	protein_coding
ENSMUSG00000053153.14	2.66403	0.00233525	Spag16	protein_coding
ENSMUSG00000039720.7	4.78877	0.00236454	Got1l1	protein_coding
ENSMUSG00000032572.9	3.51458	0.00237093	Col6a4	protein_coding
ENSMUSG00000026205.8	1.12382	0.00238654	Slc23a3	protein_coding
ENSMUSG00000038354.13	1.62731	0.00241814	Ankrd35	protein_coding
ENSMUSG00000074151.13	1.06539	0.00243698	Nlrc5	protein_coding
ENSMUSG00000025194.5	1.95073	0.00246839	Abcc2	protein_coding
ENSMUSG00000039728.15	2.76045	0.00248678	Slc6a5	protein_coding
ENSMUSG00000069873.4	3.76403	0.00250256	4930438A08Rik	protein_coding
ENSMUSG00000048865.16	1.02437	0.00250358	Arhgap30	protein_coding
ENSMUSG00000033368.8	0.955659	0.00253391	Trim69	protein_coding
ENSMUSG00000024770.14	3.20053	0.00253391	Lipn	protein_coding
ENSMUSG00000048373.8	5.06505	0.00259246	Fgfbp1	protein_coding
ENSMUSG00000038453.17	1.72174	0.00263717	Srcin1	protein_coding
ENSMUSG00000024512.4	4.3665	0.00271412	Dynap	protein_coding
ENSMUSG00000028137.9	1.67963	0.00272055	Celf3	protein_coding
ENSMUSG00000032523.11	4.50281	0.00272799	Hhatl	protein_coding
ENSMUSG00000032452.12	3.11542	0.00275312	Clstn2	protein_coding
ENSMUSG00000044393.15	5.87219	0.00275312	Dsg2	protein_coding
ENSMUSG00000069581.12	1.6028	0.00279512	Tspear	protein_coding
ENSMUSG00000021390.6	3.07868	0.00281149	Ogn	protein_coding
ENSMUSG00000030278.11	3.80082	0.00286618	Cidec	protein_coding
ENSMUSG00000027220.2	4.93929	0.00287743	Syt13	protein_coding
ENSMUSG00000031543.18	1.21114	0.00289729	Ank1	protein_coding
ENSMUSG00000035258.15	2.20032	0.00289729	Abi3bp	protein_coding
ENSMUSG00000098530.1	0.904794	0.00289828	Gm28051	protein_coding
ENSMUSG00000014602.15	4.04291	0.00289962	Kif1a	protein_coding
ENSMUSG00000040298.6	1.12065	0.00292224	Btbd16	protein_coding
ENSMUSG00000053226.7	0.788782	0.00292224	Dand5	protein_coding
ENSMUSG00000034098.14	2.41172	0.00294406	Fstl5	protein_coding
ENSMUSG00000038765.14	5.45286	0.00300203	Lmx1b	protein_coding
ENSMUSG00000039252.11	2.67077	0.00303796	Lgi2	protein_coding
ENSMUSG00000030761.16	1.48758	0.00304904	Myo7a	protein_coding
ENSMUSG00000055978.5	1.84891	0.00311395	Fut2	protein_coding
ENSMUSG00000030671.9	4.498	0.00318991	Pde3b	protein_coding
ENSMUSG00000030134.11	0.911374	0.00321149	Rasgef1a	protein_coding
ENSMUSG00000064115.13	2.80786	0.00323552	Cadm2	protein_coding
ENSMUSG00000038843.18	1.50819	0.00327378	Gcnt1	protein_coding
ENSMUSG00000060314.13	0.938341	0.00333084	Zfp941	protein_coding
ENSMUSG00000026764.15	3.32438	0.00342635	Kif5c	protein_coding
ENSMUSG00000028488.15	4.02208	0.00342931	Sh3gl2	protein_coding
ENSMUSG00000040412.17	1.79153	0.00345401	5330417C22Rik	protein_coding
ENSMUSG00000028871.7	4.40163	0.00346885	Rspo1	protein_coding
ENSMUSG00000030769.15	2.48232	0.0035323	Slc5a11	protein_coding
ENSMUSG00000030302.16	4.89638	0.00354583	Atp2b2	protein_coding
ENSMUSG00000045287.6	1.79092	0.0035572	Rtn4rl1	protein_coding
ENSMUSG00000055409.14	2.26119	0.00360907	Nell1	protein_coding
ENSMUSG00000034171.13	0.921397	0.00362638	Faah	protein_coding
ENSMUSG00000046598.15	5.1472	0.00363743	Bdh1	protein_coding
ENSMUSG00000040189.18	2.18427	0.00364275	Ccdc114	protein_coding
ENSMUSG00000039787.13	0.805799	0.0036566	Cercam	protein_coding
ENSMUSG00000016386.15	5.47291	0.00368586	Mpped2	protein_coding
ENSMUSG00000026173.15	1.52429	0.0037509	Plcd4	protein_coding
ENSMUSG00000062327.10	2.45193	0.00376587	T	protein_coding
ENSMUSG00000102692.1	2.37414	0.0038264	Dchs2	protein_coding
ENSMUSG00000029679.7	2.71212	0.00394213	Hyal6	protein_coding
ENSMUSG00000050122.19	4.79064	0.00397287	Vwa3b	protein_coding
ENSMUSG00000033826.10	3.5759	0.00398244	Dnah8	protein_coding
ENSMUSG00000051590.10	1.85106	0.00404417	Map3k19	protein_coding
ENSMUSG00000021990.16	2.43859	0.00410825	Spata13	protein_coding
ENSMUSG00000053194.2	3.1841	0.00417425	Cib4	protein_coding
ENSMUSG00000030087.11	1.51911	0.00431822	Klf15	protein_coding
ENSMUSG00000052062.14	2.22091	0.0043297	Pard3b	protein_coding
ENSMUSG00000032332.17	0.872035	0.00445816	Col12a1	protein_coding
ENSMUSG00000040747.9	0.951612	0.00452609	Cd53	protein_coding
ENSMUSG00000000632.13	5.2122	0.00454002	Sez6	protein_coding
ENSMUSG00000020617.13	2.59531	0.00455546	1700012B07Rik	protein_coding
ENSMUSG00000027403.12	3.30859	0.00455984	Tgm6	protein_coding
ENSMUSG00000049721.14	0.957952	0.00458127	Gal3st1	protein_coding
ENSMUSG00000036687.13	5.23036	0.00466042	Tmem184a	protein_coding
ENSMUSG00000078598.11	1.44424	0.00467183	Skint5	protein_coding
ENSMUSG00000020143.15	1.86301	0.00472948	Dock2	protein_coding
ENSMUSG00000050108.12	1.98591	0.00475614	Bpifc	protein_coding
ENSMUSG00000039899.5	1.4053	0.00476883	Fgl2	protein_coding
ENSMUSG00000067724.5	1.50939	0.00479716	Gbx1	protein_coding
ENSMUSG00000022840.9	2.46476	0.00485023	Adcy5	protein_coding
ENSMUSG00000036908.17	2.72589	0.0048856	Unc93b1	protein_coding
ENSMUSG00000039021.15	1.22873	0.00489276	Ttc16	protein_coding
ENSMUSG00000041737.8	3.21401	0.00506131	Tmem45b	protein_coding
ENSMUSG00000020182.16	3.56934	0.00510794	Ddc	protein_coding
ENSMUSG00000073551.5	4.42311	0.00513542	Spink13	protein_coding
ENSMUSG00000015599.9	1.70485	0.00517359	Ttbk1	protein_coding
ENSMUSG00000027843.13	0.83773	0.00519091	Ptpn22	protein_coding
ENSMUSG00000015484.3	2.46439	0.0053556	Fam163a	protein_coding
ENSMUSG00000017639.13	1.84175	0.00540878	Rab11fip4	protein_coding
ENSMUSG00000034579.17	2.27392	0.00547099	Pla2g3	protein_coding
ENSMUSG00000072754.9	5.20371	0.00549591	Lrcol1	protein_coding
ENSMUSG00000025900.13	2.7938	0.00549758	Rp1	protein_coding
ENSMUSG00000037492.16	2.61532	0.00550768	Zmat4	protein_coding
ENSMUSG00000025746.11	1.2812	0.00552704	Il6	protein_coding
ENSMUSG00000008028.15	1.09282	0.00555422	1700008O03Rik	protein_coding
ENSMUSG00000063681.14	4.85878	0.00556393	Crb1	protein_coding
ENSMUSG00000042961.13	1.90585	0.00558874	Egflam	protein_coding
ENSMUSG00000038224.12	1.69127	0.0056219	Serpinf2	protein_coding
ENSMUSG00000044626.13	1.98824	0.00569671	Liph	protein_coding
ENSMUSG00000034706.16	1.36006	0.00571247	Dnaic2	protein_coding
ENSMUSG00000029370.10	2.23135	0.00571388	Rassf6	protein_coding
ENSMUSG00000042351.9	2.39047	0.00575667	Grap2	protein_coding
ENSMUSG00000087194.9	2.23068	0.00576022	Skint6	protein_coding
ENSMUSG00000059852.7	1.78839	0.00576678	Kcng2	protein_coding
ENSMUSG00000063873.10	3.63833	0.00582139	Slc24a3	protein_coding
ENSMUSG00000032473.13	3.91894	0.00582139	Cldn18	protein_coding
ENSMUSG00000040163.14	4.95286	0.00582724	1700034J05Rik	protein_coding
ENSMUSG00000102018.8	1.121	0.00588029	Iqank1	protein_coding
ENSMUSG00000032375.15	0.997908	0.00608869	Aph1b	protein_coding
ENSMUSG00000029154.13	3.53956	0.00609734	Cwh43	protein_coding
ENSMUSG00000046110.15	1.00335	0.00622319	Serinc4	protein_coding
ENSMUSG00000028600.15	1.26662	0.00622394	Podn	protein_coding
ENSMUSG00000029228.15	1.41615	0.00622489	Lnx1	protein_coding
ENSMUSG00000044165.12	1.02841	0.00623856	Bcl2l15	protein_coding
ENSMUSG00000030491.16	2.39351	0.00632616	Tdrd12	protein_coding
ENSMUSG00000020912.4	2.30715	0.00636763	Krt12	protein_coding
ENSMUSG00000003411.10	1.05366	0.00641164	Rab3b	protein_coding
ENSMUSG00000003436.11	1.48421	0.00645673	Dll3	protein_coding
ENSMUSG00000116347.1	5.32604	0.00647058	Gm49416	protein_coding
ENSMUSG00000030519.14	2.25015	0.00653294	Apba2	protein_coding
ENSMUSG00000049109.15	3.83113	0.00662548	Themis	protein_coding
ENSMUSG00000045967.11	3.1718	0.00662587	Gpr158	protein_coding
ENSMUSG00000031450.8	1.36004	0.00673083	Grk1	protein_coding
ENSMUSG00000045658.16	2.26808	0.00673523	Pid1	protein_coding
ENSMUSG00000012042.9	4.97132	0.00682619	4930579F01Rik	protein_coding
ENSMUSG00000030693.10	1.256	0.00696059	Klk10	protein_coding
ENSMUSG00000069518.5	2.87702	0.0071495	Gm10271	protein_coding
ENSMUSG00000020419.11	1.04322	0.00716738	Hormad2	protein_coding
ENSMUSG00000041073.10	1.51245	0.00723213	Nacad	protein_coding
ENSMUSG00000025754.11	2.88965	0.00728959	Agbl1	protein_coding
ENSMUSG00000046157.13	2.78875	0.00736373	Tmem229b	protein_coding
ENSMUSG00000017723.11	4.17065	0.00737898	Wfdc2	protein_coding
ENSMUSG00000052850.5	3.71525	0.00737898	Tas2r137	protein_coding
ENSMUSG00000002108.10	2.13531	0.00740026	Nr1h3	protein_coding
ENSMUSG00000047420.8	2.79095	0.00740026	Fam180a	protein_coding
ENSMUSG00000009292.18	4.37914	0.00741111	Trpm2	protein_coding
ENSMUSG00000028865.14	2.38349	0.00741172	Cd164l2	protein_coding
ENSMUSG00000041143.16	5.29979	0.00746394	Tmco4	protein_coding
ENSMUSG00000042453.14	2.64939	0.00748901	Reln	protein_coding
ENSMUSG00000006221.7	2.93664	0.00752914	Hspb7	protein_coding
ENSMUSG00000040136.10	3.03632	0.0076232	Abcc8	protein_coding
ENSMUSG00000026981.15	4.5674	0.00764802	Il1rn	protein_coding
ENSMUSG00000050830.17	5.14738	0.00799425	Vwc2	protein_coding
ENSMUSG00000047638.15	5.24462	0.00800483	Nr1h4	protein_coding
ENSMUSG00000092157.1	1.79245	0.00803986	Gm17268	protein_coding
ENSMUSG00000031785.16	4.7528	0.00809727	Adgrg1	protein_coding
ENSMUSG00000014852.16	3.10947	0.00848351	Adamts13	protein_coding
ENSMUSG00000025317.7	5.00881	0.00848809	Car5a	protein_coding
ENSMUSG00000026870.19	2.28334	0.00873253	Cutal	protein_coding
ENSMUSG00000030222.13	2.10776	0.00884918	Rerg	protein_coding
ENSMUSG00000025576.17	5.11291	0.00889326	Rbfox3	protein_coding
ENSMUSG00000004540.7	0.983441	0.00914276	Psg17	protein_coding
ENSMUSG00000090336.5	2.6274	0.00914971	Cfap97d2	protein_coding
ENSMUSG00000019856.14	5.42106	0.0091916	Fam184a	protein_coding
ENSMUSG00000035298.8	3.37581	0.00939954	Klhl35	protein_coding
ENSMUSG00000000303.12	2.44731	0.00944806	Cdh1	protein_coding
ENSMUSG00000110067.2	1.6267	0.00956359	6330411D24Rik	protein_coding
ENSMUSG00000046159.16	4.43529	0.00959386	Chrm3	protein_coding
ENSMUSG00000079235.10	2.46962	0.0096668	Ccdc13	protein_coding
ENSMUSG00000010021.13	2.24051	0.00967777	Kif19a	protein_coding
ENSMUSG00000035929.11	1.10013	0.00976607	H2-Q4	protein_coding
ENSMUSG00000024521.8	1.06523	0.00982006	Pmaip1	protein_coding
ENSMUSG00000039238.6	2.04137	0.00982417	Zfp750	protein_coding
ENSMUSG00000054537.8	5.14068	0.00987104	Tmprss11e	protein_coding
ENSMUSG00000090215.9	0.853016	0.00994685	Trim34b	protein_coding
ENSMUSG00000023828.3	5.03928	0.0100421	Slc22a3	protein_coding
ENSMUSG00000072295.7	1.35965	0.01019	C2cd6	protein_coding
ENSMUSG00000025196.4	2.38485	0.0103942	Cpn1	protein_coding
ENSMUSG00000031376.15	1.92944	0.0105252	Atp2b3	protein_coding
ENSMUSG00000017734.15	0.82254	0.0106481	Dbndd2	protein_coding
ENSMUSG00000053702.16	3.62604	0.0106502	Nebl	protein_coding
ENSMUSG00000054362.9	3.25209	0.0108363	Lexm	protein_coding
ENSMUSG00000027750.16	1.71444	0.0109847	Postn	protein_coding
ENSMUSG00000036766.12	1.28154	0.0110432	Dner	protein_coding
ENSMUSG00000070719.4	4.54678	0.011062	Pla2g4d	protein_coding
ENSMUSG00000000791.9	2.75469	0.0112956	Il12rb1	protein_coding
ENSMUSG00000072419.5	3.25221	0.0113359	Dppa2	protein_coding
ENSMUSG00000068234.7	1.92988	0.0114859	Vmn1r44	protein_coding
ENSMUSG00000034584.3	2.60374	0.0116807	Exph5	protein_coding
ENSMUSG00000041954.18	2.83403	0.0118175	Tnfrsf18	protein_coding
ENSMUSG00000031831.6	2.4754	0.0119019	Dnaaf1	protein_coding
ENSMUSG00000042371.12	1.13853	0.0119379	Slc5a10	protein_coding
ENSMUSG00000042671.12	2.66122	0.0121519	Rgs8	protein_coding
ENSMUSG00000034586.14	1.65336	0.01224	Hid1	protein_coding
ENSMUSG00000049744.15	3.01354	0.0122462	Arhgap15	protein_coding
ENSMUSG00000012187.13	3.75503	0.012651	Mogat1	protein_coding
ENSMUSG00000001349.5	4.84571	0.0127187	Cnn1	protein_coding
ENSMUSG00000031995.9	2.02938	0.0127524	St14	protein_coding
ENSMUSG00000056025.12	1.19997	0.0128338	Clca3a1	protein_coding
ENSMUSG00000037977.6	1.87968	0.0128346	6430571L13Rik	protein_coding
ENSMUSG00000047884.6	1.81395	0.013091	Klk9	protein_coding
ENSMUSG00000029408.13	2.09292	0.0130951	Abcb9	protein_coding
ENSMUSG00000021622.3	2	0.0131084	Ckmt2	protein_coding
ENSMUSG00000058099.16	2.86266	0.0131727	Nfam1	protein_coding
ENSMUSG00000078919.10	3.33711	0.0132378	Dpm1	protein_coding
ENSMUSG00000075270.11	2.09809	0.0132576	Pde11a	protein_coding
ENSMUSG00000045019.4	4.82074	0.0132597	Acer1	protein_coding
ENSMUSG00000038156.16	1.67182	0.0133184	Spon1	protein_coding
ENSMUSG00000027801.7	1.17624	0.0135394	Tm4sf4	protein_coding
ENSMUSG00000038642.10	1.97781	0.0135394	Ctss	protein_coding
ENSMUSG00000032827.15	2.31118	0.0137372	Ppp1r9a	protein_coding
ENSMUSG00000001558.5	2.64427	0.0137722	Klhl10	protein_coding
ENSMUSG00000067028.11	1.87438	0.0137959	Cntnap5b	protein_coding
ENSMUSG00000060882.5	2.10037	0.0138575	Kcnd2	protein_coding
ENSMUSG00000020963.15	3.87592	0.0138998	Tshr	protein_coding
ENSMUSG00000033569.17	4.37238	0.0139048	Adgrb3	protein_coding
ENSMUSG00000058183.14	2.14693	0.0139502	Mmel1	protein_coding
ENSMUSG00000073946.5	4.13856	0.0140759	Olfr617	protein_coding
ENSMUSG00000055026.13	2.42113	0.0141105	Gabrg3	protein_coding
ENSMUSG00000029544.16	1.39703	0.0141769	Cabp1	protein_coding
ENSMUSG00000049382.10	1.22048	0.014223	Krt8	protein_coding
ENSMUSG00000079259.2	1.20338	0.0143086	Trim71	protein_coding
ENSMUSG00000050994.20	1.51866	0.0144761	Adgb	protein_coding
ENSMUSG00000021451.16	1.36437	0.0145758	Sema4d	protein_coding
ENSMUSG00000000794.9	2.63379	0.0147941	Kcnn3	protein_coding
ENSMUSG00000026255.15	1.42906	0.0149786	Efhd1	protein_coding
ENSMUSG00000034677.9	5.49436	0.0150233	Gpr142	protein_coding
ENSMUSG00000002588.13	1.80425	0.0150854	Pon1	protein_coding
ENSMUSG00000029381.16	1.74526	0.0153798	Shroom3	protein_coding
ENSMUSG00000043448.13	0.983832	0.0154317	Gjc2	protein_coding
ENSMUSG00000033770.13	4.19017	0.015438	Clcnka	protein_coding
ENSMUSG00000030385.4	1.45615	0.015438	2900092C05Rik	protein_coding
ENSMUSG00000031841.19	1.45891	0.015438	Cdh13	protein_coding
ENSMUSG00000025020.11	1.31121	0.0155229	Slit1	protein_coding
ENSMUSG00000018008.8	2.41254	0.0155473	Cyth4	protein_coding
ENSMUSG00000032356.12	3.04207	0.0159424	Rasgrf1	protein_coding
ENSMUSG00000047907.11	3.80698	0.0160505	Tshz2	protein_coding
ENSMUSG00000031554.18	4.53466	0.0161776	Adam5	protein_coding
ENSMUSG00000018470.8	0.794516	0.0161776	Kcnab3	protein_coding
ENSMUSG00000022809.4	1.92912	0.0162863	Nr1i2	protein_coding
ENSMUSG00000051985.12	2.40911	0.0163968	Igfn1	protein_coding
ENSMUSG00000043972.8	2.61797	0.0165199	Opn5	protein_coding
ENSMUSG00000037159.11	3.19582	0.0165868	Wee2	protein_coding
ENSMUSG00000053182.11	2.93147	0.0166556	Gm609	protein_coding
ENSMUSG00000006154.13	2.15292	0.0167325	Eps8l1	protein_coding
ENSMUSG00000024300.17	1.29782	0.016814	Myo1f	protein_coding
ENSMUSG00000013091.5	3.35027	0.0168872	Tmem190	protein_coding
ENSMUSG00000032033.11	5.00182	0.0168881	Barx2	protein_coding
ENSMUSG00000032725.10	2.62258	0.0170902	Folr2	protein_coding
ENSMUSG00000021638.12	3.43664	0.0170902	Ocln	protein_coding
ENSMUSG00000038515.10	1.47317	0.0173305	Grtp1	protein_coding
ENSMUSG00000033268.8	1.33621	0.0173594	Duox1	protein_coding
ENSMUSG00000057914.15	2.1787	0.0176841	Cacnb2	protein_coding
ENSMUSG00000034855.13	1.17351	0.017716	Cxcl10	protein_coding
ENSMUSG00000053706.2	1.71187	0.0180812	B430305J03Rik	protein_coding
ENSMUSG00000047671.8	2.20017	0.018162	Tctex1d4	protein_coding
ENSMUSG00000072720.9	3.24317	0.0182438	Myo18b	protein_coding
ENSMUSG00000028758.12	0.899552	0.0183669	Kif17	protein_coding
ENSMUSG00000025219.13	2.29836	0.0184418	Fgf8	protein_coding
ENSMUSG00000036553.16	4.13074	0.0185427	Sh3tc1	protein_coding
ENSMUSG00000001225.12	2.51747	0.0185882	Slc26a3	protein_coding
ENSMUSG00000061132.13	3.49058	0.0187088	Blnk	protein_coding
ENSMUSG00000036862.15	0.81567	0.0189994	Dchs1	protein_coding
ENSMUSG00000007653.12	2.42827	0.0189994	Gabrb2	protein_coding
ENSMUSG00000022415.12	4.31742	0.0191342	Syngr1	protein_coding
ENSMUSG00000029925.13	0.787973	0.0191492	Tbxas1	protein_coding
ENSMUSG00000024064.14	3.68953	0.0192294	Galnt14	protein_coding
ENSMUSG00000026874.10	1.69484	0.0192929	Hc	protein_coding
ENSMUSG00000066108.7	3.08041	0.0192929	Muc5b	protein_coding
ENSMUSG00000047443.14	1.73993	0.019533	Erfe	protein_coding
ENSMUSG00000022657.9	3.90348	0.0199523	Cd96	protein_coding
ENSMUSG00000035429.13	2.01261	0.0202404	Ptprh	protein_coding
ENSMUSG00000064356.3	2.49424	0.0202457	mt-Atp8	protein_coding
ENSMUSG00000048191.15	1.40716	0.0204813	Muc6	protein_coding
ENSMUSG00000027977.15	1.1587	0.0204999	Ndst3	protein_coding
ENSMUSG00000021922.17	1.2131	0.0206467	Itih4	protein_coding
ENSMUSG00000038276.12	1.89742	0.0206755	Asic3	protein_coding
ENSMUSG00000023043.7	3.93459	0.0207354	Krt18	protein_coding
ENSMUSG00000002057.4	2.93588	0.0208655	Foxn1	protein_coding
ENSMUSG00000028738.14	2.0606	0.0210643	Tas1r2	protein_coding
ENSMUSG00000030688.15	1.54156	0.021195	Stard10	protein_coding
ENSMUSG00000045631.10	3.20962	0.0214391	Tmprss12	protein_coding
ENSMUSG00000043020.13	1.43926	0.0215557	Wdr63	protein_coding
ENSMUSG00000053046.16	1.52545	0.0216538	Brsk2	protein_coding
ENSMUSG00000024019.18	0.818916	0.0216664	Cmtr1	protein_coding
ENSMUSG00000043051.17	0.808724	0.0217765	Disc1	protein_coding
ENSMUSG00000048992.9	4.02537	0.0219955	Prss32	protein_coding
ENSMUSG00000102752.1	3.55214	0.0220597	Gm7694	protein_coding
ENSMUSG00000026251.13	3.59355	0.0222729	Chrnd	protein_coding
ENSMUSG00000109561.1	2.75606	0.0223724	Ankrd31	protein_coding
ENSMUSG00000028182.14	1.11163	0.022477	Lrriq3	protein_coding
ENSMUSG00000040972.8	6.72978	0.0225138	Igsf21	protein_coding
ENSMUSG00000031819.13	3.20385	0.0226116	Emc8	protein_coding
ENSMUSG00000089809.9	1.56511	0.0232717	Rasgef1b	protein_coding
ENSMUSG00000035861.6	3.2305	0.0232792	Tmprss11b	protein_coding
ENSMUSG00000043659.11	1.67955	0.0232792	Npsr1	protein_coding
ENSMUSG00000042641.19	4.08406	0.0234643	Rgsl1	protein_coding
ENSMUSG00000038292.14	3.80134	0.0235834	Ccdc155	protein_coding
ENSMUSG00000031481.8	2.85064	0.0235858	Tpte	protein_coding
ENSMUSG00000034239.14	3.48038	0.023636	Gm884	protein_coding
ENSMUSG00000045555.3	3.55014	0.0237478	Mettl24	protein_coding
ENSMUSG00000045659.18	1.2428	0.0238432	Plekha7	protein_coding
ENSMUSG00000040728.15	3.57216	0.0241472	Esrp1	protein_coding
ENSMUSG00000040276.15	1.6824	0.0241707	Pacsin1	protein_coding
ENSMUSG00000025277.14	0.857725	0.0247713	Abhd6	protein_coding
ENSMUSG00000041730.14	2.68917	0.0247988	Prrxl1	protein_coding
ENSMUSG00000078924.1	2.09584	0.0251939	Gm12169	protein_coding
ENSMUSG00000050106.17	1.13283	0.0252381	Tmc8	protein_coding
ENSMUSG00000075408.5	1.09545	0.0253922	Smim41	protein_coding
ENSMUSG00000029838.11	1.16757	0.0254204	Ptn	protein_coding
ENSMUSG00000032549.7	1.65018	0.0254282	Rab6b	protein_coding
ENSMUSG00000025013.15	0.815749	0.0254654	Tll2	protein_coding
ENSMUSG00000031620.16	1.33266	0.0255342	Iqcm	protein_coding
ENSMUSG00000025085.16	1.1328	0.0259172	Ablim1	protein_coding
ENSMUSG00000099032.2	3.21635	0.0260824	Tcf24	protein_coding
ENSMUSG00000067614.5	3.59775	0.0264496	Krt86	protein_coding
ENSMUSG00000025375.15	2.10241	0.0265175	Aatk	protein_coding
ENSMUSG00000021108.18	3.31159	0.0267859	Prkch	protein_coding
ENSMUSG00000054083.8	0.992576	0.0268345	Capn12	protein_coding
ENSMUSG00000070524.1	1.00811	0.0269987	Fcrlb	protein_coding
ENSMUSG00000020297.10	1.76886	0.0272803	Nsg2	protein_coding
ENSMUSG00000080907.1	0.867047	0.0273668	4930455H04Rik	protein_coding
ENSMUSG00000015647.9	1.50645	0.0274101	Lama5	protein_coding
ENSMUSG00000063531.7	3.14659	0.0275527	Sema3e	protein_coding
ENSMUSG00000041014.17	1.80317	0.0277323	Nrg3	protein_coding
ENSMUSG00000031972.5	2.62702	0.027809	Acta1	protein_coding
ENSMUSG00000047787.8	1.87423	0.0278263	Flrt1	protein_coding
ENSMUSG00000046207.14	1.20553	0.0280341	Pik3r6	protein_coding
ENSMUSG00000026227.11	4.34779	0.0281156	2810459M11Rik	protein_coding
ENSMUSG00000031790.8	4.50009	0.028513	Mmp15	protein_coding
ENSMUSG00000037940.17	1.36799	0.0287495	Inpp4b	protein_coding
ENSMUSG00000002799.6	1.80473	0.0287683	Jag2	protein_coding
ENSMUSG00000046561.9	4.13889	0.0288601	Arsj	protein_coding
ENSMUSG00000002076.12	0.971881	0.0290357	Hsf2bp	protein_coding
ENSMUSG00000041062.7	1.36155	0.0290362	Mslnl	protein_coding
ENSMUSG00000053461.9	1.41724	0.0290628	Hhipl2	protein_coding
ENSMUSG00000042757.16	2.87124	0.0292863	Tmem108	protein_coding
ENSMUSG00000056856.13	1.5643	0.0292918	Jakmip3	protein_coding
ENSMUSG00000030223.14	1.92902	0.0294066	Ptpro	protein_coding
ENSMUSG00000047298.3	2.88564	0.0294066	Kcnv2	protein_coding
ENSMUSG00000069170.14	2.54234	0.029584	Adgrv1	protein_coding
ENSMUSG00000030091.17	4.31322	0.0296736	Nup210	protein_coding
ENSMUSG00000030854.17	1.18049	0.0298666	Ptpn5	protein_coding
ENSMUSG00000063971.7	2.10075	0.0298805	Krt88	protein_coding
ENSMUSG00000035984.14	1.39525	0.0298926	Nme5	protein_coding
ENSMUSG00000029361.18	1.94919	0.0300395	Nos1	protein_coding
ENSMUSG00000034427.17	4.50481	0.0301155	Myo15b	protein_coding
ENSMUSG00000068167.6	1.1305	0.0301155	Csnka2ip	protein_coding
ENSMUSG00000049134.15	3.14438	0.0301276	Nrap	protein_coding
ENSMUSG00000036641.9	0.911325	0.0302602	Ccdc148	protein_coding
ENSMUSG00000094678.5	2.32877	0.0303087	Olfr857	protein_coding
ENSMUSG00000053111.13	1.46412	0.0305358	Fank1	protein_coding
ENSMUSG00000017943.15	1.00649	0.0306657	Gdap1l1	protein_coding
ENSMUSG00000043719.14	2.49502	0.0308546	Col6a6	protein_coding
ENSMUSG00000039109.16	3.42094	0.0309318	F13a1	protein_coding
ENSMUSG00000051596.13	1.10021	0.0310036	Otop1	protein_coding
ENSMUSG00000030173.15	1.25579	0.0311023	Klra5	protein_coding
ENSMUSG00000090451.1	2.45205	0.0312079	Gm6133	protein_coding
ENSMUSG00000048012.19	0.938447	0.0317072	Zfp473	protein_coding
ENSMUSG00000040584.8	0.99473	0.0317364	Abcb1a	protein_coding
ENSMUSG00000050587.14	2.30623	0.0320088	Lrrc4c	protein_coding
ENSMUSG00000026301.16	1.77714	0.0322375	Iqca	protein_coding
ENSMUSG00000078954.9	1.86609	0.0324498	Arhgap8	protein_coding
ENSMUSG00000024798.15	3.31069	0.0326152	Htr7	protein_coding
ENSMUSG00000026117.10	1.85701	0.0327691	Zap70	protein_coding
ENSMUSG00000047261.9	0.884755	0.0329087	Gap43	protein_coding
ENSMUSG00000024610.15	2.89491	0.032953	Cd74	protein_coding
ENSMUSG00000030306.14	2.32537	0.033209	Tmtc1	protein_coding
ENSMUSG00000035674.13	1.33667	0.033209	Ndufa3	protein_coding
ENSMUSG00000071392.6	3.72154	0.0332731	Ect2l	protein_coding
ENSMUSG00000071226.11	1.73472	0.0333232	Cecr2	protein_coding
ENSMUSG00000096140.2	1.38142	0.0335786	Ankrd66	protein_coding
ENSMUSG00000026579.8	2.46112	0.0338715	F5	protein_coding
ENSMUSG00000050211.14	3.40397	0.0339202	Pla2g4e	protein_coding
ENSMUSG00000030606.8	0.971576	0.0340125	Hapln3	protein_coding
ENSMUSG00000030882.19	0.839813	0.0340638	Dnhd1	protein_coding
ENSMUSG00000049176.16	1.53402	0.0341389	Frmpd4	protein_coding
ENSMUSG00000000266.11	0.889096	0.0348214	Mid2	protein_coding
ENSMUSG00000046178.3	3.03049	0.035044	Nxph1	protein_coding
ENSMUSG00000014725.16	2.98954	0.035045	Adam28	protein_coding
ENSMUSG00000043670.4	1.73601	0.035154	Diras1	protein_coding
ENSMUSG00000021198.16	4.40894	0.0353255	Unc79	protein_coding
ENSMUSG00000031552.13	3.34574	0.0353371	Adam18	protein_coding
ENSMUSG00000036596.6	3.02001	0.0354554	Cpz	protein_coding
ENSMUSG00000056586.8	3.29056	0.0355484	Zar1l	protein_coding
ENSMUSG00000022548.14	3.1139	0.0357055	Apod	protein_coding
ENSMUSG00000033063.8	2.50951	0.0358512	Cntnap3	protein_coding
ENSMUSG00000006216.10	2.30071	0.0360729	Clcnkb	protein_coding
ENSMUSG00000010505.16	3.79832	0.0362593	Myt1	protein_coding
ENSMUSG00000005980.15	3.37547	0.0362593	Dnase1	protein_coding
ENSMUSG00000036872.16	1.46979	0.036286	Abcc12	protein_coding
ENSMUSG00000063564.13	1.05244	0.0364646	Col23a1	protein_coding
ENSMUSG00000090210.7	1.19281	0.0364798	Itga10	protein_coding
ENSMUSG00000030745.9	3.73852	0.0364798	Il21r	protein_coding
ENSMUSG00000005320.9	1.28926	0.0364798	Fgfr4	protein_coding
ENSMUSG00000066677.12	1.64138	0.0365964	Ifi208	protein_coding
ENSMUSG00000022803.12	1.98735	0.036917	Popdc2	protein_coding
ENSMUSG00000017300.9	2.08297	0.0369668	Tnnc2	protein_coding
ENSMUSG00000037801.13	1.91924	0.0370162	Iqch	protein_coding
ENSMUSG00000068686.12	1.42077	0.0372206	Cd59b	protein_coding
ENSMUSG00000057132.16	1.36291	0.0374121	Rpgrip1	protein_coding
ENSMUSG00000050578.10	1.84698	0.0374867	Mmp13	protein_coding
ENSMUSG00000054702.14	0.839007	0.0379954	Ap1s3	protein_coding
ENSMUSG00000021806.4	0.831036	0.0380573	Nid2	protein_coding
ENSMUSG00000034009.14	1.50256	0.0382947	Rxfp1	protein_coding
ENSMUSG00000060924.15	0.964793	0.0384779	Csmd1	protein_coding
ENSMUSG00000022935.16	1.06367	0.0386926	Grik1	protein_coding
ENSMUSG00000003070.6	1.73162	0.0387892	Efna2	protein_coding
ENSMUSG00000027577.14	2.78045	0.0390741	Chrna4	protein_coding
ENSMUSG00000060621.6	1.74923	0.0397795	Nkpd1	protein_coding
ENSMUSG00000079018.10	2.73003	0.0399397	Ly6c1	protein_coding
ENSMUSG00000021998.16	3.23969	0.0401431	Lcp1	protein_coding
ENSMUSG00000090751.2	2.77002	0.0403143	Vmn2r63	protein_coding
ENSMUSG00000018341.12	1.41994	0.0404005	Il12rb2	protein_coding
ENSMUSG00000027546.15	3.544	0.0407417	Atp9a	protein_coding
ENSMUSG00000026450.14	3.22589	0.041222	Chit1	protein_coding
ENSMUSG00000074968.11	1.35497	0.0416184	Ano3	protein_coding
ENSMUSG00000091556.8	2.52035	0.0416184	Gm14569	protein_coding
ENSMUSG00000035435.17	1.17025	0.0418776	Abca17	protein_coding
ENSMUSG00000069309.2	0.907382	0.041878	Hist1h2an	protein_coding
ENSMUSG00000054266.2	3.79389	0.0425779	Serpinb9d	protein_coding
ENSMUSG00000026840.14	2.85215	0.0435894	Lamc3	protein_coding
ENSMUSG00000061576.15	2.32787	0.0435967	Dpp6	protein_coding
ENSMUSG00000051228.5	1.31569	0.0435967	Nyx	protein_coding
ENSMUSG00000058420.8	1.17345	0.0436036	Syt17	protein_coding
ENSMUSG00000110404.1	3.03916	0.043705	Rnf223	protein_coding
ENSMUSG00000063430.9	3.26237	0.0442956	Wscd2	protein_coding
ENSMUSG00000108596.1	1.90612	0.0445325	Gm49368	protein_coding
ENSMUSG00000024211.15	0.824643	0.0445817	Grm8	protein_coding
ENSMUSG00000068323.12	1.55049	0.0445817	Slc4a5	protein_coding
ENSMUSG00000045094.8	2.69529	0.0445817	Arhgef37	protein_coding
ENSMUSG00000025350.15	0.824488	0.0447268	Rdh5	protein_coding
ENSMUSG00000031098.18	2.55603	0.0447772	Syt8	protein_coding
ENSMUSG00000040328.16	2.40983	0.0450773	Olfr56	protein_coding
ENSMUSG00000039167.12	2.49175	0.0452004	Adgrl4	protein_coding
ENSMUSG00000022562.15	0.826007	0.0452872	Oplah	protein_coding
ENSMUSG00000018865.9	6.44541	0.0455514	Sult4a1	protein_coding
ENSMUSG00000057715.13	2.27886	0.0458357	A830018L16Rik	protein_coding
ENSMUSG00000043102.2	5.203	0.0458357	Qrfp	protein_coding
ENSMUSG00000039714.9	1.85175	0.0461169	Cplx3	protein_coding
ENSMUSG00000069670.8	1.6287	0.0462697	Nkain2	protein_coding
ENSMUSG00000030889.14	0.766381	0.0464895	Vwa3a	protein_coding
ENSMUSG00000094590.2	2.9758	0.0467096	Gm10251	protein_coding
ENSMUSG00000053166.14	2.48726	0.046956	Cdh22	protein_coding
ENSMUSG00000024910.5	2.14964	0.047009	Ctsw	protein_coding
ENSMUSG00000024837.15	6.5413	0.047009	Dmrt1	protein_coding
ENSMUSG00000051029.8	1.65667	0.0479886	Serpinb1b	protein_coding
ENSMUSG00000026443.3	1.52247	0.048265	Lrrn2	protein_coding
ENSMUSG00000106631.2	0.995863	0.048265	Gm42669	protein_coding
ENSMUSG00000078926.8	2.40007	0.0484322	Cdc20b	protein_coding
ENSMUSG00000075571.8	2.50299	0.0485849	Defb30	protein_coding
ENSMUSG00000028841.14	0.89227	0.0486187	Cnksr1	protein_coding
ENSMUSG00000030236.10	3.27256	0.0486423	Slco1b2	protein_coding
ENSMUSG00000015829.13	1.07118	0.0490522	Tnr	protein_coding
ENSMUSG00000021676.10	3.447	0.0494803	Iqgap2	protein_coding
ENSMUSG00000116542.1	3.80676	0.0497617	Gm17783	protein_coding
ENSMUSG00000045009.9	1.63157	0.0499656	Prrt3	protein_coding
ENSMUSG00000054304.3	1.10085	1.76e-06	D130007C19Rik	pseudogene
ENSMUSG00000055968.1	4.78489	0.0200062	Gm9988	pseudogene
ENSMUSG00000106106.3	1.56136	0.0317364	CT010467.1	rRNA
ENSMUSG00000088185.1	0.755158	0.012145	Scarna2	scaRNA
ENSMUSG00000118147.1	1.38913	1.15e-05	Gm41555	sense_overlapping
ENSMUSG00000101227.1	2.55817	0.000612008	Gm29506	sense_overlapping
ENSMUSG00000118267.1	4.33221	0.00171281	G630055G22Rik	sense_overlapping
ENSMUSG00000047935.17	2.92555	0.00368576	Sox1ot	sense_overlapping
ENSMUSG00000108968.1	3.53418	2.58e-07	Gm45011	TEC
ENSMUSG00000106375.1	3.37351	6.73e-07	Gm43361	TEC
ENSMUSG00000118378.1	7.18283	4.5e-06	Gm50393	TEC
ENSMUSG00000108368.1	0.800387	7.71e-06	Gm45053	TEC
ENSMUSG00000109216.1	3.7912	0.000137551	Gm44907	TEC
ENSMUSG00000107894.1	2.16639	0.000638779	Gm10388	TEC
ENSMUSG00000102380.1	3.80183	0.00102883	Gm38140	TEC
ENSMUSG00000103301.1	1.06874	0.00470352	Gm37804	TEC
ENSMUSG00000103017.1	2.84516	0.00591768	Gm37505	TEC
ENSMUSG00000113908.1	2.11277	0.00860323	Gm10811	TEC
ENSMUSG00000102450.1	5.31892	0.00883667	Gm38343	TEC
ENSMUSG00000110791.1	1.39608	0.0122281	Gm47508	TEC
ENSMUSG00000105590.1	1.5519	0.0159115	Gm43364	TEC
ENSMUSG00000102759.1	1.53691	0.0160571	Gm10463	TEC
ENSMUSG00000116395.1	2.51108	0.017742	Gm49499	TEC
ENSMUSG00000108210.1	2.48847	0.0234643	Gm35808	TEC
ENSMUSG00000107944.1	0.957214	0.0284711	Gm44280	TEC
ENSMUSG00000105176.1	0.753782	0.0285031	Gm43668	TEC
ENSMUSG00000102789.1	3.43944	0.032131	Gm38256	TEC
ENSMUSG00000107760.1	1.26858	0.035616	Gm44401	TEC
ENSMUSG00000105942.1	4.08174	0.0446316	Gm43175	TEC
ENSMUSG00000102709.1	1.06503	0.0461651	Gm38308	TEC
ENSMUSG00000110018.2	3.79486	1.51e-33	5430437J10Rik	transcribed_processed_pseudogene
ENSMUSG00000115852.2	2.48819	3.64e-20	AC169509.1	transcribed_processed_pseudogene
ENSMUSG00000107272.1	3.24517	2.67e-09	Gm34583	transcribed_processed_pseudogene
ENSMUSG00000103357.1	3.07785	2.75e-05	Gm7804	transcribed_processed_pseudogene
ENSMUSG00000098158.2	2.19242	5.86e-05	Gm4804	transcribed_processed_pseudogene
ENSMUSG00000117460.1	6.63337	0.000304155	4921533I20Rik	transcribed_processed_pseudogene
ENSMUSG00000112657.1	3.36507	0.000352957	BC106175	transcribed_processed_pseudogene
ENSMUSG00000117013.1	1.48467	0.000934459	Gm30531	transcribed_processed_pseudogene
ENSMUSG00000111381.1	3.42832	0.00148588	Gm34424	transcribed_processed_pseudogene
ENSMUSG00000091366.1	6.05389	0.0015718	Gm17040	transcribed_processed_pseudogene
ENSMUSG00000117936.1	5.59233	0.00303715	Gm18978	transcribed_processed_pseudogene
ENSMUSG00000117146.2	5.46039	0.0049708	Fut4-ps1	transcribed_processed_pseudogene
ENSMUSG00000086414.2	1.10654	0.00837224	Gm15645	transcribed_processed_pseudogene
ENSMUSG00000115737.1	5.11434	0.00860667	Rpl19-ps3	transcribed_processed_pseudogene
ENSMUSG00000096192.2	2.43076	0.00942584	Gm18856	transcribed_processed_pseudogene
ENSMUSG00000092247.2	1.76661	0.0313214	Gm20426	transcribed_processed_pseudogene
ENSMUSG00000061969.8	3.5642	6.49e-06	Gm5581	transcribed_unprocessed_pseudogene
ENSMUSG00000110685.1	7.02311	6.57e-06	Gm5373	transcribed_unprocessed_pseudogene
ENSMUSG00000115212.1	6.38229	0.00109523	Gm8417	transcribed_unprocessed_pseudogene
ENSMUSG00000109675.2	3.51387	0.0119821	Nxpe1-ps	transcribed_unprocessed_pseudogene
ENSMUSG00000085500.9	3.30931	0.0178322	Gm16976	transcribed_unprocessed_pseudogene
ENSMUSG00000058492.5	2.60386	0.0203319	Scp2-ps2	transcribed_unprocessed_pseudogene
ENSMUSG00000118526.2	3.81764	1.23e-09	AL831766.1	unitary_pseudogene
ENSMUSG00000092200.2	4.29398	1.44e-17	Tnxa	unprocessed_pseudogene
ENSMUSG00000102187.1	2.85213	4.64e-05	Gm7897	unprocessed_pseudogene
ENSMUSG00000118217.1	2.94455	5.59e-05	Gm6951	unprocessed_pseudogene
ENSMUSG00000090222.2	0.83081	0.00113143	Ifi203-ps	unprocessed_pseudogene
ENSMUSG00000083653.2	5.66878	0.00136782	Gm11384	unprocessed_pseudogene
ENSMUSG00000080918.1	3.59997	0.00536116	Gm12202	unprocessed_pseudogene
ENSMUSG00000083120.3	0.840912	0.00830546	Gm15854	unprocessed_pseudogene
ENSMUSG00000099719.1	0.917606	0.0102821	Gm28802	unprocessed_pseudogene
ENSMUSG00000080880.1	5.24381	0.0130613	Gm14278	unprocessed_pseudogene
ENSMUSG00000118576.1	3.32521	0.0155971	AC117663.1	unprocessed_pseudogene
ENSMUSG00000103588.1	0.867493	0.0309565	Gm18445	unprocessed_pseudogene
ENSMUSG00000116868.1	2.74692	0.0313188	Gm29721	unprocessed_pseudogene
ENSMUSG00000092284.1	1.12248	0.0364798	Gm8801	unprocessed_pseudogene

## Sheet: Neuro-2a_TAF3
Data S5. RNAs enriched by TAF3 reader module in Neuro-2a cells.
"Gene ID", "Gene name" and "Gene type" are annotated according to the GENCODE database.
"Log2 Fold Change" indicates the log2 transformed RNA abundance enriched by TAF3 reader module compared to empty vector control.
"Adjusted p value" is the Benjamini-Hochberg procedure corrected p value calculated by Wald Chi-Squared Test.
Gene ID	Log2 Fold Change	Adjusted p value	Gene name	Gene type
ENSMUSG00000087201.1	4.54394	9.49e-22	Gm15261	antisense
ENSMUSG00000111846.1	4.88987	1.35e-15	Gm47271	antisense
ENSMUSG00000101968.6	3.73746	5.93e-06	1700027A15Rik	antisense
ENSMUSG00000097726.7	2.85729	2.44e-05	9530036O11Rik	antisense
ENSMUSG00000097060.1	0.951667	0.000240014	Gm26759	antisense
ENSMUSG00000089787.2	1.78044	0.000274187	Gm15825	antisense
ENSMUSG00000103393.1	1.04866	0.000741352	Gm38304	antisense
ENSMUSG00000109251.1	2.81493	0.00346206	E230032D23Rik	antisense
ENSMUSG00000098284.8	1.94546	0.00451623	A330093E20Rik	antisense
ENSMUSG00000116114.1	2.70738	0.00517358	Gm35853	antisense
ENSMUSG00000116125.1	2.50052	0.0055006	Gm41361	antisense
ENSMUSG00000110242.1	3.30155	0.0115525	G630064G18Rik	antisense
ENSMUSG00000101191.6	2.86027	0.0137979	Gm28809	antisense
ENSMUSG00000087168.1	2.66337	0.0140764	Gm15983	antisense
ENSMUSG00000087366.7	0.893677	0.0182712	Junos	antisense
ENSMUSG00000085779.1	1.48356	0.0191802	Atcayos	antisense
ENSMUSG00000086324.8	1.30877	0.0217729	Gm15564	antisense
ENSMUSG00000098447.2	2.59165	0.0223681	Gm27184	antisense
ENSMUSG00000085631.1	2.22135	0.0228049	9630028H03Rik	antisense
ENSMUSG00000085010.1	4.3763	0.023222	Gssos1	antisense
ENSMUSG00000086165.1	1.67281	0.0233399	Gm15690	antisense
ENSMUSG00000086677.1	1.39744	0.0260035	Tvp23bos	antisense
ENSMUSG00000108239.1	1.29843	0.0260213	Gm19434	antisense
ENSMUSG00000111171.1	1.26057	0.0263727	Gm47815	antisense
ENSMUSG00000073779.7	1.46574	0.0302293	Lrp8os2	antisense
ENSMUSG00000091329.2	0.770358	0.0305647	1700112D23Rik	antisense
ENSMUSG00000085819.7	1.78958	0.0307234	Ube4bos1	antisense
ENSMUSG00000112513.1	2.46029	0.0358125	4930422I22Rik	antisense
ENSMUSG00000086236.9	2.70201	0.0402037	5830418P13Rik	antisense
ENSMUSG00000097580.1	2.10016	8.57e-05	Gm5432	bidirectional_promoter_lncRNA
ENSMUSG00000112375.1	1.08874	0.010863	Gm38560	bidirectional_promoter_lncRNA
ENSMUSG00000029092.9	1.69143	1.77e-28	D5Ertd615e	lincRNA
ENSMUSG00000114053.1	2.73116	7.11e-09	Gm35330	lincRNA
ENSMUSG00000097651.2	4.48574	4.54e-08	4930461G14Rik	lincRNA
ENSMUSG00000118120.1	1.36602	3.38e-07	Gm33732	lincRNA
ENSMUSG00000113049.1	6.73877	4.13e-07	Gm48544	lincRNA
ENSMUSG00000110633.1	7.75136	6.76e-07	Gm32122	lincRNA
ENSMUSG00000085931.1	2.88432	1.65e-06	Gm12648	lincRNA
ENSMUSG00000099364.1	7.53443	2.49e-06	5730419F03Rik	lincRNA
ENSMUSG00000113868.1	4.34976	2.52e-06	Gm34719	lincRNA
ENSMUSG00000074292.4	1.47244	2.55e-06	Gm10660	lincRNA
ENSMUSG00000086733.1	1.38723	2.4e-05	Gm11685	lincRNA
ENSMUSG00000114206.1	1.25334	3.23e-05	Gm30551	lincRNA
ENSMUSG00000112430.1	3.35251	4.57e-05	Gm30624	lincRNA
ENSMUSG00000112143.1	2.14561	4.89e-05	Gm35721	lincRNA
ENSMUSG00000115009.1	1.66838	7.96e-05	G930009F23Rik	lincRNA
ENSMUSG00000064263.6	2.16396	0.000132895	Platr26	lincRNA
ENSMUSG00000100580.6	3.36323	0.000135652	4933436I20Rik	lincRNA
ENSMUSG00000113780.1	2.46537	0.000162802	Gm33195	lincRNA
ENSMUSG00000105402.4	0.864662	0.000166578	Gm3716	lincRNA
ENSMUSG00000113387.1	1.10273	0.000176431	Gm31508	lincRNA
ENSMUSG00000085419.1	1.06988	0.000208367	Gm11734	lincRNA
ENSMUSG00000111658.1	2.47202	0.000246901	B930092H01Rik	lincRNA
ENSMUSG00000117232.1	2.45597	0.000274187	1600002D24Rik	lincRNA
ENSMUSG00000118056.1	1.78389	0.000378527	Gm30093	lincRNA
ENSMUSG00000114541.1	3.25299	0.000382035	Gm29680	lincRNA
ENSMUSG00000087085.1	6.64925	0.00045756	Gm12068	lincRNA
ENSMUSG00000111169.1	2.62097	0.000524233	Gm34004	lincRNA
ENSMUSG00000087292.1	1.35324	0.000793601	Gm13832	lincRNA
ENSMUSG00000087172.1	3.86304	0.000821976	Gm12153	lincRNA
ENSMUSG00000112831.1	5.27064	0.000980678	Gm35533	lincRNA
ENSMUSG00000112662.1	2.93891	0.00102726	Gm47922	lincRNA
ENSMUSG00000117287.1	2.86528	0.00111158	Gm36200	lincRNA
ENSMUSG00000074783.10	6.56618	0.00118428	AU019990	lincRNA
ENSMUSG00000097960.1	1.23439	0.00129869	A330074K22Rik	lincRNA
ENSMUSG00000097391.8	3.40672	0.00136141	Mirg	lincRNA
ENSMUSG00000110634.1	2.76696	0.0016647	Gm45895	lincRNA
ENSMUSG00000109915.1	6.21326	0.002596	7420700N18Rik	lincRNA
ENSMUSG00000100301.6	2.36048	0.00276058	6030407O03Rik	lincRNA
ENSMUSG00000086368.2	1.50567	0.00301202	Gm13830	lincRNA
ENSMUSG00000103114.1	1.92344	0.00312035	Gm32200	lincRNA
ENSMUSG00000111290.1	2.44289	0.00362962	Gm5122	lincRNA
ENSMUSG00000087074.1	1.45252	0.00398636	Gm14249	lincRNA
ENSMUSG00000112936.1	3.55324	0.0052777	Gm33958	lincRNA
ENSMUSG00000115118.1	5.42484	0.0052777	Gm36617	lincRNA
ENSMUSG00000086474.2	3.32993	0.00625387	9130204K15Rik	lincRNA
ENSMUSG00000115333.1	0.997599	0.00657184	Gm34590	lincRNA
ENSMUSG00000115862.1	1.75511	0.00767068	Gm41333	lincRNA
ENSMUSG00000110498.1	1.46222	0.00831862	A630001O12Rik	lincRNA
ENSMUSG00000112774.1	4.53477	0.00857764	Gm36041	lincRNA
ENSMUSG00000109761.1	2.85119	0.00885594	5430403N17Rik	lincRNA
ENSMUSG00000116655.1	3.02204	0.00971012	Gm35455	lincRNA
ENSMUSG00000109819.1	3.2165	0.00973034	B930018H19Rik	lincRNA
ENSMUSG00000115326.1	0.99458	0.0104488	Gm35019	lincRNA
ENSMUSG00000116068.1	3.24784	0.010863	Gm49457	lincRNA
ENSMUSG00000118031.1	3.60074	0.0135764	Gm19956	lincRNA
ENSMUSG00000113063.1	2.67042	0.0163449	Gm34667	lincRNA
ENSMUSG00000112773.1	2.49997	0.0173998	Gm3137	lincRNA
ENSMUSG00000108532.1	2.23797	0.0174799	Gm32647	lincRNA
ENSMUSG00000097384.1	3.08497	0.021045	Gm26815	lincRNA
ENSMUSG00000107198.1	2.7233	0.0218971	Gm19619	lincRNA
ENSMUSG00000114554.1	2.47146	0.0242316	5430425K12Rik	lincRNA
ENSMUSG00000112134.1	1.30811	0.0243356	Gm40723	lincRNA
ENSMUSG00000101880.1	4.25327	0.0244868	Gm29282	lincRNA
ENSMUSG00000104556.1	3.24685	0.0260884	Gm43192	lincRNA
ENSMUSG00000086644.1	4.81117	0.0277187	Gm13470	lincRNA
ENSMUSG00000042579.2	0.751665	0.0303956	4632404H12Rik	lincRNA
ENSMUSG00000108228.2	1.6104	0.0315485	6430584L05Rik	lincRNA
ENSMUSG00000108322.2	2.74966	0.0329327	5430431A17Rik	lincRNA
ENSMUSG00000113986.1	0.968025	0.0334315	Gm31333	lincRNA
ENSMUSG00000096965.7	2.26131	0.0343101	3300005D01Rik	lincRNA
ENSMUSG00000111033.1	2.72528	0.035449	Gm34322	lincRNA
ENSMUSG00000086152.1	0.987113	0.0358702	Gm11454	lincRNA
ENSMUSG00000101731.1	1.94647	0.0430162	3830432H09Rik	lincRNA
ENSMUSG00000097476.1	2.17448	0.0437599	Gm26583	lincRNA
ENSMUSG00000084850.1	2.96372	0.0455535	Gm12092	lincRNA
ENSMUSG00000116029.1	2.42046	0.0464479	Gm41414	lincRNA
ENSMUSG00000109014.1	2.95998	0.0492103	Gm44546	lincRNA
ENSMUSG00000099413.1	3.86433	0.0493803	Gm17767	lincRNA
ENSMUSG00000097993.7	1.53934	2.82e-06	Ptprv	polymorphic_pseudogene
ENSMUSG00000000386.16	1.72613	1.16e-05	Mx1	polymorphic_pseudogene
ENSMUSG00000107203.1	5.85849	0.000793601	Gm7542	processed_pseudogene
ENSMUSG00000084241.1	4.9118	0.0113512	Gm13416	processed_pseudogene
ENSMUSG00000049124.4	2.16905	0.0219523	Gm8186	processed_pseudogene
ENSMUSG00000117925.1	2.8974	0.0495833	Gm50127	processed_pseudogene
ENSMUSG00000101969.2	3.91831	6.94e-06	Gm20125	processed_transcript
ENSMUSG00000085936.7	1.16581	8.41e-06	2610307P16Rik	processed_transcript
ENSMUSG00000085396.7	0.767407	0.000684364	Firre	processed_transcript
ENSMUSG00000085154.7	0.889803	0.00132418	C130046K22Rik	processed_transcript
ENSMUSG00000097636.8	5.44339	0.00618809	Mirt1	processed_transcript
ENSMUSG00000085596.1	1.29313	0.00837646	Gm11476	processed_transcript
ENSMUSG00000093507.1	2.98374	0.00875435	Gm20627	processed_transcript
ENSMUSG00000068062.3	1.2614	0.0105675	Gm14164	processed_transcript
ENSMUSG00000067577.8	4.18324	0.0108793	A430093F15Rik	processed_transcript
ENSMUSG00000086454.7	4.42482	0.0113636	Platr14	processed_transcript
ENSMUSG00000097451.11	1.34781	0.0177449	Rian	processed_transcript
ENSMUSG00000118380.1	1.14175	0.0380183	Gm36037	processed_transcript
ENSMUSG00000086779.1	0.844778	0.0433794	Gm13562	processed_transcript
ENSMUSG00000113035.1	2.18042	0.0444486	5830428M24Rik	processed_transcript
ENSMUSG00000025782.12	3.25281	9.2e-280	Taf3	protein_coding
ENSMUSG00000053141.16	2.91938	8.85e-39	Ptprt	protein_coding
ENSMUSG00000037106.8	4.07543	1.02e-35	Fer1l6	protein_coding
ENSMUSG00000025754.11	3.98926	1.42e-25	Agbl1	protein_coding
ENSMUSG00000036552.19	1.24564	7.61e-24	Ermard	protein_coding
ENSMUSG00000036553.16	4.24202	1.06e-23	Sh3tc1	protein_coding
ENSMUSG00000092035.8	0.993499	1.06e-23	Peg10	protein_coding
ENSMUSG00000043531.16	5.08183	2.24e-21	Sorcs1	protein_coding
ENSMUSG00000015829.13	1.54455	3.69e-21	Tnr	protein_coding
ENSMUSG00000057897.14	2.29206	9.69e-21	Camk2b	protein_coding
ENSMUSG00000029361.18	1.2659	6.48e-20	Nos1	protein_coding
ENSMUSG00000026807.8	2.07803	1.11e-17	Ak8	protein_coding
ENSMUSG00000028373.16	1.10138	1.33e-17	Astn2	protein_coding
ENSMUSG00000079105.4	2.16453	1.87e-16	C7	protein_coding
ENSMUSG00000051022.7	2.8632	6.75e-16	Hs3st1	protein_coding
ENSMUSG00000040838.10	2.10549	1.13e-14	Gm11639	protein_coding
ENSMUSG00000028519.16	3.69708	9.31e-14	Dab1	protein_coding
ENSMUSG00000074505.6	4.64071	1.03e-13	Fat3	protein_coding
ENSMUSG00000055632.18	1.44163	1.15e-13	Hmcn2	protein_coding
ENSMUSG00000033207.7	1.1375	2.2e-12	Mamdc2	protein_coding
ENSMUSG00000026610.13	2.68644	2.96e-12	Esrrg	protein_coding
ENSMUSG00000040972.8	1.22553	5.2e-12	Igsf21	protein_coding
ENSMUSG00000038349.10	1.56353	1.71e-11	Plcl1	protein_coding
ENSMUSG00000039109.16	2.12212	2.5e-11	F13a1	protein_coding
ENSMUSG00000030761.16	1.1291	4.16e-11	Myo7a	protein_coding
ENSMUSG00000061815.11	1.30634	7.35e-11	Rufy4	protein_coding
ENSMUSG00000044017.16	1.81755	7.66e-11	Adgrd1	protein_coding
ENSMUSG00000040855.15	1.8794	9.44e-11	Reps2	protein_coding
ENSMUSG00000045761.16	1.63012	1.31e-10	Togaram2	protein_coding
ENSMUSG00000060771.15	1.33807	1.62e-10	Tsga10	protein_coding
ENSMUSG00000000889.8	1.16791	1.13e-09	Dbh	protein_coding
ENSMUSG00000036560.14	1.74417	1.53e-09	Lgi4	protein_coding
ENSMUSG00000055333.14	3.84843	3.2e-09	Fat2	protein_coding
ENSMUSG00000031659.13	1.34495	4.58e-09	Adcy7	protein_coding
ENSMUSG00000001444.2	4.01267	6.16e-09	Tbx21	protein_coding
ENSMUSG00000025328.9	2.36365	8.19e-09	Padi3	protein_coding
ENSMUSG00000060924.15	0.899788	2.09e-08	Csmd1	protein_coding
ENSMUSG00000040428.19	2.1986	2.2e-08	Plekha4	protein_coding
ENSMUSG00000015533.9	1.42178	5.52e-08	Itga2	protein_coding
ENSMUSG00000036890.13	0.793745	6.95e-08	Gtdc1	protein_coding
ENSMUSG00000039620.17	1.30202	8.05e-08	Trmt9b	protein_coding
ENSMUSG00000009487.10	0.8986	8.54e-08	Otog	protein_coding
ENSMUSG00000063458.13	1.79637	8.95e-08	Lrmda	protein_coding
ENSMUSG00000016763.15	5.05622	8.95e-08	Scube1	protein_coding
ENSMUSG00000036466.17	1.839	1.5e-07	Megf11	protein_coding
ENSMUSG00000043029.2	8.0633	1.69e-07	Trpv3	protein_coding
ENSMUSG00000072720.9	1.70381	1.72e-07	Myo18b	protein_coding
ENSMUSG00000021708.17	5.03807	2.17e-07	Rasgrf2	protein_coding
ENSMUSG00000029334.14	2.90362	2.71e-07	Prkg2	protein_coding
ENSMUSG00000067285.4	1.03151	3.72e-07	Gm16223	protein_coding
ENSMUSG00000020143.15	0.779671	5.3e-07	Dock2	protein_coding
ENSMUSG00000018008.8	2.62486	9.44e-07	Cyth4	protein_coding
ENSMUSG00000022103.10	2.49967	1.47e-06	Gfra2	protein_coding
ENSMUSG00000034810.7	5.51774	2.07e-06	Scn7a	protein_coding
ENSMUSG00000033327.18	1.9936	2.19e-06	Tnxb	protein_coding
ENSMUSG00000023830.14	1.81461	2.5e-06	Igf2r	protein_coding
ENSMUSG00000074063.10	1.96719	2.56e-06	Osgin1	protein_coding
ENSMUSG00000005237.14	1.61036	2.56e-06	Dnah2	protein_coding
ENSMUSG00000001134.9	1.22962	2.56e-06	Uxt	protein_coding
ENSMUSG00000038763.12	1.46018	2.67e-06	Alpk3	protein_coding
ENSMUSG00000016995.17	0.829998	2.82e-06	Matn4	protein_coding
ENSMUSG00000035459.18	2.94367	3.01e-06	Stab2	protein_coding
ENSMUSG00000001435.15	1.10742	3.18e-06	Col18a1	protein_coding
ENSMUSG00000022805.17	1.25318	4.34e-06	Maats1	protein_coding
ENSMUSG00000052631.15	1.27059	4.45e-06	Sh2d6	protein_coding
ENSMUSG00000032735.15	1.00116	4.6e-06	Ablim3	protein_coding
ENSMUSG00000073722.3	6.44554	4.69e-06	4931408C20Rik	protein_coding
ENSMUSG00000027618.17	0.836957	5.47e-06	Nfs1	protein_coding
ENSMUSG00000002020.15	1.96685	5.52e-06	Ltbp2	protein_coding
ENSMUSG00000034730.17	4.60228	5.65e-06	Adgrb1	protein_coding
ENSMUSG00000026923.15	3.35091	6.08e-06	Notch1	protein_coding
ENSMUSG00000116895.1	1.54165	6.72e-06	Gm3435	protein_coding
ENSMUSG00000044933.3	2.10167	1.03e-05	Sstr3	protein_coding
ENSMUSG00000029442.18	1.25833	1.16e-05	Wdr66	protein_coding
ENSMUSG00000028751.13	1.28332	1.39e-05	Pla2g2e	protein_coding
ENSMUSG00000020081.5	2.70676	1.58e-05	Tacr2	protein_coding
ENSMUSG00000036022.15	0.836058	1.58e-05	Fam122b	protein_coding
ENSMUSG00000116953.1	1.62009	1.8e-05	9030025P20Rik	protein_coding
ENSMUSG00000020782.18	1.35126	2.28e-05	Llgl2	protein_coding
ENSMUSG00000030739.18	1.19825	2.29e-05	Myh14	protein_coding
ENSMUSG00000047669.8	1.98523	2.29e-05	Msl3l2	protein_coding
ENSMUSG00000031506.11	2.59752	3.01e-05	Ptpn7	protein_coding
ENSMUSG00000026414.13	1.26004	3.33e-05	Tnnt2	protein_coding
ENSMUSG00000021981.10	0.752186	3.42e-05	Cab39l	protein_coding
ENSMUSG00000044037.15	1.02395	3.59e-05	Als2cl	protein_coding
ENSMUSG00000042644.9	1.47663	3.59e-05	Itpr3	protein_coding
ENSMUSG00000058806.15	3.35837	4.89e-05	Col13a1	protein_coding
ENSMUSG00000029602.11	1.59869	4.95e-05	Rasal1	protein_coding
ENSMUSG00000025330.6	3.63796	5.4e-05	Padi4	protein_coding
ENSMUSG00000031285.14	3.77894	6.12e-05	Dcx	protein_coding
ENSMUSG00000038058.14	0.975862	6.57e-05	Nod1	protein_coding
ENSMUSG00000070337.4	1.79743	6.79e-05	Gpr179	protein_coding
ENSMUSG00000027286.16	1.02101	7.12e-05	Lrrc57	protein_coding
ENSMUSG00000027546.15	1.20414	7.12e-05	Atp9a	protein_coding
ENSMUSG00000058145.16	2.41302	7.13e-05	Adamts17	protein_coding
ENSMUSG00000023393.15	1.36245	7.16e-05	Slc17a9	protein_coding
ENSMUSG00000056018.14	1.9295	7.16e-05	Ccdc7b	protein_coding
ENSMUSG00000004098.7	1.39183	8.13e-05	Col5a3	protein_coding
ENSMUSG00000026774.11	1.35889	0.00010343	Potegl	protein_coding
ENSMUSG00000031845.15	0.808342	0.000108742	Bco1	protein_coding
ENSMUSG00000028766.10	1.67511	0.000110125	Alpl	protein_coding
ENSMUSG00000025329.3	5.06248	0.000111053	Padi1	protein_coding
ENSMUSG00000038011.15	1.71996	0.000124493	Dnah10	protein_coding
ENSMUSG00000041323.6	1.14146	0.000128049	Ak7	protein_coding
ENSMUSG00000028108.15	0.974973	0.000163141	Ecm1	protein_coding
ENSMUSG00000020704.13	2.05675	0.000171118	Asic2	protein_coding
ENSMUSG00000030270.11	1.52896	0.000180629	Cpne9	protein_coding
ENSMUSG00000022537.18	1.44832	0.000180629	Tmem44	protein_coding
ENSMUSG00000022562.15	0.816599	0.000181671	Oplah	protein_coding
ENSMUSG00000036196.16	1.32912	0.000187363	Slc26a8	protein_coding
ENSMUSG00000052062.14	2.37809	0.00020167	Pard3b	protein_coding
ENSMUSG00000041261.9	5.52846	0.000202521	Car8	protein_coding
ENSMUSG00000032577.16	2.47587	0.000208367	Mapkapk3	protein_coding
ENSMUSG00000048924.14	1.82687	0.000215812	Ccdc125	protein_coding
ENSMUSG00000055313.15	2.47168	0.000245248	Pgbd1	protein_coding
ENSMUSG00000022383.13	1.26046	0.000273328	Ppara	protein_coding
ENSMUSG00000038738.15	1.09629	0.00028345	Shank1	protein_coding
ENSMUSG00000079022.10	0.787334	0.000283952	Col22a1	protein_coding
ENSMUSG00000026458.13	1.16537	0.000289708	Ppfia4	protein_coding
ENSMUSG00000033590.8	1.43769	0.000289708	Myo5c	protein_coding
ENSMUSG00000068587.10	6.62176	0.000293284	Mgam	protein_coding
ENSMUSG00000021751.13	2.2887	0.000311254	Acox2	protein_coding
ENSMUSG00000039745.8	5.61586	0.000312545	Htatip2	protein_coding
ENSMUSG00000042759.12	1.35186	0.000351767	Apobr	protein_coding
ENSMUSG00000038418.7	0.925381	0.000380678	Egr1	protein_coding
ENSMUSG00000038354.13	1.57656	0.00040113	Ankrd35	protein_coding
ENSMUSG00000028776.14	1.79828	0.000427892	Tinagl1	protein_coding
ENSMUSG00000043760.16	1.85942	0.00047636	Pkhd1	protein_coding
ENSMUSG00000044313.13	1.80329	0.000486404	Mab21l3	protein_coding
ENSMUSG00000052889.11	2.10547	0.000552691	Prkcb	protein_coding
ENSMUSG00000025202.8	1.19024	0.000554914	Scd3	protein_coding
ENSMUSG00000015090.13	1.99464	0.000645119	Ptgds	protein_coding
ENSMUSG00000056900.13	4.14573	0.000647679	Usp13	protein_coding
ENSMUSG00000022272.17	0.76697	0.000684364	Myo10	protein_coding
ENSMUSG00000053461.9	1.20616	0.000741352	Hhipl2	protein_coding
ENSMUSG00000030555.16	0.984866	0.000765343	Ttc23	protein_coding
ENSMUSG00000029134.14	4.27234	0.000777654	Plb1	protein_coding
ENSMUSG00000039742.15	3.12952	0.00078503	Fam71f1	protein_coding
ENSMUSG00000032514.11	2.74555	0.000787861	Ttc21a	protein_coding
ENSMUSG00000003546.10	0.819673	0.000793601	Klc4	protein_coding
ENSMUSG00000057346.12	1.11956	0.000803635	Apol9a	protein_coding
ENSMUSG00000024112.16	1.05396	0.000875587	Cacna1h	protein_coding
ENSMUSG00000046321.8	2.16133	0.000882627	Hs3st2	protein_coding
ENSMUSG00000028339.17	4.11273	0.00100671	Col15a1	protein_coding
ENSMUSG00000006345.10	1.59132	0.00100819	Ggt1	protein_coding
ENSMUSG00000020080.8	1.61622	0.00103372	Hkdc1	protein_coding
ENSMUSG00000021219.16	2.77086	0.00103372	Rgs6	protein_coding
ENSMUSG00000039632.13	2.21949	0.00103838	Ccdc151	protein_coding
ENSMUSG00000020717.19	0.913064	0.00106676	Pecam1	protein_coding
ENSMUSG00000030406.7	1.18648	0.00119028	Gipr	protein_coding
ENSMUSG00000054855.13	0.855917	0.00119028	Rnd1	protein_coding
ENSMUSG00000026126.15	1.85451	0.00122705	Ptpn18	protein_coding
ENSMUSG00000029217.16	1.39152	0.0012315	Tec	protein_coding
ENSMUSG00000020422.14	5.86151	0.00126103	Tns3	protein_coding
ENSMUSG00000043631.8	1.73152	0.00130391	Ecm2	protein_coding
ENSMUSG00000034112.9	3.10795	0.00139375	Atp2c2	protein_coding
ENSMUSG00000036944.6	1.91568	0.00143755	Tmem71	protein_coding
ENSMUSG00000015202.13	2.4938	0.00146174	Cnksr3	protein_coding
ENSMUSG00000025932.14	3.16422	0.00147126	Eya1	protein_coding
ENSMUSG00000046182.8	1.43773	0.00155668	Gsg1l	protein_coding
ENSMUSG00000028672.13	0.78881	0.00164865	Hmgcl	protein_coding
ENSMUSG00000043795.10	1.93066	0.00165153	Prr33	protein_coding
ENSMUSG00000001588.12	2.12308	0.00170587	Acap1	protein_coding
ENSMUSG00000047996.16	3.6844	0.00185699	Prrg1	protein_coding
ENSMUSG00000000223.13	0.822293	0.00185699	Drp2	protein_coding
ENSMUSG00000017978.18	3.52106	0.00191341	Cadps2	protein_coding
ENSMUSG00000051041.8	3.07057	0.00200166	Olfml1	protein_coding
ENSMUSG00000051457.7	6.06101	0.00201421	Spn	protein_coding
ENSMUSG00000068246.6	1.1919	0.00210173	Apol9b	protein_coding
ENSMUSG00000023045.13	0.830941	0.00238111	Soat2	protein_coding
ENSMUSG00000021259.5	1.03118	0.002402	Cyp46a1	protein_coding
ENSMUSG00000047880.15	1.12704	0.00240611	Cxcr5	protein_coding
ENSMUSG00000026208.9	1.5091	0.00266134	Des	protein_coding
ENSMUSG00000016028.11	1.53222	0.00270714	Celsr1	protein_coding
ENSMUSG00000029410.11	1.20147	0.00278271	Ppef2	protein_coding
ENSMUSG00000043639.15	1.42079	0.00285667	Rbm20	protein_coding
ENSMUSG00000037940.17	2.54929	0.00307677	Inpp4b	protein_coding
ENSMUSG00000036306.13	0.873488	0.00318059	Lzts1	protein_coding
ENSMUSG00000020014.17	1.17936	0.00323585	Cfap54	protein_coding
ENSMUSG00000038515.10	1.19373	0.00326252	Grtp1	protein_coding
ENSMUSG00000021803.10	2.13355	0.00355199	Cdhr1	protein_coding
ENSMUSG00000026418.16	2.01693	0.00365526	Tnni1	protein_coding
ENSMUSG00000049653.5	3.67909	0.0038554	Spatc1	protein_coding
ENSMUSG00000009545.14	1.06604	0.00409435	Kcnq1	protein_coding
ENSMUSG00000021260.8	0.785397	0.00451594	Hhipl1	protein_coding
ENSMUSG00000058740.14	3.73741	0.00495757	Kcnt1	protein_coding
ENSMUSG00000018830.10	1.86123	0.00537436	Myh11	protein_coding
ENSMUSG00000030518.17	2.44743	0.00537877	Fam189a1	protein_coding
ENSMUSG00000029675.12	0.847822	0.005504	Eln	protein_coding
ENSMUSG00000048206.6	1.60298	0.0057868	Dnajb8	protein_coding
ENSMUSG00000063430.9	2.47871	0.00588752	Wscd2	protein_coding
ENSMUSG00000040061.17	2.23942	0.00594944	Plcb2	protein_coding
ENSMUSG00000035211.9	1.20798	0.006204	Xrra1	protein_coding
ENSMUSG00000056458.16	1.34911	0.00626951	Mok	protein_coding
ENSMUSG00000025401.9	1.43635	0.00630313	Myo1a	protein_coding
ENSMUSG00000049515.12	1.2744	0.00649549	Espnl	protein_coding
ENSMUSG00000033910.13	0.807568	0.00657294	Gucy1a1	protein_coding
ENSMUSG00000025650.13	1.41193	0.00657831	Col7a1	protein_coding
ENSMUSG00000061322.15	0.951424	0.00685096	Dnaic1	protein_coding
ENSMUSG00000021255.17	1.90819	0.0069504	Esrrb	protein_coding
ENSMUSG00000027544.16	0.911797	0.00729578	Nfatc2	protein_coding
ENSMUSG00000057710.7	1.42954	0.00729578	9630041A04Rik	protein_coding
ENSMUSG00000025911.14	1.30714	0.00731248	Adhfe1	protein_coding
ENSMUSG00000066842.18	2.26374	0.00740885	Hmcn1	protein_coding
ENSMUSG00000053469.14	1.98803	0.00768118	Tg	protein_coding
ENSMUSG00000050737.13	1.7692	0.00810282	Ptges	protein_coding
ENSMUSG00000062168.12	2.01825	0.00811002	Ppef1	protein_coding
ENSMUSG00000001119.7	1.23412	0.00811221	Col6a1	protein_coding
ENSMUSG00000071104.10	1.68829	0.00840067	Ccdc110	protein_coding
ENSMUSG00000061723.18	1.0939	0.00842212	Tnnt3	protein_coding
ENSMUSG00000046338.4	1.87601	0.00853152	Gpat2	protein_coding
ENSMUSG00000023707.13	1.02985	0.00858498	Ogfod2	protein_coding
ENSMUSG00000022508.5	0.819809	0.00868281	Bcl6	protein_coding
ENSMUSG00000026479.13	1.13043	0.00875341	Lamc2	protein_coding
ENSMUSG00000049985.15	5.15416	0.00881509	Ankrd55	protein_coding
ENSMUSG00000071679.4	4.50958	0.00884887	Rtl4	protein_coding
ENSMUSG00000049744.15	2.51527	0.00889101	Arhgap15	protein_coding
ENSMUSG00000053465.6	1.1486	0.00913305	Hs6st3	protein_coding
ENSMUSG00000028435.8	1.78285	0.00917555	Aqp3	protein_coding
ENSMUSG00000029601.13	1.90662	0.00919683	Iqcd	protein_coding
ENSMUSG00000052131.7	0.953733	0.00925339	Akr1b7	protein_coding
ENSMUSG00000032289.15	2.34831	0.00925339	Thsd4	protein_coding
ENSMUSG00000026117.10	5.08832	0.00925651	Zap70	protein_coding
ENSMUSG00000067724.5	1.02183	0.00934665	Gbx1	protein_coding
ENSMUSG00000016942.6	0.873988	0.00942013	Tmprss6	protein_coding
ENSMUSG00000032281.11	3.73988	0.00958182	Acsbg1	protein_coding
ENSMUSG00000029055.17	1.59171	0.00986618	Plch2	protein_coding
ENSMUSG00000074139.8	2.15004	0.00986618	1700057G04Rik	protein_coding
ENSMUSG00000070331.14	1.4087	0.0104676	Qrich2	protein_coding
ENSMUSG00000001249.14	0.991179	0.0105323	Hpn	protein_coding
ENSMUSG00000059383.14	2.82579	0.010547	Gfral	protein_coding
ENSMUSG00000041798.15	3.50983	0.010547	Gck	protein_coding
ENSMUSG00000061531.8	1.39776	0.0107782	Tmem236	protein_coding
ENSMUSG00000036995.7	0.892862	0.0108793	Asap3	protein_coding
ENSMUSG00000053024.14	1.34753	0.0109919	Cntn2	protein_coding
ENSMUSG00000039167.12	5.34562	0.0110602	Adgrl4	protein_coding
ENSMUSG00000066705.7	1.55023	0.0110907	Fxyd6	protein_coding
ENSMUSG00000078317.6	0.93238	0.0111756	F8a	protein_coding
ENSMUSG00000031847.8	1.12692	0.0113917	1700030J22Rik	protein_coding
ENSMUSG00000042807.15	3.55987	0.0115449	Hecw2	protein_coding
ENSMUSG00000059049.14	1.98211	0.0117784	Frem1	protein_coding
ENSMUSG00000052783.16	0.947771	0.011961	Grk4	protein_coding
ENSMUSG00000100486.7	1.92392	0.0119968	Gm4131	protein_coding
ENSMUSG00000007030.8	1.0142	0.012401	Vwa7	protein_coding
ENSMUSG00000052955.5	0.808231	0.0125191	Cpvl	protein_coding
ENSMUSG00000036545.9	3.3486	0.0125347	Adamts2	protein_coding
ENSMUSG00000000305.12	3.32995	0.0125826	Cdh4	protein_coding
ENSMUSG00000038045.14	1.22413	0.0129293	Sult6b1	protein_coding
ENSMUSG00000020131.14	1.10619	0.0129596	Pcsk4	protein_coding
ENSMUSG00000038167.6	1.32619	0.0130078	Plekhg6	protein_coding
ENSMUSG00000012123.17	1.10648	0.0131867	Crybg2	protein_coding
ENSMUSG00000005640.11	3.27599	0.0137198	Insrr	protein_coding
ENSMUSG00000054003.13	1.7142	0.0137401	Tdrd9	protein_coding
ENSMUSG00000066510.5	2.23784	0.0138815	Ankdd1a	protein_coding
ENSMUSG00000050335.17	1.82148	0.0146663	Lgals3	protein_coding
ENSMUSG00000040473.15	4.31167	0.0147469	Cfap69	protein_coding
ENSMUSG00000032489.17	1.52236	0.0147889	Kif9	protein_coding
ENSMUSG00000056752.16	3.8075	0.0147889	Dnah9	protein_coding
ENSMUSG00000009596.9	1.78938	0.0147889	Taf7l	protein_coding
ENSMUSG00000028603.15	1.16072	0.0149287	Scp2	protein_coding
ENSMUSG00000059412.7	1.45627	0.0153597	Fxyd2	protein_coding
ENSMUSG00000002831.14	3.20519	0.0157996	Plin4	protein_coding
ENSMUSG00000074771.10	1.38167	0.0164317	Ankef1	protein_coding
ENSMUSG00000033022.8	0.874267	0.0167309	Cdo1	protein_coding
ENSMUSG00000051648.13	2.29534	0.0168322	Kctd19	protein_coding
ENSMUSG00000060913.6	2.73328	0.0171249	Trim55	protein_coding
ENSMUSG00000053420.6	2.84112	0.0182029	Gm4792	protein_coding
ENSMUSG00000003271.17	1.79061	0.0182911	Sult2b1	protein_coding
ENSMUSG00000068762.11	2.06099	0.0183159	Gstm6	protein_coding
ENSMUSG00000035202.8	1.20604	0.0183698	Lars2	protein_coding
ENSMUSG00000061080.11	0.887225	0.0184376	Lsamp	protein_coding
ENSMUSG00000032911.6	1.82301	0.0185308	Cspg4	protein_coding
ENSMUSG00000039683.16	2.76727	0.0185725	Sdk1	protein_coding
ENSMUSG00000026177.11	2.26382	0.0188072	Slc11a1	protein_coding
ENSMUSG00000024049.15	0.872335	0.0190732	Myom1	protein_coding
ENSMUSG00000029248.14	4.57993	0.0191152	Thegl	protein_coding
ENSMUSG00000074604.9	1.20497	0.0191811	Mgst2	protein_coding
ENSMUSG00000003051.13	2.16471	0.0193534	Elf3	protein_coding
ENSMUSG00000056737.14	4.85884	0.0198117	Capg	protein_coding
ENSMUSG00000107482.2	1.55093	0.0205019	Etfbl	protein_coding
ENSMUSG00000025525.12	0.804103	0.0205019	Apool	protein_coding
ENSMUSG00000025759.11	0.85564	0.0207561	Mfsd8	protein_coding
ENSMUSG00000071531.3	2.80631	0.0210781	Gprin2	protein_coding
ENSMUSG00000075023.11	2.86762	0.0212739	Accsl	protein_coding
ENSMUSG00000047495.15	2.07575	0.0216746	Dlgap2	protein_coding
ENSMUSG00000014243.5	0.780031	0.0222922	Zswim7	protein_coding
ENSMUSG00000036402.13	2.8038	0.0223593	Gng12	protein_coding
ENSMUSG00000003123.15	0.839731	0.0226479	Lipe	protein_coding
ENSMUSG00000032056.10	4.26844	0.0232186	Btg4	protein_coding
ENSMUSG00000027480.12	2.86376	0.0237037	Sun5	protein_coding
ENSMUSG00000020807.15	2.1161	0.0243361	4933427D14Rik	protein_coding
ENSMUSG00000039419.17	1.42407	0.0248638	Cntnap2	protein_coding
ENSMUSG00000031758.10	1.7331	0.0248976	Cdyl2	protein_coding
ENSMUSG00000022483.17	1.42724	0.0260884	Col2a1	protein_coding
ENSMUSG00000025893.8	0.980211	0.0261056	Kbtbd3	protein_coding
ENSMUSG00000030092.14	1.20989	0.0261863	Cntn6	protein_coding
ENSMUSG00000006204.7	2.99251	0.0263727	Cdcp3	protein_coding
ENSMUSG00000026988.15	0.768669	0.0275348	Wdsub1	protein_coding
ENSMUSG00000070469.12	2.78301	0.0275612	Adamtsl3	protein_coding
ENSMUSG00000030737.17	1.18352	0.0282241	Slco2b1	protein_coding
ENSMUSG00000026380.10	1.12841	0.0283779	Tfcp2l1	protein_coding
ENSMUSG00000029530.16	3.51972	0.0286539	Ccr9	protein_coding
ENSMUSG00000021866.15	1.47809	0.0288784	Anxa11	protein_coding
ENSMUSG00000028581.17	3.19256	0.029121	Laptm5	protein_coding
ENSMUSG00000034057.8	1.33855	0.0301428	Myrfl	protein_coding
ENSMUSG00000039981.6	1.01287	0.0317508	Zc3h12d	protein_coding
ENSMUSG00000041445.9	2.78573	0.0319547	Mmrn2	protein_coding
ENSMUSG00000034664.13	0.79503	0.0323685	Itga2b	protein_coding
ENSMUSG00000022382.15	2.09384	0.0333783	Wnt7b	protein_coding
ENSMUSG00000042279.13	2.07801	0.0337657	H1f8	protein_coding
ENSMUSG00000048834.16	2.36898	0.0340745	Vstm2a	protein_coding
ENSMUSG00000000753.15	0.905052	0.034102	Serpinf1	protein_coding
ENSMUSG00000021223.13	1.81598	0.034102	Papln	protein_coding
ENSMUSG00000067889.6	0.865439	0.034102	Sptbn2	protein_coding
ENSMUSG00000044165.12	1.13563	0.0343101	Bcl2l15	protein_coding
ENSMUSG00000050022.16	0.751622	0.0343101	Amz1	protein_coding
ENSMUSG00000006784.14	1.02084	0.0343101	Ttc25	protein_coding
ENSMUSG00000050157.6	4.26326	0.0349191	Gm867	protein_coding
ENSMUSG00000022469.17	1.20102	0.0351989	Rapgef3	protein_coding
ENSMUSG00000030088.15	1.68627	0.0353866	Aldh1l1	protein_coding
ENSMUSG00000026765.12	1.72422	0.0356471	Lypd6b	protein_coding
ENSMUSG00000030317.8	1.86453	0.0360335	Timp4	protein_coding
ENSMUSG00000036251.16	1.07727	0.0361539	Trpm8	protein_coding
ENSMUSG00000074170.5	1.69865	0.0365387	Plekhf1	protein_coding
ENSMUSG00000040723.14	1.7224	0.0366527	Rcsd1	protein_coding
ENSMUSG00000037411.10	1.12441	0.0367894	Serpine1	protein_coding
ENSMUSG00000002661.14	0.798341	0.0368019	Alkbh7	protein_coding
ENSMUSG00000020956.14	0.778589	0.0372125	Dtd2	protein_coding
ENSMUSG00000028100.11	2.7083	0.037262	Nudt17	protein_coding
ENSMUSG00000036815.17	3.48584	0.0375747	Dpp10	protein_coding
ENSMUSG00000020251.13	1.32796	0.0382624	Glt8d2	protein_coding
ENSMUSG00000059434.9	3.76	0.0386063	Gckr	protein_coding
ENSMUSG00000055150.15	0.900222	0.0391017	Zfp78	protein_coding
ENSMUSG00000074852.4	3.69879	0.039299	Hpse2	protein_coding
ENSMUSG00000026480.12	1.3621	0.0397165	Ncf2	protein_coding
ENSMUSG00000034224.14	2.08255	0.0399403	Slc38a8	protein_coding
ENSMUSG00000063564.13	0.801733	0.0404557	Col23a1	protein_coding
ENSMUSG00000037820.15	0.918285	0.0416761	Tgm2	protein_coding
ENSMUSG00000113255.1	1.22236	0.0418237	Tes3-ps	protein_coding
ENSMUSG00000033276.18	1.15158	0.0421546	Stk36	protein_coding
ENSMUSG00000025279.7	3.36302	0.042184	Dnase1l3	protein_coding
ENSMUSG00000022441.17	1.63742	0.042184	Efcab6	protein_coding
ENSMUSG00000059173.19	1.58136	0.0423121	Pde1a	protein_coding
ENSMUSG00000063626.6	3.05895	0.0433442	Unc5d	protein_coding
ENSMUSG00000002797.9	0.938881	0.0437019	Ggct	protein_coding
ENSMUSG00000037318.10	0.97913	0.0437599	Traf3ip3	protein_coding
ENSMUSG00000001227.12	1.12907	0.0437618	Sema6b	protein_coding
ENSMUSG00000036872.16	2.37317	0.0439091	Abcc12	protein_coding
ENSMUSG00000031451.6	0.959042	0.0446647	Gas6	protein_coding
ENSMUSG00000025170.13	0.926247	0.0446647	Rab40b	protein_coding
ENSMUSG00000004187.11	0.939114	0.0448187	Kifc2	protein_coding
ENSMUSG00000056258.9	2.62592	0.0449769	Kcnq3	protein_coding
ENSMUSG00000051177.16	1.45143	0.0450609	Plcb1	protein_coding
ENSMUSG00000025069.15	3.60875	0.0454316	Gsto2	protein_coding
ENSMUSG00000048612.16	1.06817	0.0469727	Myof	protein_coding
ENSMUSG00000042351.9	0.859252	0.047036	Grap2	protein_coding
ENSMUSG00000035916.8	3.15813	0.0471903	Ptprq	protein_coding
ENSMUSG00000038298.14	1.34905	0.0476937	Pdzk1	protein_coding
ENSMUSG00000019734.16	1.1185	0.0483457	Tmc4	protein_coding
ENSMUSG00000029725.10	1.19031	0.0484018	Ppp1r35	protein_coding
ENSMUSG00000031450.8	1.92898	0.0489645	Grk1	protein_coding
ENSMUSG00000020481.15	1.80889	0.0492103	Ankrd36	protein_coding
ENSMUSG00000040340.13	1.05262	0.0493329	Tex45	protein_coding
ENSMUSG00000001700.10	0.914005	0.0494458	Gramd3	protein_coding
ENSMUSG00000051228.5	1.08325	0.0494458	Nyx	protein_coding
ENSMUSG00000045404.16	1.44832	0.049578	Kcnk13	protein_coding
ENSMUSG00000108368.1	0.942826	0.0391321	Gm45053	TEC
ENSMUSG00000098158.2	4.66374	1.58e-05	Gm4804	transcribed_processed_pseudogene
ENSMUSG00000115852.2	3.15462	3.33e-05	AC169509.1	transcribed_processed_pseudogene
ENSMUSG00000110018.2	4.33633	0.00917555	5430437J10Rik	transcribed_processed_pseudogene
ENSMUSG00000085682.2	2.99223	0.0140979	Gm14267	transcribed_processed_pseudogene
ENSMUSG00000074164.12	2.22458	0.0266156	Vmn2r-ps54	transcribed_unprocessed_pseudogene
ENSMUSG00000110391.2	1.01641	0.00400312	Gm7269	unprocessed_pseudogene
