# Supplementary material for: Chrom-seq identifies RNAs at chromatin marks
Source: Sci Adv. 2024 Jul 31;10(31):eadn1397. doi: 10.1126/sciadv.adn1397 (PMC11290522; doi:10.1126/sciadv.adn1397)
Supplement: Supplementary file 2 — Data S1 to S6 [file sciadv.adn1397_data_s1_to_s6.zip › adn1397_data_s6.xlsx]

## Sheet: Data S6
Data S6. Functional classification of chromatin-associated ncRNAs.
Class: K-means clustering of the ncRNA genes according to Fig. 3N and fig. S5C.
Gene name	Class
SPPL2B	Active
SEMA3B	Repressive
CROCCP3	Active
FER1L4	Bivalent
CRYBB2P1	Active
LEPREL2	Active
SEPT7P9	Repressive
NACA3P	Active
SPATA1	Repressive
GUCY1B2	Active
PMS2P5	Active
HMGB1P1	Active
FAM182A	Repressive
H19	Repressive
RP11-445H22.3	Active
ZNF767	Active
RPL13AP25	Repressive
AC027612.6	Active
LINC00467	Active
CCDC144B	Active
CCDC144CP	Repressive
SYN2	Active
RP11-66N24.4	Bivalent
TUBBP5	Active
ANKRD18CP	Active
STAG3L2	Active
COL26A1	Active
ADCY10P1	Active
ALMS1P	Repressive
INTS4L1	Active
PKD1L2	Bivalent
NLRC3	Bivalent
TPTE2P5	Repressive
RP11-423H2.1	Active
DPY19L2P2	Repressive
TPT1-AS1	Active
MIR31HG	Bivalent
MIR4435-1HG	Active
RP11-97O12.7	Active
STAG3L3	Active
AC026271.5	Active
TMEM51-AS1	Repressive
LINC00476	Repressive
AC004840.9	Bivalent
RPL23P2	Active
CEACAM20	Bivalent
MIR7-3HG	Active
LINC00982	Repressive
RP11-218M22.1	Active
RP11-567M16.3	Repressive
LINC00843	Active
MTUS2-AS1	Repressive
GS1-124K5.9	Repressive
LINC00174	Active
EIF3J-AS1	Active
ATP8B5P	Bivalent
PCBP1-AS1	Active
AC034193.5	Active
LINC00304	Repressive
CTD-2547E10.2	Active
RPL24P4	Repressive
Z83851.3	Repressive
RP11-69E11.4	Repressive
LINC00085	Bivalent
LINC01006	Active
IQCA1P1	Repressive
AC005037.3	Active
RP11-958N24.1	Repressive
RP11-347C12.2	Active
GUSBP1	Repressive
AP001062.7	Active
OR7E14P	Active
LINC00482	Repressive
LINC00313	Bivalent
LINC00158	Repressive
RP11-504P24.4	Repressive
CECR5-AS1	Repressive
AC084219.4	Repressive
RP13-608F4.1	Active
ANKRD20A5P	Active
MIR22HG	Bivalent
ANKRD19P	Active
HNRNPU-AS1	Repressive
GOLGA6L3	Bivalent
NPIPP1	Active
TEKT4P2	Repressive
UBE2Q2P1	Active
DPY19L2P1	Active
USP32P3	Repressive
SRGAP2B	Active
LINC00176	Repressive
LINC00173	Repressive
ANKRD36B	Active
RP11-425I13.3	Active
ZNF300P1	Repressive
SSPO	Repressive
AC107218.3	Bivalent
KLKP1	Active
CTC-301O7.4	Repressive
SLC22A20	Bivalent
ZNF876P	Repressive
MLLT4-AS1	Repressive
TPTE2P3	Bivalent
C20orf203	Repressive
RP5-857K21.11	Active
MIR324	Repressive
RP11-498P14.5	Active
RP11-197P3.4	Repressive
SERTAD4-AS1	Active
C1orf132	Bivalent
LINC00862	Bivalent
RP11-296O14.3	Active
CCDC162P	Repressive
BVES-AS1	Repressive
RP11-622K12.1	Active
TNRC6C-AS1	Repressive
AC096670.3	Repressive
LRCOL1	Bivalent
CTD-2126E3.1	Repressive
MAMDC2-AS1	Active
AC073464.11	Active
RP11-15J10.1	Repressive
AC074391.1	Bivalent
AC009236.1	Bivalent
LINC00654	Repressive
RP11-345J4.8	Active
LINC00634	Active
RP9P	Active
CATSPER2P1	Active
FAM90A2P	Bivalent
PDPK2	Bivalent
RP11-689P11.2	Repressive
EGFEM1P	Active
H1FX-AS1	Active
SETD5-AS1	Repressive
MT-TL1	Active
MT-TV	Active
MT-RNR2	Active
MT-TQ	Bivalent
MT-TA	Bivalent
MT-TS1	Bivalent
MT-TP	Bivalent
AKR7L	Active
MT-RNR1	Active
KB-1572G7.3	Repressive
RP1-122K4.3	Repressive
YBX1P4	Bivalent
VTI1BP2	Bivalent
RP11-453F18__B.1	Active
HMGB1P10	Active
RP4-694B14.5	Active
LIPE-AS1	Bivalent
CTD-2561J22.2	Repressive
HNRNPA1P10	Repressive
AGGF1P1	Repressive
RP11-108K14.4	Bivalent
RSBN1L-AS1	Active
RP11-252A24.2	Active
AC091167.3	Bivalent
AC087491.2	Repressive
AC005562.1	Active
RP11-726G1.1	Active
POLR2J4	Repressive
RP11-37N22.1	Bivalent
UPF3AP2	Active
U82695.5	Repressive
HLA-F-AS1	Repressive
PARGP1	Active
CD27-AS1	Repressive
TTC3P1	Repressive
RP11-292B8.1	Bivalent
RP11-1023L17.1	Active
RP11-629N8.3	Bivalent
AC091878.1	Bivalent
RP11-563J2.2	Active
LINC00478	Active
ZNF663P	Repressive
BCRP3	Repressive
RP11-764K9.4	Active
GUSBP9	Active
hsa-mir-6080	Repressive
RP11-426L16.8	Active
RP11-465B22.3	Active
RP11-889L3.1	Bivalent
HMGB1P20	Repressive
RP11-397G5.2	Bivalent
ZSCAN12P1	Repressive
RP1-37N7.3	Bivalent
RPL35P2	Repressive
RPS18P9	Active
AC079354.3	Repressive
LINC00152	Active
AP000233.4	Bivalent
RP11-66D17.5	Repressive
LINC00842	Bivalent
RP11-545E17.3	Active
NUTM2A-AS1	Active
LINC00630	Active
AC003090.1	Bivalent
TINCR	Repressive
RP11-131L23.1	Active
AC026188.1	Bivalent
RP11-321C24.1	Bivalent
RP4-717I23.3	Active
MIR503HG	Repressive
RP11-54O7.3	Repressive
RP11-307B6.3	Repressive
ENTPD3-AS1	Repressive
AC008074.3	Bivalent
AFG3L1P	Active
AC002456.2	Repressive
RP11-728K20.1	Active
MIR181A2HG	Active
RP11-383C5.4	Repressive
AC016725.4	Repressive
LINC01057	Active
DNAJC27-AS1	Active
RP3-522D1.1	Active
AC096559.1	Bivalent
SNX18P9	Repressive
MSL3P1	Repressive
AC136289.1	Bivalent
AC002117.1	Repressive
AC010884.1	Repressive
TMLHE-AS1	Bivalent
AC012318.3	Repressive
HNRNPA1P48	Active
RP5-884C9.2	Bivalent
ZMIZ1-AS1	Bivalent
RP11-470E16.1	Repressive
RP11-153F1.1	Repressive
RP4-564F22.5	Repressive
AC106900.6	Repressive
SH3BP5-AS1	Repressive
PCOLCE-AS1	Bivalent
AC099850.1	Active
AC069213.1	Repressive
AC012363.4	Active
LINC00853	Bivalent
TMEM72-AS1	Active
LINC00240	Repressive
LINC00393	Bivalent
RP5-1142A6.2	Bivalent
RP11-3B12.1	Bivalent
AC005534.8	Active
AP001347.6	Bivalent
RP11-206L10.1	Bivalent
LINC00337	Active
DAP3P1	Repressive
GRTP1-AS1	Repressive
RPL3P7	Repressive
CTD-2228K2.7	Repressive
AC073957.15	Repressive
AATK-AS1	Active
AL589743.1	Active
AP001628.6	Bivalent
ZNRF2P2	Active
RP11-57H14.3	Bivalent
PPP1R26-AS1	Bivalent
WASH5P	Repressive
RP5-1103G7.4	Active
RP3-508I15.14	Repressive
RFPL1S	Repressive
JPX	Active
AC002064.5	Repressive
CYP4A22-AS1	Active
AC005237.4	Repressive
MTND2P28	Bivalent
LINC00505	Active
RP11-269F19.2	Repressive
RP1-234P15.4	Repressive
RUSC1-AS1	Repressive
LINC00115	Active
RP3-410B11.1	Bivalent
AC074289.1	Active
RP3-476K8.3	Repressive
MTND1P23	Active
KCNIP2-AS1	Repressive
RP11-57H12.3	Bivalent
RP4-798A10.2	Bivalent
ZNF503-AS1	Active
RP11-403I13.7	Repressive
RP4-706A16.3	Active
LINC00937	Active
RP1-137D17.1	Bivalent
RP11-50E11.3	Repressive
CTA-217C2.1	Active
AC005682.6	Bivalent
RP11-157P1.4	Active
MIR29B1	Bivalent
RP11-119F19.2	Active
RP11-31F15.1	Active
RP11-506B6.6	Bivalent
CYP2D8P1	Bivalent
RP11-379B8.1	Active
CTA-292E10.6	Bivalent
RP11-776H12.1	Bivalent
RP11-348F1.2	Active
RP1-1J6.2	Repressive
RP11-526D8.7	Repressive
AC012309.5	Repressive
ENTPD1-AS1	Active
LENG8-AS1	Active
RP11-122K13.7	Bivalent
FAM66C	Repressive
EEF1DP2	Active
PSMD5-AS1	Bivalent
RP11-203B9.4	Repressive
RP11-278H7.1	Repressive
AC004112.4	Active
RP1-212P9.2	Repressive
RP11-500G22.2	Repressive
LHFPL3-AS1	Repressive
AC002472.11	Bivalent
RP11-182I10.3	Bivalent
BSN-AS2	Repressive
RP5-1068B5.3	Repressive
IL9RP3	Bivalent
AC010890.1	Active
LINC00658	Repressive
LINC00511	Bivalent
RP11-191G24.1	Bivalent
AL592494.5	Bivalent
RP11-742N3.1	Active
LMCD1-AS1	Bivalent
WDR11-AS1	Bivalent
AC011290.4	Bivalent
PGCP1	Repressive
RP11-69I8.3	Active
NBPF13P	Repressive
SMIM2-AS1	Repressive
RBM26-AS1	Repressive
LINC00866	Repressive
AC017074.2	Repressive
RP11-160H22.5	Active
RP11-112J3.16	Repressive
KIF9-AS1	Bivalent
AC008746.3	Repressive
NCAM1-AS1	Repressive
SOCS5P4	Repressive
SPAG5-AS1	Repressive
RP1-167A14.2	Bivalent
CERS6-AS1	Repressive
RP1-101K10.6	Repressive
RP11-307P5.1	Bivalent
HNRNPA3P2	Bivalent
RP1-266L20.4	Active
RP11-318C24.2	Bivalent
FAM66A	Bivalent
RP3-323P13.2	Bivalent
RP5-1074L1.1	Repressive
RP5-1112F19.2	Bivalent
TRIM60P18	Repressive
AC097721.2	Bivalent
RP4-781K5.4	Repressive
RP11-135J2.4	Active
RP11-222A11.1	Bivalent
MFI2-AS1	Active
AC003991.3	Active
LINC00568	Active
RP11-342M1.3	Repressive
LINC00693	Active
AC074363.1	Bivalent
COL6A4P2	Repressive
GUSBP11	Bivalent
AC008753.6	Repressive
AC068039.4	Repressive
LINC01004	Repressive
AC010733.4	Repressive
RP5-864K19.4	Bivalent
AC017099.3	Repressive
RP11-98I9.4	Repressive
KIAA1984-AS1	Repressive
RP3-399L15.3	Active
AC092295.4	Repressive
AC079779.4	Repressive
AC005682.5	Repressive
WEE2-AS1	Repressive
MRPL45P2	Active
RP11-206L10.11	Active
MIR4500HG	Repressive
RP3-400N23.6	Active
AC007551.3	Repressive
AC144521.1	Active
AC133528.2	Active
ANKRD20A8P	Bivalent
AC007038.7	Bivalent
EPHA1-AS1	Bivalent
GS1-124K5.11	Bivalent
AC009495.4	Bivalent
KRT18P4	Repressive
AC072062.1	Bivalent
RP11-483F11.7	Repressive
RP4-583P15.10	Bivalent
HYI-AS1	Bivalent
DPY19L1P1	Active
AC092635.1	Bivalent
RP11-442N24__B.1	Repressive
AC011288.2	Bivalent
RP1-60O19.2	Bivalent
RP1-274L7.1	Bivalent
EEF1DP3	Active
RP11-252I14.1	Bivalent
RP11-398K22.12	Repressive
RP11-363N22.2	Repressive
ZRANB2-AS2	Bivalent
RP11-15I11.2	Bivalent
MIR181A1HG	Active
RP5-857K21.4	Bivalent
RP11-550H2.2	Bivalent
PRRT3-AS1	Bivalent
TMEM254-AS1	Repressive
RP11-282I1.1	Bivalent
HOXB-AS1	Repressive
RP5-1112D6.4	Bivalent
GS1-124K5.2	Active
AP000688.14	Bivalent
MIRLET7DHG	Active
RP11-334J6.6	Repressive
RP11-104D21.3	Active
LINC00159	Bivalent
RP11-385F5.4	Repressive
AC004538.3	Active
GOLGA6L5	Active
RP5-902P8.10	Repressive
LINC00856	Bivalent
RP11-390E23.3	Bivalent
AP000695.6	Bivalent
PSMG3-AS1	Active
AC091133.1	Repressive
CTC-228N24.1	Active
FTX	Bivalent
AC159540.1	Bivalent
RP5-1198O20.4	Active
KLHL7-AS1	Repressive
CEACAM22P	Repressive
SETP18	Active
AC021188.4	Active
AC079807.4	Bivalent
AC005532.5	Repressive
LINC00486	Bivalent
AC004840.8	Bivalent
LINC00326	Repressive
LINC00271	Bivalent
RP11-122M14.1	Repressive
RP11-263K19.4	Repressive
NPM1P9	Active
RP11-389K14.3	Active
RP3-475N16.1	Active
MORF4L2-AS1	Repressive
AC005592.2	Bivalent
RP11-38L15.3	Bivalent
APCDD1L-AS1	Bivalent
AC006994.2	Repressive
RP11-723O4.2	Repressive
AC007246.3	Active
RP11-418J17.1	Active
AC016995.3	Bivalent
DLEU2	Repressive
RP5-827C21.4	Active
MKLN1-AS1	Active
PCAT7	Repressive
IPO9-AS1	Active
TRAF3IP2-AS1	Active
RP11-12M5.4	Repressive
RP11-557H15.3	Bivalent
LEF1-AS1	Active
RP5-1109J22.1	Repressive
LINC01031	Bivalent
RP11-509J21.1	Repressive
RAP2C-AS1	Bivalent
LINC00202-1	Repressive
GNG12-AS1	Active
RP11-557H15.4	Bivalent
CTD-3184A7.4	Active
RP11-644C3.1	Bivalent
RP11-313D6.3	Repressive
AC098820.3	Repressive
RP11-14N7.2	Bivalent
RP4-673D20.3	Repressive
RP11-258C19.5	Active
RP11-1114A5.4	Active
AC007386.4	Bivalent
RP11-367N14.2	Repressive
IDI2-AS1	Repressive
LINC00665	Repressive
AC073043.1	Active
ANKRD20A14P	Active
RPS2P32	Bivalent
AF196970.3	Bivalent
AF131217.1	Bivalent
SEC1P	Bivalent
RP13-137A17.4	Repressive
RP5-977B1.7	Active
LINC00342	Bivalent
AC034220.3	Repressive
AC016700.2	Repressive
RP11-40F8.2	Active
AC009492.1	Repressive
CTD-2020K17.3	Repressive
RP1-209A6.1	Bivalent
NKAPP1	Active
AGGF1P2	Repressive
RP11-295G20.2	Active
AC092295.7	Repressive
RP11-57H14.2	Active
AC016831.7	Bivalent
RP4-665J23.1	Active
AC079135.1	Bivalent
AC018730.1	Active
AC093388.3	Bivalent
HNRNPA1P27	Repressive
EBAG9P1	Repressive
AC007092.1	Active
UFL1-AS1	Bivalent
AC131097.3	Bivalent
AP000695.4	Bivalent
DLG5-AS1	Active
RP11-65J3.1	Active
KRTAP5-AS1	Repressive
ATP8A2P3	Bivalent
RPL5P34	Bivalent
CHIAP3	Repressive
RP11-308D16.4	Repressive
RP11-120D5.1	Active
AC010982.1	Bivalent
RP4-694A7.4	Active
RP11-308N19.1	Bivalent
hsa-mir-490	Bivalent
RP11-181G12.4	Active
ZNF37BP	Active
AC019118.2	Bivalent
AC004231.2	Repressive
RPL34-AS1	Active
AC003665.1	Active
RPL13AP20	Repressive
GS1-124K5.10	Repressive
RP11-282I1.2	Repressive
LL22NC03-2H8.4	Repressive
SDCBP2-AS1	Repressive
LINC00444	Bivalent
RP11-745C15.2	Repressive
RP11-328M4.2	Active
RP11-203H2.2	Repressive
GULOP	Bivalent
RP11-395P17.3	Active
LINC00412	Repressive
CTD-2666L21.1	Bivalent
RP11-526A4.1	Bivalent
LINC01032	Bivalent
AC005152.2	Active
TEX21P	Active
RP11-384C4.7	Bivalent
RP5-994D16.3	Repressive
AC010883.5	Active
AP001626.2	Repressive
AC012074.2	Bivalent
AC073842.19	Active
AC011747.7	Repressive
RP4-537K23.4	Repressive
RP11-761E20.1	Bivalent
AC093415.2	Active
RP1-90L6.3	Bivalent
RP11-509J21.3	Active
RP11-477D19.2	Repressive
GS1-600G8.5	Active
RP11-667F9.1	Active
RP11-342M3.5	Repressive
RP11-357C3.3	Active
RP11-3L8.3	Active
RP11-142A5.1	Bivalent
RP11-166O4.5	Repressive
AC092415.1	Active
AC073046.25	Repressive
AC087294.2	Bivalent
RP11-230B22.1	Bivalent
GNAS-AS1	Bivalent
AC005682.8	Bivalent
AC116614.1	Bivalent
LINC00894	Bivalent
AC010148.1	Active
AF064858.8	Repressive
TM4SF19-AS1	Repressive
CPB2-AS1	Repressive
NEXN-AS1	Bivalent
RP11-323D18.5	Bivalent
ASMTL-AS1	Bivalent
RP11-389O22.1	Bivalent
COX10-AS1	Active
RP11-27K13.3	Repressive
AC092594.1	Bivalent
AC104135.2	Active
AC009262.2	Bivalent
AC009404.2	Repressive
GUSBP5	Bivalent
RP11-126L15.4	Active
LINC00854	Active
RP11-125B21.2	Active
RP13-15E13.1	Repressive
AC097662.2	Repressive
RP1-125I3.2	Repressive
AL035610.2	Bivalent
RP11-732M18.3	Active
HNRNPA3P5	Active
RP5-1024G6.2	Active
AC004019.13	Bivalent
INTS6-AS1	Repressive
RP11-462B18.3	Bivalent
RP5-886K2.3	Active
RP11-446E9.1	Repressive
Z97634.3	Repressive
AC024560.2	Repressive
AC018737.1	Active
RP11-944L7.4	Bivalent
AC007563.5	Bivalent
RP4-651E10.4	Bivalent
RP11-390F4.6	Active
NDUFA6-AS1	Active
HAND2-AS1	Repressive
NR2F1-AS1	Active
RP11-569G13.2	Repressive
RP1-142L7.5	Bivalent
ANO7P1	Bivalent
RP4-680D5.2	Repressive
GS1-124K5.4	Active
AL163953.3	Active
FOXD2-AS1	Active
RP11-554F20.1	Active
DCLRE1CP1	Bivalent
LINC00959	Repressive
RP11-206L10.9	Bivalent
RP11-76N22.2	Active
PYY2	Active
RP13-143G15.4	Bivalent
RP4-604G5.1	Repressive
ERICH1-AS1	Active
RP5-1120P11.1	Repressive
AC092620.3	Bivalent
RP11-54A4.2	Repressive
AC015849.2	Bivalent
AC002454.1	Bivalent
AC133680.1	Bivalent
AC097500.2	Active
DGUOK-AS1	Active
RP4-739H11.3	Repressive
RP11-7O11.3	Active
hsa-mir-6723	Active
FLG-AS1	Active
RP11-126K1.6	Active
RP11-385J1.2	Bivalent
RP11-432J22.2	Active
MLK7-AS1	Repressive
AC129929.5	Repressive
RP11-31F15.2	Active
RP11-46F15.2	Repressive
AC012360.6	Bivalent
RP11-656D10.3	Bivalent
snoU13	Repressive
RP11-85F14.5	Repressive
CTD-2021J15.1	Bivalent
MYLK-AS1	Repressive
KMT2E-AS1	Repressive
RP11-302B13.1	Repressive
RP4-728D4.2	Repressive
GUSBP4	Repressive
PSMD6-AS2	Repressive
RP11-496B10.3	Repressive
AC002310.7	Bivalent
RP11-755B10.2	Bivalent
RP11-309L24.4	Repressive
RP11-446H18.5	Repressive
RP11-175I17.2	Bivalent
ENPP7P2	Active
RP11-572M11.4	Active
RP11-657O9.1	Bivalent
RP11-430C7.5	Bivalent
TCAM1P	Active
GHRLOS	Active
RP11-499P20.2	Repressive
RP11-430C7.4	Bivalent
C21orf91-OT1	Bivalent
LINC00886	Repressive
RP11-518L10.5	Bivalent
RP4-714D9.2	Bivalent
LINC00877	Bivalent
RP11-147I3.1	Bivalent
ENPP7P4	Active
RP11-379B18.5	Bivalent
HNF1A-AS1	Bivalent
PTPRG-AS1	Repressive
GUSBP2	Bivalent
RP11-381E24.1	Repressive
ADAMTS9-AS2	Active
RP11-38P22.2	Active
LINC00893	Bivalent
CTC-340A15.2	Active
RP1-90G24.10	Bivalent
LINC00969	Active
RP11-340E6.1	Active
RP11-464F9.1	Repressive
TFP1	Repressive
NPPA-AS1	Repressive
RN7SL313P	Repressive
RP11-274B21.1	Active
RP11-18H7.1	Active
AC004893.11	Active
LINC00882	Active
SOX2-OT	Bivalent
RPS11P6	Active
ARHGEF26-AS1	Active
RP11-46A10.5	Active
RP11-550I24.2	Active
AC012442.5	Bivalent
RP11-245J9.4	Repressive
AC004967.7	Active
RP11-274B21.3	Active
RPLP0P2	Bivalent
AC006547.8	Repressive
IL12A-AS1	Bivalent
AC007566.10	Active
PDCL3P4	Bivalent
RP11-24C3.2	Repressive
CTA-211A9.5	Active
RP5-894A10.2	Repressive
RNF139-AS1	Repressive
USP2-AS1	Active
RP3-330M21.5	Active
SAP30L-AS1	Repressive
RP11-286E11.1	Active
RP11-15B17.1	Active
RP11-677M14.7	Repressive
LINC00461	Repressive
NEAT1	Bivalent
RP11-219B17.1	Bivalent
BDNF-AS	Active
DACT3-AS1	Repressive
DDX11-AS1	Repressive
RP11-277P12.20	Active
AF146191.4	Active
RP11-410D17.2	Bivalent
GS1-24F4.2	Repressive
CTC-467M3.1	Repressive
CTC-228N24.3	Active
RP11-33B1.1	Active
RAB30-AS1	Repressive
RP11-696N14.1	Repressive
RP11-29H23.5	Repressive
KB-431C1.4	Active
SBF2-AS1	Active
EXTL3-AS1	Repressive
RP11-539L10.2	Bivalent
RP11-10L12.4	Active
RP11-1277A3.2	Active
LINC00535	Active
RASSF8-AS1	Repressive
AC004051.2	Repressive
STARD4-AS1	Active
AP000487.5	Active
RP1-179N16.6	Repressive
RP11-318M2.2	Repressive
RP11-727A23.5	Repressive
RP11-373N22.3	Repressive
RP11-13G14.4	Repressive
RP11-902B17.1	Active
RP11-273G15.2	Repressive
PDX1-AS1	Active
DNAJC3-AS1	Active
CKMT2-AS1	Active
MTND4P12	Active
LRP4-AS1	Repressive
STX18-AS1	Active
NR2F2-AS1	Active
TMEM161B-AS1	Active
CTD-2001C12.1	Bivalent
RP3-510L9.1	Bivalent
RP11-967K21.1	Bivalent
SEC24B-AS1	Active
LINC00926	Repressive
FAM13A-AS1	Active
UBA6-AS1	Active
DPH6-AS1	Active
RP1-167G20.1	Bivalent
RP11-148L24.1	Repressive
TRPC7-AS1	Repressive
RP11-159F24.5	Bivalent
MEF2C-AS1	Bivalent
CTB-129O4.1	Bivalent
CTD-2536I1.1	Active
CTB-118N6.3	Repressive
CTD-2007H13.3	Bivalent
SRP14-AS1	Repressive
MTATP6P1	Bivalent
RP11-844P9.2	Repressive
ACTN3	Bivalent
RP11-798M19.3	Repressive
RP11-100L22.2	Bivalent
HHIP-AS1	Repressive
CTD-2288O8.1	Bivalent
MTND5P11	Repressive
RP11-319G6.1	Bivalent
RP11-304F15.4	Repressive
RP11-1334A24.6	Active
RP11-290F5.1	Bivalent
CTB-118N6.2	Active
ENPP7P1	Active
RP11-665G4.1	Bivalent
RP11-267A15.1	Bivalent
LINC01088	Active
RP11-26J3.1	Repressive
CASC9	Active
HMGB3P17	Bivalent
RP11-25H12.1	Bivalent
CTD-2231H16.1	Active
RP11-298J20.4	Bivalent
RP11-93L9.1	Bivalent
CTD-2587M2.1	Bivalent
CTB-161M19.4	Bivalent
AC006160.5	Repressive
RP11-438N16.1	Bivalent
RP11-440L14.1	Repressive
RP11-710F7.3	Active
CTC-329D1.2	Bivalent
RP11-310P5.1	Repressive
FER1L5	Bivalent
CTD-2127H9.1	Bivalent
ENPP7P10	Active
EAF1-AS1	Bivalent
RP11-269F21.3	Bivalent
PVT1	Active
RP11-63E5.6	Repressive
CTD-2541M15.1	Bivalent
RP5-1029K10.2	Bivalent
LINC00536	Bivalent
RP11-541P9.3	Bivalent
RP11-584P21.2	Active
RP11-1252I4.2	Bivalent
RP11-417F21.1	Repressive
RP11-130F10.1	Bivalent
RP11-381K20.2	Active
RP11-371F15.3	Bivalent
RP11-692D12.1	Bivalent
RP11-752D24.3	Bivalent
RP11-356J5.12	Bivalent
RP11-284M14.1	Bivalent
LINC01021	Repressive
RP11-1391J7.1	Bivalent
RP11-714G18.1	Bivalent
KLHL2P1	Active
RP11-83M16.6	Bivalent
RP11-834C11.5	Repressive
CTD-2324F15.2	Repressive
RP11-8L2.1	Bivalent
RP11-933H2.4	Bivalent
RP11-455F5.3	Repressive
RP11-93K22.6	Bivalent
CTD-2066L21.3	Bivalent
RP11-723O4.3	Repressive
CTC-806A22.1	Active
GMDS-AS1	Bivalent
RP4-785G19.5	Active
RP11-679C8.2	Bivalent
GLUD1P3	Repressive
RP11-122F24.1	Bivalent
AC005355.1	Bivalent
RP11-1379J22.5	Bivalent
RP11-152P17.2	Bivalent
RP11-138J23.1	Repressive
RP11-434D11.4	Active
RP11-734I18.1	Bivalent
CTD-2035E11.3	Active
RP11-37B2.1	Active
RP11-81H3.2	Active
RP11-53O19.1	Repressive
HOXC-AS3	Active
RP11-384K6.4	Repressive
F11-AS1	Bivalent
RP11-893F2.9	Bivalent
CTC-325J23.3	Repressive
CTC-436P18.1	Repressive
RP11-380P13.2	Repressive
CTD-2337A12.1	Active
LINC00958	Active
RP11-427M20.1	Active
RP11-163N6.2	Active
AC007106.1	Repressive
RP11-420A23.1	Active
RP11-162G9.1	Bivalent
RP11-155G15.2	Bivalent
IMPA1P	Bivalent
CTD-2245E15.3	Repressive
MALAT1	Bivalent
RP11-775H9.2	Bivalent
ABCA11P	Bivalent
RP11-774O3.3	Repressive
CTC-575N7.1	Active
RNU6-322P	Bivalent
RP11-360L9.4	Active
RP11-150O12.1	Bivalent
RP11-351A11.1	Bivalent
GUSBP3	Repressive
RP11-539E17.5	Repressive
RP11-346L1.2	Bivalent
CTD-2026D20.2	Bivalent
LINC00534	Bivalent
RP11-395I14.2	Repressive
RP11-1C8.4	Repressive
RP11-586K2.1	Bivalent
RP11-32K4.1	Bivalent
RP11-531A24.5	Active
ZFHX4-AS1	Repressive
RP11-267M23.4	Repressive
CTD-2292P10.4	Repressive
RP11-804N13.1	Repressive
KB-1047C11.2	Bivalent
RP11-1084E5.1	Bivalent
RP11-96A1.5	Bivalent
RP11-177H13.2	Bivalent
GS1-57L11.1	Active
RP11-124B13.1	Bivalent
FAM85B	Bivalent
RP11-909N17.2	Repressive
RP11-410L14.2	Active
CTC-329D1.3	Repressive
CTB-178M22.2	Active
RP11-304F15.6	Repressive
TYW1B	Active
CTB-12O2.1	Bivalent
RP11-115J16.1	Bivalent
KB-1507C5.4	Repressive
RP11-89K10.1	Active
CTC-367J11.1	Active
RP11-909N17.3	Repressive
CTB-131B5.5	Bivalent
RP3-388N13.2	Repressive
RP11-21L19.1	Repressive
RP11-290F24.3	Repressive
RP11-91P24.7	Bivalent
RP11-624D11.2	Bivalent
RP11-1L12.3	Active
CTD-2517M22.16	Repressive
RP11-231C14.3	Bivalent
STT3A-AS1	Repressive
PKD1P5	Repressive
GS1-393G12.12	Bivalent
RP11-1415C14.4	Bivalent
RP11-317J19.1	Bivalent
RP11-661A12.7	Active
RP13-726E6.1	Bivalent
RP11-661A12.12	Repressive
RP11-496I9.1	Bivalent
GVINP1	Bivalent
RP11-890B15.2	Repressive
TMEM9B-AS1	Repressive
RP13-870H17.3	Repressive
RP11-484D2.2	Repressive
RP11-65M17.3	Active
RP11-680F20.9	Repressive
SAA2-SAA4	Repressive
AF186192.5	Repressive
RP11-406D1.2	Active
RP11-318C2.1	Bivalent
CTD-2517M22.14	Repressive
RP4-541C22.5	Bivalent
RP11-727A23.10	Bivalent
CTD-2655K5.1	Repressive
RP5-901A4.1	Repressive
ENPP7P8	Bivalent
RP11-22P4.1	Bivalent
RP13-726E6.2	Active
RP11-587D21.4	Bivalent
RP11-445F12.1	Active
RP11-390K5.3	Repressive
RP11-627G23.1	Repressive
ENPP7P6	Active
SNHG1	Repressive
RP11-529H2.2	Bivalent
KRT8P11	Repressive
RP11-167N4.2	Repressive
RP11-87C12.5	Active
RP11-444D3.1	Active
RP11-405A12.2	Bivalent
RP11-286N22.10	Repressive
RP11-173P15.7	Bivalent
RP5-940J5.3	Repressive
RP11-711M9.1	Active
RP11-417L19.4	Repressive
A2MP1	Active
RP11-885B4.1	Repressive
RP11-123O10.4	Bivalent
RP11-324E6.6	Bivalent
RP11-711K1.8	Bivalent
RP11-847H18.3	Repressive
RP11-598F7.6	Repressive
RP11-113C12.4	Bivalent
ENPP7P5	Repressive
A2ML1-AS1	Bivalent
KLRAP1	Repressive
RP11-599J14.2	Repressive
RP11-727F15.9	Repressive
RP11-598F7.5	Repressive
RP11-21A7A.2	Bivalent
RP13-895J2.2	Repressive
RP11-417L19.2	Repressive
RP11-114G22.1	Bivalent
RP11-180M15.3	Bivalent
RP11-783K16.13	Repressive
RP11-966I7.1	Active
RP11-996F15.2	Repressive
RP11-328C8.4	Repressive
RP11-486A14.2	Active
RP11-96H19.1	Active
RP11-298I3.1	Repressive
RP11-511B23.2	Bivalent
RP1-197B17.3	Repressive
RP11-150C16.1	Bivalent
RP11-571M6.8	Bivalent
RP11-956E11.1	Repressive
RP11-203J24.9	Active
RP11-20E24.1	Active
OR7E47P	Repressive
RP11-84G21.1	Repressive
RP11-153M3.1	Active
LINC00609	Bivalent
RP3-473L9.4	Bivalent
RP11-680A11.5	Active
RP11-370I10.6	Bivalent
RP11-486O13.4	Bivalent
FNBP1P1	Repressive
RP11-603J24.14	Bivalent
RP11-611E13.2	Active
CTD-2591A6.2	Bivalent
RP1-78O14.1	Bivalent
RP11-386G11.5	Bivalent
RP11-386G11.10	Active
RP11-530C5.1	Bivalent
RP11-686G8.2	Repressive
RP11-977G19.5	Active
RP11-981P6.1	Repressive
RP11-116N8.1	Bivalent
RP11-536G4.2	Repressive
RP11-517O13.1	Repressive
RP11-356O9.1	Bivalent
LINC00641	Repressive
RP11-361H10.3	Bivalent
RP11-298I3.4	Active
CTD-2555K7.2	Repressive
LINC00640	Bivalent
RP11-829H16.3	Bivalent
RP11-111A21.1	Bivalent
RP4-755D9.1	Repressive
RP11-16B13.1	Bivalent
RP11-72M17.1	Active
RP11-99E15.2	Bivalent
RP11-108M12.3	Repressive
CTD-3051D23.4	Repressive
RP3-414A15.10	Active
SYNJ2BP-COX16	Active
ARHGAP5-AS1	Active
RP11-104E19.1	Bivalent
RP4-773N10.6	Bivalent
RP11-85K15.2	Active
RP11-66N24.3	Repressive
RP11-841O20.2	Active
RP11-496I2.4	Bivalent
CTD-2555O16.1	Repressive
CTD-2277K2.1	Bivalent
RP5-1021I20.5	Bivalent
RP11-58E21.3	Bivalent
CTD-3006G17.2	Bivalent
RP4-647C14.3	Bivalent
RP11-114N19.3	Bivalent
RP11-33N16.3	Bivalent
LINC00639	Bivalent
RP11-488C13.6	Repressive
LINC00648	Repressive
RP11-950C14.7	Active
RP1-261D10.2	Repressive
RP11-299G20.2	Repressive
PRKXP1	Repressive
RP11-108K3.1	Bivalent
RP11-182J1.12	Bivalent
USP3-AS1	Bivalent
RP11-108K3.2	Active
CTD-3065B20.3	Repressive
RP11-752G15.9	Bivalent
CTD-2184D3.6	Bivalent
RP11-566K19.6	Active
RP11-624L4.1	Bivalent
RP11-15E18.1	Repressive
RP11-519G16.3	Bivalent
LINC00927	Repressive
EFTUD1P1	Active
RP11-307C19.2	Repressive
RP11-593F23.1	Bivalent
RP11-566K19.5	Bivalent
RP11-798K3.4	Active
RP11-752G15.3	Repressive
CTD-2147F2.1	Active
RP11-352D13.5	Bivalent
RP11-111A22.1	Bivalent
CTD-2651B20.1	Active
CTD-2034I4.1	Repressive
RP11-351M8.2	Repressive
RP11-66B24.5	Bivalent
RP11-66B24.4	Active
RP11-342A23.1	Active
RP11-467H10.2	Bivalent
AC100830.3	Active
RP11-499F3.2	Bivalent
CTD-3032H12.2	Repressive
RP11-930O11.1	Active
RP5-823G15.5	Bivalent
RP11-387D10.2	Active
RP11-505E24.2	Active
RP5-991G20.1	Bivalent
RP11-382A20.5	Repressive
RP11-525K10.3	Bivalent
CTA-204B4.2	Bivalent
AC009120.6	Bivalent
RP11-553L6.5	Repressive
RP11-382A20.4	Bivalent
RP11-77K12.8	Active
RP11-305E6.4	Repressive
RP13-20L14.1	Bivalent
NSFP1	Active
RP11-254F7.2	Active
MIR4519	Active
AOC4P	Repressive
RP11-529K1.4	Active
RP5-1142A6.9	Repressive
RP11-361M10.3	Bivalent
RP11-146F11.5	Active
RP11-83N9.5	Active
RP1-239B22.5	Active
RP11-347C12.10	Repressive
RP11-708J19.1	Repressive
RP5-1085F17.3	Repressive
RP11-304L19.5	Active
CTD-2323K18.1	Active
RP11-77H9.2	Active
RP11-395I6.3	Bivalent
RP11-152P23.2	Repressive
RP11-420N3.2	Bivalent
RP13-735L24.1	Repressive
RP11-22P6.3	Active
RP11-449H11.1	Active
RP11-27M24.3	Bivalent
FAM157C	Active
RP11-1006G14.4	Repressive
RP13-516M14.1	Repressive
RP11-390B4.5	Repressive
RP11-432I5.2	Bivalent
RP11-452L6.7	Repressive
RP11-46C24.5	Bivalent
LA16c-385E7.1	Bivalent
CTA-250D10.23	Active
RP11-315D16.4	Bivalent
7SK	Active
RP11-106M3.2	Bivalent
RP11-352G18.2	Bivalent
MIR940	Repressive
AC026150.6	Bivalent
RP11-1348G14.5	Bivalent
Z84812.4	Repressive
RP11-566E18.3	Repressive
CTC-205M6.5	Repressive
FBXL19-AS1	Repressive
RP11-345M22.1	Repressive
RP11-2C24.4	Repressive
AC008088.4	Active
RP11-196G11.2	Bivalent
AC004463.6	Repressive
RP11-459F6.3	Bivalent
RP4-647J21.1	Repressive
AC004158.2	Bivalent
RP1-90J20.11	Bivalent
RP11-6O2.4	Repressive
RP11-355O1.11	Bivalent
RP4-545K15.5	Repressive
RP11-173B14.5	Active
RP11-104N10.1	Bivalent
RP11-37C7.3	Repressive
RP11-20I23.6	Active
RP11-723O4.9	Repressive
RP11-523L20.2	Bivalent
RP11-510J16.5	Bivalent
ANKRD26P1	Repressive
LA16c-444G7.1	Bivalent
RP11-517C16.2	Repressive
RP11-653J6.1	Active
RP5-1057J7.6	Active
RP11-318A15.2	Bivalent
CTD-2568A17.1	Bivalent
CTD-2165H16.4	Bivalent
VPS9D1-AS1	Active
RP11-632K20.6	Bivalent
RP11-578F21.12	Active
CTD-2012K14.6	Bivalent
RP11-345M22.2	Active
AC009120.4	Bivalent
RP11-1007O24.3	Repressive
RP11-509E16.1	Repressive
RP11-106M3.3	Bivalent
RP11-452L6.1	Bivalent
LA16c-358B7.3	Repressive
RP11-46D6.1	Repressive
CTB-31O20.2	Active
RP11-29G8.3	Active
RP11-744I24.2	Active
RP11-243A14.1	Active
DISC1FP1	Bivalent
GOLGA6L7P	Repressive
RP11-1C8.5	Repressive
RP11-21B21.4	Bivalent
RP11-22P6.2	Bivalent
RP11-10O17.3	Bivalent
RP11-529K1.2	Repressive
RP11-744I24.3	Repressive
LINC00662	Active
RP11-146F11.1	Active
RP13-638C3.4	Active
CTD-2309O5.3	Active
RP11-333E1.1	Active
RP11-63A1.1	Repressive
AC009133.20	Bivalent
RP11-473M20.7	Repressive
SNORD3B-2	Bivalent
CTD-3195I5.5	Active
RP11-1055B8.3	Repressive
RP5-1050D4.5	Repressive
LA16c-321D4.2	Repressive
RP11-876N24.1	Repressive
RP11-1099M24.8	Repressive
RP11-353N14.5	Repressive
AJ003147.9	Bivalent
RP11-353N14.2	Bivalent
RP11-498C9.2	Repressive
RP11-304F15.7	Bivalent
RP11-1055B8.4	Repressive
RP11-104H15.7	Bivalent
RP11-235E17.6	Active
RP11-166P13.3	Active
RP11-396B14.2	Bivalent
CTD-2047H16.4	Active
RP11-473M20.14	Active
RP11-485G7.5	Repressive
LA16c-306E5.3	Repressive
ZNF205-AS1	Repressive
RP11-461A8.4	Bivalent
RP11-166B2.8	Bivalent
RP11-498D10.6	Bivalent
RP11-388C12.5	Repressive
TAPT1-AS1	Bivalent
CTC-297N7.5	Active
RP11-498C9.15	Repressive
RP11-161I6.2	Bivalent
LINC00667	Repressive
RP11-580I16.2	Active
LINC00672	Repressive
RP11-53I6.2	Active
RP11-571L19.7	Repressive
CTD-2350C19.1	Repressive
RP11-354P11.4	Repressive
RP11-94L15.2	Repressive
MIR4767	Repressive
SUZ12P	Active
RP13-516M14.2	Bivalent
RP11-524F11.2	Active
RP11-112H10.4	Repressive
MIR4523	Active
RP11-387H17.4	Repressive
AC010761.6	Repressive
Z93241.1	Repressive
CTD-2349P21.11	Bivalent
RP5-1110E20.1	Repressive
CTD-2517M22.17	Bivalent
RP11-1148O4.2	Repressive
AC010761.9	Repressive
KRT18P55	Repressive
RP11-60A24.3	Bivalent
RP11-883A18.3	Repressive
RP11-271K11.5	Repressive
RP11-739L10.1	Active
GATA6-AS1	Active
MIR4477B	Active
RN7SL3	Active
RP11-143J12.2	Repressive
RP11-927P21.6	Active
RP11-173M1.4	Repressive
RP11-1096G20.5	Bivalent
RP11-449D8.5	Bivalent
RP11-690G19.3	Repressive
RP11-848P1.9	Active
LINC00663	Repressive
AC005775.2	Active
CTD-3234P18.2	Repressive
RP11-799D4.4	Repressive
RP11-49K24.4	Bivalent
CTD-2369P2.5	Active
CTC-232P5.1	Active
RP11-127I20.7	Bivalent
RP11-242D8.1	Bivalent
RP11-120M18.2	Repressive
AC011558.5	Repressive
CTD-3193K9.4	Bivalent
RP11-566K11.7	Repressive
RP11-15A1.3	Repressive
CTD-2246P4.1	Repressive
RP11-666A8.9	Repressive
ASB16-AS1	Repressive
CTC-510F12.2	Bivalent
CTD-2020K17.1	Bivalent
CTD-2357A8.3	Repressive
RP11-332H18.5	Repressive
AC005943.5	Repressive
CTB-55O6.12	Active
CTC-510F12.4	Repressive
RP11-15A1.2	Repressive
AC069278.4	Repressive
AC005307.3	Active
CTD-2162K18.5	Active
CTC-550B14.7	Bivalent
CTD-2562J15.6	Bivalent
CTB-129P6.4	Repressive
AC005306.3	Bivalent
RP11-397A16.1	Active
RP11-142I20.1	Active
RP11-1094M14.11	Active
SCARNA17	Active
AC002398.12	Repressive
CTB-179K24.3	Active
LINC00669	Bivalent
AC074212.6	Repressive
RP11-873E20.1	Bivalent
CTC-296K1.4	Repressive
CTC-559E9.6	Bivalent
CTD-2554C21.1	Repressive
CTD-2265O21.3	Bivalent
CTC-503J8.6	Active
AC005786.7	Active
AC005789.11	Repressive
CTC-250I14.3	Active
MIR24-2	Bivalent
CTD-2537I9.12	Bivalent
RP11-666A8.8	Repressive
AC104532.4	Bivalent
LINC00907	Bivalent
RP11-905K4.1	Bivalent
RP11-118B18.1	Bivalent
AC002116.7	Active
RP11-95O2.5	Repressive
CTD-2189E23.1	Bivalent
RP11-392O1.4	Bivalent
CTB-50L17.9	Bivalent
CTC-444N24.6	Repressive
CTD-2540F13.2	Bivalent
CTD-2325M2.1	Active
RP11-290F24.6	Bivalent
PTOV1-AS1	Repressive
AC018766.6	Repressive
CTD-3193O13.11	Bivalent
RP11-91G21.1	Repressive
CTC-444N24.11	Repressive
CTD-2331H12.5	Repressive
AC003005.2	Repressive
SMC5-AS1	Active
CTD-3138B18.5	Active
RP11-295P9.8	Repressive
RP1-283E3.8	Repressive
RP11-244K5.8	Active
CTB-33G10.11	Repressive
MIR296	Bivalent
CTC-444N24.8	Active
A1BG-AS1	Active
RP11-256I23.1	Repressive
CTD-2192J16.26	Bivalent
AC005932.1	Repressive
AP001462.6	Repressive
RP11-256I23.2	Repressive
CTC-471F3.5	Bivalent
RP11-98F14.11	Active
HCCAT3	Repressive
ZSCAN16-AS1	Repressive
CTD-3131K8.2	Repressive
AC005614.5	Active
KCNQ1OT1	Bivalent
CTD-3018O17.3	Repressive
MAP2K4P1	Repressive
RP11-2B6.3	Bivalent
RP11-849F2.9	Active
hsa-mir-125a	Repressive
RP11-73M18.9	Bivalent
RP11-84A19.4	Bivalent
RP11-395P17.11	Active
RP11-343N15.5	Active
RP11-298P3.4	Repressive
LL22NC03-N27C7.1	Active
CTC-487M23.5	Repressive
RP6-99M1.2	Active
RP5-935K16.1	Active
RP11-399K21.11	Repressive
RP11-78O7.2	Bivalent
RP11-498E2.8	Bivalent
RP11-526I2.5	Repressive
NCBP2-AS2	Active
RP11-258C19.7	Active
RP1-90J20.12	Repressive
CTD-2124B8.2	Bivalent
RP11-355F16.1	Bivalent
RP11-348N5.7	Repressive
TSIX	Active
RP11-372K14.2	Repressive
RP11-103J8.1	Active
CTD-2583A14.11	Active
NANOGNBP3	Bivalent
TAS2R6	Repressive
RP4-769N13.6	Active
TMCC1-AS1	Active
AP003900.6	Bivalent
RP11-274B21.9	Bivalent
RP11-561N12.7	Repressive
RP11-486G15.2	Active
RP11-761I4.4	Repressive
RP3-337H4.9	Active
RP4-678D15.1	Bivalent
CTD-2589H19.6	Active
RP5-1112D6.7	Repressive
RP1-93I3.1	Bivalent
RP4-790G17.7	Repressive
RP11-464F9.21	Active
RP11-16D22.2	Bivalent
RP11-51J9.5	Bivalent
RP11-97C16.1	Active
RP11-762E8.1	Bivalent
RP4-635E18.8	Active
RP1-111C20.4	Bivalent
CTD-2287O16.5	Active
CTD-2006H14.2	Bivalent
RP11-428J1.4	Active
RP1-313I6.12	Active
AC005618.6	Repressive
RP11-348P10.2	Repressive
RP4-758J24.5	Repressive
RP4-739H11.4	Repressive
RP11-755B10.4	Repressive
CASC15	Bivalent
RP11-523H20.3	Repressive
LL22NC03-2H8.5	Bivalent
RP11-500C11.3	Active
RP11-791G15.2	Repressive
RP11-53O19.3	Active
RP1-151F17.2	Repressive
RP4-605O3.4	Bivalent
RP11-446N19.1	Bivalent
ZNF33B	Repressive
RP3-329A5.8	Active
RP13-131K19.6	Active
RP11-54O7.16	Repressive
RP3-395M20.12	Repressive
RP11-391M1.4	Active
RP4-758J18.13	Repressive
RP11-532M24.1	Repressive
RP11-981G7.6	Active
RP11-96C23.14	Active
RP11-54O7.17	Repressive
RP11-638I8.1	Bivalent
RP11-485G4.2	Active
RP11-152N13.16	Active
AP000320.7	Active
RP11-145M9.6	Repressive
RP11-399K21.14	Bivalent
CTA-228A9.3	Repressive
KB-208E9.1	Repressive
RP11-367N14.3	Repressive
RP4-607J23.2	Repressive
CTA-384D8.36	Active
RP11-792A8.4	Active
RP11-379B18.6	Active
RP11-798M19.6	Active
RP11-514P8.8	Bivalent
RP11-307C18.1	Repressive
RP11-1275H24.2	Repressive
RP11-517H2.6	Bivalent
RP11-809C18.4	Repressive
RP11-196G18.24	Repressive
CTD-2303H24.2	Active
CTB-13F3.1	Bivalent
RP11-385F5.5	Active
RP11-337C18.10	Bivalent
RP4-813F11.4	Repressive
AC079610.1	Active
RP6-42F4.1	Bivalent
RP11-458F8.4	Active
RP11-108L7.15	Repressive
RP11-212P7.3	Active
AC000068.10	Active
RP11-1246C19.1	Repressive
CTB-119C2.1	Repressive
RP11-83A24.2	Bivalent
RP3-402G11.26	Repressive
RP11-448A19.1	Active
KB-1440D3.14	Repressive
RP5-1074L1.4	Repressive
RP11-166O4.6	Bivalent
RP11-548H3.1	Active
LINC00311	Active
HSP90AB3P	Active
HSP90AB2P	Active
HNRNPA1P4	Active
MT-TI	Active
MT-TM	Active
AC008155.1	Active
RP11-314A20.1	Active
AC048346.1	Active
AL022393.7	Active
RPS24P8	Active
RP3-395M20.2	Active
RP11-1033A18.1	Active
AC019100.3	Active
CCT4P2	Active
MTND2P9	Active
NPM1P49	Active
SLC8A1-AS1	Active
RP6-1O2.1	Active
STEAP2-AS1	Active
AC016730.1	Active
RP11-279N8.1	Active
RP11-439L18.3	Active
RP11-342D14.1	Active
RPL21P44	Active
RP11-505P4.7	Active
RP11-431N15.2	Active
LINC00276	Active
AC012513.6	Active
RP1-34H18.1	Active
AC018717.1	Active
RP11-213G2.5	Active
SNRPFP1	Active
RP11-570P14.1	Active
RP11-297H3.3	Active
BOK-AS1	Active
AC104820.2	Active
RP4-723E3.1	Active
TECRP1	Active
AC019117.2	Active
EIF2S2P3	Active
AL121656.5	Active
RP11-154H17.1	Active
HNRNPA1P39	Active
AC002066.1	Active
RPL5P22	Active
RP5-857K21.3	Active
RP11-119H12.1	Active
RP11-392P7.1	Active
SYNPR-AS1	Active
AC092620.2	Active
RPS3AP34	Active
PTMAP8	Active
CTA-360L10.1	Active
RP11-654C22.2	Active
RP11-17A1.3	Active
LUCAT1	Active
RP11-215P8.3	Active
RP11-567N4.2	Active
RP11-328K4.1	Active
RP11-777B9.5	Active
RP11-352E6.2	Active
RP11-115J23.1	Active
RP11-22A3.2	Active
RP11-680H20.2	Active
RP11-175E9.1	Active
RP11-281O15.4	Active
RP11-398G24.2	Active
RP11-150O12.4	Active
RP1-130L23.1	Active
RP11-560B16.5	Active
RP11-563P16.1	Active
RP11-164N3.2	Active
RP11-664H17.1	Active
RP11-1038A11.3	Active
RP11-767I20.1	Active
RP11-114H23.1	Active
RP11-173D3.1	Active
RP11-159L20.2	Active
LINC00871	Active
RP11-323I15.5	Active
RP11-279F6.3	Active
ANP32BP1	Active
CTD-2540M10.1	Active
RP11-1129I3.1	Active
CTD-2649C14.1	Active
RP11-834C11.11	Active
RP4-536B24.4	Active
RP11-989E6.10	Active
AC004449.6	Active
RP11-20I23.13	Active
RP11-670E13.2	Active
RP11-333E1.2	Active
RP11-456D7.1	Active
RN7SL753P	Active
RP11-638L3.1	Active
RP11-75C10.9	Active
RP11-687F6.1	Active
CTD-3137H5.1	Active
SCGB1B2P	Active
SCARNA2	Active
RNU11	Active
RP13-395E19.4	Active
RP11-475J5.5	Active
CTD-3020H12.4	Active
RP4-680D5.9	Active
CTD-2256P15.4	Active
RP11-458N5.1	Active
RP11-797D24.4	Active
RP11-686O6.1	Active
RP11-305K5.1	Active
RP11-434H6.6	Active
RP11-496H1.2	Active
